# Supplementary material for: The crucial role of circular waste management systems in cutting waste leakage into aquatic environments
Source: Nat Commun. 2024 Jun 27;15:5443. doi: 10.1038/s41467-024-49555-9 (PMC11211435; doi:10.1038/s41467-024-49555-9)
Supplement: Supplementary file 4 — Supplementary Data 1 [file 41467_2024_49555_MOESM4_ESM.xlsx]

## Sheet: Contents 
The crucial role of circular waste management systems in cutting waste leakage into aquatic environments
Adriana Gómez-Sanabria 1* & Florian Lindl1
aInternational Institute for Applied Systems Analysis - IIASA. Pollution Management (PM) Research Group, Energy, Climate and Environment (ECE) Program. Laxenburg-Austria
* Corresponding author at International Institute for Applied Systems Analysis - IIASA. Laxenburg-Austria.
E-mail addresses: gomezsa@iiasa.ac.at (A. Gómez -Sanabria), lindl@iiasa.ac.a (F. Lindl)
in Mt (million ton)

## Sheet: MSW_kg_cap
IDREGIONS	year	Scenario	Country	kg_cap_low	kg_cap_mid	kg_cap_high
AFGH_WHOL	2025	SSP1	AFGH	60.8736	62.1086	64.5631
AFGH_WHOL	2030	SSP1	AFGH	59.0207	61.8765	67.7833
AFGH_WHOL	2035	SSP1	AFGH	58.4453	63.2215	73.5685
AFGH_WHOL	2040	SSP1	AFGH	58.5265	65.4434	81.185
AFGH_WHOL	2025	SSP2	AFGH	62.2866	63.203	65.0096
AFGH_WHOL	2030	SSP2	AFGH	60.7244	62.6617	66.5764
AFGH_WHOL	2035	SSP2	AFGH	59.6042	62.6388	68.9377
AFGH_WHOL	2040	SSP2	AFGH	59.0011	63.2716	72.405
AFGH_WHOL	2025	SSP3	AFGH	64.1357	64.8547	66.2649
AFGH_WHOL	2030	SSP3	AFGH	63.8276	65.2729	68.1549
AFGH_WHOL	2035	SSP3	AFGH	63.6731	65.8788	70.3532
AFGH_WHOL	2040	SSP3	AFGH	63.7629	66.8266	73.1606
AFGH_WHOL	2025	SSP4	AFGH	59.5341	60.1845	61.4597
AFGH_WHOL	2030	SSP4	AFGH	55.4331	56.6244	58.9959
AFGH_WHOL	2035	SSP4	AFGH	52.1089	53.7493	57.062
AFGH_WHOL	2040	SSP4	AFGH	49.4057	51.4991	55.7925
AFGH_WHOL	2025	SSP5	AFGH	61.1955	62.5738	65.3215
AFGH_WHOL	2030	SSP5	AFGH	60.0182	63.3608	70.3458
AFGH_WHOL	2035	SSP5	AFGH	60.2794	66.0458	78.7777
AFGH_WHOL	2040	SSP5	AFGH	61.1237	69.5885	89.3773
ALBA_WHOL	2025	SSP1	ALBA	388.105	394.268	406.436
ALBA_WHOL	2030	SSP1	ALBA	400.797	414.446	442.112
ALBA_WHOL	2035	SSP1	ALBA	415.257	437.326	483.279
ALBA_WHOL	2040	SSP1	ALBA	429.348	460.102	525.809
ALBA_WHOL	2025	SSP2	ALBA	386.27	391.41	401.521
ALBA_WHOL	2030	SSP2	ALBA	394.73	405.142	426.016
ALBA_WHOL	2035	SSP2	ALBA	403.782	419.517	451.634
ALBA_WHOL	2040	SSP2	ALBA	413.03	434.377	478.737
ALBA_WHOL	2025	SSP3	ALBA	384.738	388.787	396.722
ALBA_WHOL	2030	SSP3	ALBA	390.34	397.914	412.945
ALBA_WHOL	2035	SSP3	ALBA	394.838	405.431	426.68
ALBA_WHOL	2040	SSP3	ALBA	399.205	412.817	440.406
ALBA_WHOL	2025	SSP4	ALBA	385.631	390.718	400.723
ALBA_WHOL	2030	SSP4	ALBA	394.329	405.019	426.471
ALBA_WHOL	2035	SSP4	ALBA	403.502	419.919	453.508
ALBA_WHOL	2040	SSP4	ALBA	412.647	434.994	481.592
ALBA_WHOL	2025	SSP5	ALBA	390.44	397.627	411.87
ALBA_WHOL	2030	SSP5	ALBA	407.418	424.164	458.446
ALBA_WHOL	2035	SSP5	ALBA	427.074	455.031	514.254
ALBA_WHOL	2040	SSP5	ALBA	431.367	467.549	538.742
ARGE_WHOL	2025	SSP1	ARGE	434.761	441.019	448.206
ARGE_WHOL	2030	SSP1	ARGE	447.205	460.16	475.265
ARGE_WHOL	2035	SSP1	ARGE	458.555	478.391	501.864
ARGE_WHOL	2040	SSP1	ARGE	469.488	495.867	527.495
ARGE_WHOL	2025	SSP2	ARGE	433.784	439.119	445.231
ARGE_WHOL	2030	SSP2	ARGE	444.687	455.196	467.383
ARGE_WHOL	2035	SSP2	ARGE	454.174	469.654	487.8
ARGE_WHOL	2040	SSP2	ARGE	463.337	483.468	507.295
ARGE_WHOL	2025	SSP3	ARGE	432.54	436.702	441.459
ARGE_WHOL	2030	SSP3	ARGE	441.37	448.699	457.136
ARGE_WHOL	2035	SSP3	ARGE	448.245	457.951	469.184
ARGE_WHOL	2040	SSP3	ARGE	454.628	466.169	479.577
ARGE_WHOL	2025	SSP4	ARGE	433.54	438.644	444.49
ARGE_WHOL	2030	SSP4	ARGE	444.315	454.467	466.229
ARGE_WHOL	2035	SSP4	ARGE	453.585	468.485	485.928
ARGE_WHOL	2040	SSP4	ARGE	462.404	481.601	504.276
ARGE_WHOL	2025	SSP5	ARGE	435.572	442.6	450.686
ARGE_WHOL	2030	SSP5	ARGE	449.672	465.045	483.068
ARGE_WHOL	2035	SSP5	ARGE	462.953	487.24	516.25
ARGE_WHOL	2040	SSP5	ARGE	475.55	508.235	547.92
ARME_WHOL	2025	SSP1	ARME	246.651	252.383	263.824
ARME_WHOL	2030	SSP1	ARME	259.669	272.439	298.881
ARME_WHOL	2035	SSP1	ARME	273.98	294.705	339.231
ARME_WHOL	2040	SSP1	ARME	277.521	303.853	356.844
ARME_WHOL	2025	SSP2	ARME	244.286	248.964	258.245
ARME_WHOL	2030	SSP2	ARME	252.887	262.422	281.849
ARME_WHOL	2035	SSP2	ARME	261.325	275.756	305.894
ARME_WHOL	2040	SSP2	ARME	269.205	288.489	329.689
ARME_WHOL	2025	SSP3	ARME	243.757	247.744	255.625
ARME_WHOL	2030	SSP3	ARME	250.78	258.388	273.725
ARME_WHOL	2035	SSP3	ARME	256.782	267.482	289.407
ARME_WHOL	2040	SSP3	ARME	261.964	275.463	303.508
ARME_WHOL	2025	SSP4	ARME	244.498	249.274	258.753
ARME_WHOL	2030	SSP4	ARME	253.993	264.055	284.609
ARME_WHOL	2035	SSP4	ARME	263.898	279.483	312.206
ARME_WHOL	2040	SSP4	ARME	273.273	294.413	339.936
ARME_WHOL	2025	SSP5	ARME	248.756	255.435	268.835
ARME_WHOL	2030	SSP5	ARME	265.194	280.674	313.144
ARME_WHOL	2035	SSP5	ARME	283.444	309.205	365.718
ARME_WHOL	2040	SSP5	ARME	288.098	320.92	388.654
AUST_WHOL	2025	SSP1	AUST	590.229	597.978	605.905
AUST_WHOL	2030	SSP1	AUST	614.492	631.023	648.164
AUST_WHOL	2035	SSP1	AUST	638.349	664.833	692.686
AUST_WHOL	2040	SSP1	AUST	663.207	700.501	740.283
AUST_WHOL	2025	SSP2	AUST	584.129	591.192	598.409
AUST_WHOL	2030	SSP2	AUST	600.855	615.241	630.115
AUST_WHOL	2035	SSP2	AUST	618.332	640.976	664.679
AUST_WHOL	2040	SSP2	AUST	637.664	669.995	704.3
AUST_WHOL	2025	SSP3	AUST	579.636	586.238	592.98
AUST_WHOL	2030	SSP3	AUST	590.679	603.437	616.597
AUST_WHOL	2035	SSP3	AUST	600.989	619.833	639.457
AUST_WHOL	2040	SSP3	AUST	612.034	637.584	664.463
AUST_WHOL	2025	SSP4	AUST	586.379	594.785	603.394
AUST_WHOL	2030	SSP4	AUST	606.717	624.73	643.457
AUST_WHOL	2035	SSP4	AUST	627.783	656.486	686.797
AUST_WHOL	2040	SSP4	AUST	649.525	689.743	732.875
AUST_WHOL	2025	SSP5	AUST	592.589	601.752	611.145
AUST_WHOL	2030	SSP5	AUST	621.309	642.093	663.782
AUST_WHOL	2035	SSP5	AUST	650.907	685.565	722.428
AUST_WHOL	2040	SSP5	AUST	681.827	731.752	785.866
AUTR_WHOL	2025	SSP1	AUTR	575.906	585.082	594.495
AUTR_WHOL	2030	SSP1	AUTR	595.521	614.525	634.327
AUTR_WHOL	2035	SSP1	AUTR	615.454	645.198	676.687
AUTR_WHOL	2040	SSP1	AUTR	635.077	675.75	719.457
AUTR_WHOL	2025	SSP2	AUTR	573.945	581.944	590.134
AUTR_WHOL	2030	SSP2	AUTR	589.236	604.333	619.968
AUTR_WHOL	2035	SSP2	AUTR	603.134	624.958	647.793
AUTR_WHOL	2040	SSP2	AUTR	617.074	645.803	676.166
AUTR_WHOL	2025	SSP3	AUTR	573.945	581.945	590.135
AUTR_WHOL	2030	SSP3	AUTR	588.173	602.616	617.558
AUTR_WHOL	2035	SSP3	AUTR	599.799	619.519	640.087
AUTR_WHOL	2040	SSP3	AUTR	610.171	634.452	659.948
AUTR_WHOL	2025	SSP4	AUTR	576.585	586.169	596.007
AUTR_WHOL	2030	SSP4	AUTR	597.342	617.49	638.521
AUTR_WHOL	2035	SSP4	AUTR	618.564	650.345	684.087
AUTR_WHOL	2040	SSP4	AUTR	639.599	683.349	730.557
AUTR_WHOL	2025	SSP5	AUTR	577.604	587.803	598.284
AUTR_WHOL	2030	SSP5	AUTR	601.794	624.758	648.833
AUTR_WHOL	2035	SSP5	AUTR	628.03	666.101	706.879
AUTR_WHOL	2040	SSP5	AUTR	654.303	708.276	767.284
AZER_WHOL	2025	SSP1	AZER	159.452	160.729	163.224
AZER_WHOL	2030	SSP1	AZER	160.911	163.943	169.956
AZER_WHOL	2035	SSP1	AZER	161.707	166.036	174.718
AZER_WHOL	2040	SSP1	AZER	163.274	169.265	181.454
AZER_WHOL	2025	SSP2	AZER	159.558	160.65	162.78
AZER_WHOL	2030	SSP2	AZER	160.275	162.567	167.084
AZER_WHOL	2035	SSP2	AZER	159.521	162.158	167.369
AZER_WHOL	2040	SSP2	AZER	159.339	162.561	168.964
AZER_WHOL	2025	SSP3	AZER	160.702	161.791	163.913
AZER_WHOL	2030	SSP3	AZER	162.321	164.519	168.847
AZER_WHOL	2035	SSP3	AZER	161.313	163.492	167.782
AZER_WHOL	2040	SSP3	AZER	159.664	161.542	165.229
AZER_WHOL	2025	SSP4	AZER	159.563	160.888	163.476
AZER_WHOL	2030	SSP4	AZER	160.73	163.683	169.534
AZER_WHOL	2035	SSP4	AZER	160.532	164.332	171.92
AZER_WHOL	2040	SSP4	AZER	160.333	164.97	174.299
AZER_WHOL	2025	SSP5	AZER	160.463	162.173	165.525
AZER_WHOL	2030	SSP5	AZER	163.719	168.004	176.593
AZER_WHOL	2035	SSP5	AZER	166.732	173.38	186.966
AZER_WHOL	2040	SSP5	AZER	170.15	179.435	198.807
BANG_DHAK	2025	SSP1	BANG	169.147	174.588	185.585
BANG_DHAK	2030	SSP1	BANG	163.338	174.146	197.063
BANG_DHAK	2035	SSP1	BANG	160.438	176.631	212.641
BANG_DHAK	2040	SSP1	BANG	158.114	179.377	228.826
BANG_DHAK	2025	SSP2	BANG	173.846	178.401	187.532
BANG_DHAK	2030	SSP2	BANG	169.445	177.801	195.109
BANG_DHAK	2035	SSP2	BANG	165.633	177.242	201.992
BANG_DHAK	2040	SSP2	BANG	162.46	177.201	209.533
BANG_DHAK	2025	SSP3	BANG	180.072	184.025	191.9
BANG_DHAK	2030	SSP3	BANG	179.613	186.382	200.171
BANG_DHAK	2035	SSP3	BANG	177.376	185.976	203.766
BANG_DHAK	2040	SSP3	BANG	174.907	185.078	206.407
BANG_DHAK	2025	SSP4	BANG	165.322	169.03	176.422
BANG_DHAK	2030	SSP4	BANG	153.304	159.209	171.255
BANG_DHAK	2035	SSP4	BANG	142.438	149.268	163.388
BANG_DHAK	2040	SSP4	BANG	132.783	140.126	155.461
BANG_DHAK	2025	SSP5	BANG	170.827	177.046	189.691
BANG_DHAK	2030	SSP5	BANG	167.618	180.635	208.678
BANG_DHAK	2035	SSP5	BANG	167.458	187.662	233.791
BANG_DHAK	2040	SSP5	BANG	167.15	194.048	258.791
BANG_REST	2025	SSP1	BANG	160.143	165.744	177.112
BANG_REST	2030	SSP1	BANG	156.156	167.409	191.468
BANG_REST	2035	SSP1	BANG	154.778	171.826	210.209
BANG_REST	2040	SSP1	BANG	153.863	176.51	230.059
BANG_REST	2025	SSP2	BANG	164.375	169.142	178.734
BANG_REST	2030	SSP2	BANG	161.637	170.547	189.152
BANG_REST	2035	SSP2	BANG	159.35	171.946	199.132
BANG_REST	2040	SSP2	BANG	157.595	173.82	209.999
BANG_REST	2025	SSP3	BANG	170.037	174.244	182.656
BANG_REST	2030	SSP3	BANG	170.933	178.356	193.602
BANG_REST	2035	SSP3	BANG	170.117	179.858	200.257
BANG_REST	2040	SSP3	BANG	169.04	180.873	206.099
BANG_REST	2025	SSP4	BANG	156.522	160.468	168.367
BANG_REST	2030	SSP4	BANG	146.563	153.051	166.393
BANG_REST	2035	SSP4	BANG	137.413	145.207	161.519
BANG_REST	2040	SSP4	BANG	129.213	137.885	156.298
BANG_REST	2025	SSP5	BANG	161.734	168.078	181.031
BANG_REST	2030	SSP5	BANG	160.248	173.648	202.754
BANG_REST	2035	SSP5	BANG	161.551	182.557	231.118
BANG_REST	2040	SSP5	BANG	162.656	190.946	260.185
BELA_WHOL	2025	SSP1	BELA	432.258	441.864	461.009
BELA_WHOL	2030	SSP1	BELA	466.291	486.867	529.171
BELA_WHOL	2035	SSP1	BELA	481.949	511.206	565.614
BELA_WHOL	2040	SSP1	BELA	496.819	533.923	599.561
BELA_WHOL	2025	SSP2	BELA	424.269	432.485	448.792
BELA_WHOL	2030	SSP2	BELA	446.996	463.247	496.294
BELA_WHOL	2035	SSP2	BELA	457.627	479.82	520.864
BELA_WHOL	2040	SSP2	BELA	467.699	495.278	543.722
BELA_WHOL	2025	SSP3	BELA	417.886	424.877	438.7
BELA_WHOL	2030	SSP3	BELA	432.012	444.735	470.353
BELA_WHOL	2035	SSP3	BELA	443.372	460.821	496.455
BELA_WHOL	2040	SSP3	BELA	447.544	467.952	507.566
BELA_WHOL	2025	SSP4	BELA	429.225	437.487	453.879
BELA_WHOL	2030	SSP4	BELA	458.347	475.176	509.416
BELA_WHOL	2035	SSP4	BELA	471.763	494.946	537.808
BELA_WHOL	2040	SSP4	BELA	484.844	513.933	564.978
BELA_WHOL	2025	SSP5	BELA	435.111	445.996	467.774
BELA_WHOL	2030	SSP5	BELA	455.781	476.64	511.375
BELA_WHOL	2035	SSP5	BELA	472.671	503.706	552.057
BELA_WHOL	2040	SSP5	BELA	488.575	528.829	589.895
BELG_WHOL	2025	SSP1	BELG	435.23	440.999	446.901
BELG_WHOL	2030	SSP1	BELG	451.992	465.138	478.799
BELG_WHOL	2035	SSP1	BELG	469.872	491.658	514.678
BELG_WHOL	2040	SSP1	BELG	487.785	518.532	551.541
BELG_WHOL	2025	SSP2	BELG	435.088	440.773	446.587
BELG_WHOL	2030	SSP2	BELG	451.257	463.946	477.118
BELG_WHOL	2035	SSP2	BELG	468.498	489.395	511.438
BELG_WHOL	2040	SSP2	BELG	486.392	516.199	548.147
BELG_WHOL	2025	SSP3	BELG	434.497	439.83	445.281
BELG_WHOL	2030	SSP3	BELG	449.183	460.59	472.4
BELG_WHOL	2035	SSP3	BELG	463.756	481.609	500.331
BELG_WHOL	2040	SSP3	BELG	478.126	502.44	528.242
BELG_WHOL	2025	SSP4	BELG	436.071	442.343	448.768
BELG_WHOL	2030	SSP4	BELG	454.045	468.473	483.504
BELG_WHOL	2035	SSP4	BELG	472.993	496.815	522.084
BELG_WHOL	2040	SSP4	BELG	491.971	525.563	561.805
BELG_WHOL	2025	SSP5	BELG	436.412	442.889	449.526
BELG_WHOL	2030	SSP5	BELG	455.524	470.881	486.91
BELG_WHOL	2035	SSP5	BELG	476.629	502.849	530.785
BELG_WHOL	2040	SSP5	BELG	498.286	536.235	577.482
BHUT_WHOL	2025	SSP1	BHUT	379.781	394.689	425.128
BHUT_WHOL	2030	SSP1	BHUT	449.85	483.31	555.069
BHUT_WHOL	2035	SSP1	BHUT	512.35	563.264	663.941
BHUT_WHOL	2040	SSP1	BHUT	588.585	659.853	795.19
BHUT_WHOL	2025	SSP2	BHUT	356.792	369.334	394.794
BHUT_WHOL	2030	SSP2	BHUT	393.047	418.32	471.769
BHUT_WHOL	2035	SSP2	BHUT	430.069	468.679	553.25
BHUT_WHOL	2040	SSP2	BHUT	453.192	502.275	604.323
BHUT_WHOL	2025	SSP3	BHUT	346.24	356.664	377.674
BHUT_WHOL	2030	SSP3	BHUT	368.045	387.109	426.73
BHUT_WHOL	2035	SSP3	BHUT	386.227	412.671	468.921
BHUT_WHOL	2040	SSP3	BHUT	402.586	435.728	507.586
BHUT_WHOL	2025	SSP4	BHUT	375.37	388.221	414.273
BHUT_WHOL	2030	SSP4	BHUT	437.844	465.166	522.799
BHUT_WHOL	2035	SSP4	BHUT	512.71	556.741	652.675
BHUT_WHOL	2040	SSP4	BHUT	585.994	645.839	769.95
BHUT_WHOL	2025	SSP5	BHUT	382.885	399.258	432.858
BHUT_WHOL	2030	SSP5	BHUT	458.085	495.871	577.817
BHUT_WHOL	2035	SSP5	BHUT	523.613	581.917	698.566
BHUT_WHOL	2040	SSP5	BHUT	603.359	685.704	844.241
BOHE_WHOL	2025	SSP1	BOHE	400.618	410.944	431.627
BOHE_WHOL	2030	SSP1	BOHE	411.185	430.087	461.805
BOHE_WHOL	2035	SSP1	BOHE	420.935	448.182	491.009
BOHE_WHOL	2040	SSP1	BOHE	429.682	464.464	517.624
BOHE_WHOL	2025	SSP2	BOHE	396.205	405.211	423.172
BOHE_WHOL	2030	SSP2	BOHE	416.036	434.028	470.972
BOHE_WHOL	2035	SSP2	BOHE	422.773	447.296	493.145
BOHE_WHOL	2040	SSP2	BOHE	428.936	459.564	513.934
BOHE_WHOL	2025	SSP3	BOHE	393.473	401.528	417.541
BOHE_WHOL	2030	SSP3	BOHE	409.191	424.519	455.736
BOHE_WHOL	2035	SSP3	BOHE	413.788	433.967	471.626
BOHE_WHOL	2040	SSP3	BOHE	417.769	442.266	485.766
BOHE_WHOL	2025	SSP4	BOHE	397.841	406.92	425.03
BOHE_WHOL	2030	SSP4	BOHE	420.164	438.705	476.824
BOHE_WHOL	2035	SSP4	BOHE	428.636	454.124	501.791
BOHE_WHOL	2040	SSP4	BOHE	436.509	468.49	525.3
BOHE_WHOL	2025	SSP5	BOHE	403.448	415.056	438.406
BOHE_WHOL	2030	SSP5	BOHE	415.522	437.281	473.881
BOHE_WHOL	2035	SSP5	BOHE	426.765	458.542	508.739
BOHE_WHOL	2040	SSP5	BOHE	436.725	477.492	540.307
BOLV_WHOL	2025	SSP1	BOLV	244.766	251.04	263.606
BOLV_WHOL	2030	SSP1	BOLV	264.396	278.935	309.286
BOLV_WHOL	2035	SSP1	BOLV	285.259	309.637	362.721
BOLV_WHOL	2040	SSP1	BOLV	306.793	342.173	422.385
BOLV_WHOL	2025	SSP2	BOLV	241.359	246.647	257.181
BOLV_WHOL	2030	SSP2	BOLV	254.958	266.116	289.045
BOLV_WHOL	2035	SSP2	BOLV	268.5	285.928	322.818
BOLV_WHOL	2040	SSP2	BOLV	282.574	306.927	360.007
BOLV_WHOL	2025	SSP3	BOLV	237.394	241.261	248.9
BOLV_WHOL	2030	SSP3	BOLV	245.098	252.357	266.976
BOLV_WHOL	2035	SSP3	BOLV	251.376	261.515	282.249
BOLV_WHOL	2040	SSP3	BOLV	257.418	270.416	297.38
BOLV_WHOL	2025	SSP4	BOLV	240.359	244.671	253.212
BOLV_WHOL	2030	SSP4	BOLV	252.746	261.71	279.916
BOLV_WHOL	2035	SSP4	BOLV	264.716	278.575	307.402
BOLV_WHOL	2040	SSP4	BOLV	277.257	296.526	337.575
BOLV_WHOL	2025	SSP5	BOLV	246.255	253.204	267.171
BOLV_WHOL	2030	SSP5	BOLV	269.132	286.027	321.684
BOLV_WHOL	2035	SSP5	BOLV	294.252	323.534	388.525
BOLV_WHOL	2040	SSP5	BOLV	319.988	363.173	463.661
BRAZ_WHOL	2025	SSP1	BRAZ	445.176	451.471	458.699
BRAZ_WHOL	2030	SSP1	BRAZ	454.062	467.079	482.254
BRAZ_WHOL	2035	SSP1	BRAZ	462.703	482.892	506.791
BRAZ_WHOL	2040	SSP1	BRAZ	471.196	498.601	531.524
BRAZ_WHOL	2025	SSP2	BRAZ	443.933	449.055	454.919
BRAZ_WHOL	2030	SSP2	BRAZ	450.47	460.011	471.045
BRAZ_WHOL	2035	SSP2	BRAZ	455.979	469.508	485.295
BRAZ_WHOL	2040	SSP2	BRAZ	461.431	478.949	499.566
BRAZ_WHOL	2025	SSP3	BRAZ	450.706	455.892	466.067
BRAZ_WHOL	2030	SSP3	BRAZ	455.363	463.141	476.431
BRAZ_WHOL	2035	SSP3	BRAZ	458.311	467.555	482.624
BRAZ_WHOL	2040	SSP3	BRAZ	460.877	471.22	487.632
BRAZ_WHOL	2025	SSP4	BRAZ	443.863	448.919	454.707
BRAZ_WHOL	2030	SSP4	BRAZ	450.633	460.329	471.548
BRAZ_WHOL	2035	SSP4	BRAZ	456.459	470.457	486.808
BRAZ_WHOL	2040	SSP4	BRAZ	462.204	480.491	502.048
BRAZ_WHOL	2025	SSP5	BRAZ	446.081	453.235	461.466
BRAZ_WHOL	2030	SSP5	BRAZ	456.681	472.267	490.537
BRAZ_WHOL	2035	SSP5	BRAZ	467.4	492.349	522.177
BRAZ_WHOL	2040	SSP5	BRAZ	477.778	512.06	553.81
BRUN_WHOL	2025	SSP1	BRUN	761.678	775.638	789.992
BRUN_WHOL	2030	SSP1	BRUN	785.951	814.955	845.324
BRUN_WHOL	2035	SSP1	BRUN	810.271	855.056	902.783
BRUN_WHOL	2040	SSP1	BRUN	831.351	890.381	954.232
BRUN_WHOL	2025	SSP2	BRUN	707.537	717.861	728.437
BRUN_WHOL	2030	SSP2	BRUN	724.114	744.548	765.765
BRUN_WHOL	2035	SSP2	BRUN	740.18	770.753	802.901
BRUN_WHOL	2040	SSP2	BRUN	756.399	797.541	841.35
BRUN_WHOL	2025	SSP3	BRUN	624.511	631.269	638.167
BRUN_WHOL	2030	SSP3	BRUN	640.466	651.526	662.885
BRUN_WHOL	2035	SSP3	BRUN	654.642	669.148	684.119
BRUN_WHOL	2040	SSP3	BRUN	659.666	676.787	694.524
BRUN_WHOL	2025	SSP4	BRUN	758.424	770.421	782.726
BRUN_WHOL	2030	SSP4	BRUN	778.582	802.944	828.314
BRUN_WHOL	2035	SSP4	BRUN	795.859	831.207	868.488
BRUN_WHOL	2040	SSP4	BRUN	810.194	854.927	902.598
BRUN_WHOL	2025	SSP5	BRUN	765.987	782.566	799.669
BRUN_WHOL	2030	SSP5	BRUN	797.212	833.436	871.678
BRUN_WHOL	2035	SSP5	BRUN	829.184	886.726	948.873
BRUN_WHOL	2040	SSP5	BRUN	858.776	937.117	1023.46
BULG_WHOL	2025	SSP1	BULG	460.914	470.5	481.584
BULG_WHOL	2030	SSP1	BULG	494.196	514.441	538.342
BULG_WHOL	2035	SSP1	BULG	520.61	551.271	588.133
BULG_WHOL	2040	SSP1	BULG	547.087	587.322	636.41
BULG_WHOL	2025	SSP2	BULG	448.976	457.037	466.33
BULG_WHOL	2030	SSP2	BULG	467.443	483.231	501.731
BULG_WHOL	2035	SSP2	BULG	483.64	506.493	533.646
BULG_WHOL	2040	SSP2	BULG	499.475	528.798	564.045
BULG_WHOL	2025	SSP3	BULG	440.823	447.592	455.374
BULG_WHOL	2030	SSP3	BULG	449.774	462	476.229
BULG_WHOL	2035	SSP3	BULG	456.395	472.705	491.857
BULG_WHOL	2040	SSP3	BULG	462.116	481.646	504.733
BULG_WHOL	2025	SSP4	BULG	459.424	467.584	476.988
BULG_WHOL	2030	SSP4	BULG	490.492	507.062	526.481
BULG_WHOL	2035	SSP4	BULG	514.423	538.76	567.677
BULG_WHOL	2040	SSP4	BULG	538.836	570.432	608.408
BULG_WHOL	2025	SSP5	BULG	462.264	473.15	485.772
BULG_WHOL	2030	SSP5	BULG	497.426	520.916	548.826
BULG_WHOL	2035	SSP5	BULG	525.713	561.693	605.367
BULG_WHOL	2040	SSP5	BULG	552.564	606.751	662.635
CAMB_WHOL	2025	SSP1	CAMB	287.009	296.589	315.989
CAMB_WHOL	2030	SSP1	CAMB	287.885	307.476	349.124
CAMB_WHOL	2035	SSP1	CAMB	288.09	317.746	383.873
CAMB_WHOL	2040	SSP1	CAMB	288.599	328.102	420.255
CAMB_WHOL	2025	SSP2	CAMB	292.218	300.317	316.585
CAMB_WHOL	2030	SSP2	CAMB	294.613	310.054	342.174
CAMB_WHOL	2035	SSP2	CAMB	294.607	316.606	363.805
CAMB_WHOL	2040	SSP2	CAMB	295.004	323.595	386.831
CAMB_WHOL	2025	SSP3	CAMB	296.709	303.53	317.138
CAMB_WHOL	2030	SSP3	CAMB	301.531	313.721	338.653
CAMB_WHOL	2035	SSP3	CAMB	303.655	319.995	354.051
CAMB_WHOL	2040	SSP3	CAMB	305.193	325.412	368.291
CAMB_WHOL	2025	SSP4	CAMB	280.515	287.143	300.378
CAMB_WHOL	2030	SSP4	CAMB	271.131	282.474	305.721
CAMB_WHOL	2035	SSP4	CAMB	258.253	272.22	301.34
CAMB_WHOL	2040	SSP4	CAMB	246.398	262.36	296.142
CAMB_WHOL	2025	SSP5	CAMB	289.991	300.958	323.305
CAMB_WHOL	2030	SSP5	CAMB	295.411	318.905	369.651
CAMB_WHOL	2035	SSP5	CAMB	300.215	336.825	420.561
CAMB_WHOL	2040	SSP5	CAMB	304.26	353.565	472.418
CANA_WHOL	2025	SSP1	CANA	865.925	873.249	880.706
CANA_WHOL	2030	SSP1	CANA	885.321	900.096	915.263
CANA_WHOL	2035	SSP1	CANA	907.658	932.516	958.303
CANA_WHOL	2040	SSP1	CANA	931.741	968.013	1006.07
CANA_WHOL	2025	SSP2	CANA	868.761	877.762	886.943
CANA_WHOL	2030	SSP2	CANA	891.267	909.642	928.579
CANA_WHOL	2035	SSP2	CANA	914.879	944.235	974.83
CANA_WHOL	2040	SSP2	CANA	939.374	980.542	1023.94
CANA_WHOL	2025	SSP3	CANA	869.211	878.478	887.935
CANA_WHOL	2030	SSP3	CANA	893.59	913.383	933.81
CANA_WHOL	2035	SSP3	CANA	922.005	955.854	991.29
CANA_WHOL	2040	SSP3	CANA	954.062	1004.82	1058.8
CANA_WHOL	2025	SSP4	CANA	869.352	878.703	888.246
CANA_WHOL	2030	SSP4	CANA	895.164	915.92	937.364
CANA_WHOL	2035	SSP4	CANA	924.53	959.983	997.157
CANA_WHOL	2040	SSP4	CANA	954.564	1005.65	1060
CANA_WHOL	2025	SSP5	CANA	871.311	881.826	892.571
CANA_WHOL	2030	SSP5	CANA	904.007	930.221	957.46
CANA_WHOL	2035	SSP5	CANA	945.151	993.95	1045.77
CANA_WHOL	2040	SSP5	CANA	989.031	1063.48	1144.33
CARB_WHOL	2025	SSP1	CARB	370.943	376.978	388.902
CARB_WHOL	2030	SSP1	CARB	385.579	398.844	425.744
CARB_WHOL	2035	SSP1	CARB	390.529	409.957	444.956
CARB_WHOL	2040	SSP1	CARB	395.429	421.143	464.631
CARB_WHOL	2025	SSP2	CARB	366.618	371.5	381.104
CARB_WHOL	2030	SSP2	CARB	374.643	384.424	404.023
CARB_WHOL	2035	SSP2	CARB	383.137	397.99	428.295
CARB_WHOL	2040	SSP2	CARB	384.617	403.581	439.301
CARB_WHOL	2025	SSP3	CARB	364.564	368.059	374.899
CARB_WHOL	2030	SSP3	CARB	368.951	375.177	387.489
CARB_WHOL	2035	SSP3	CARB	372.508	381.024	398.012
CARB_WHOL	2040	SSP3	CARB	376.212	387.124	409.083
CARB_WHOL	2025	SSP4	CARB	366.963	371.422	380.18
CARB_WHOL	2030	SSP4	CARB	375.773	384.885	403.098
CARB_WHOL	2035	SSP4	CARB	384.68	398.482	426.529
CARB_WHOL	2040	SSP4	CARB	393.572	412.221	450.738
CARB_WHOL	2025	SSP5	CARB	373.532	380.705	394.938
CARB_WHOL	2030	SSP5	CARB	392.431	408.906	442.675
CARB_WHOL	2035	SSP5	CARB	399.149	423.718	468.468
CARB_WHOL	2040	SSP5	CARB	405.615	438.3	494.426
CEAM_WHOL	2025	SSP1	CEAM	471.711	481.724	501.651
CEAM_WHOL	2030	SSP1	CEAM	520.591	544.09	592.471
CEAM_WHOL	2035	SSP1	CEAM	571.049	611.183	696.77
CEAM_WHOL	2040	SSP1	CEAM	626.019	685.599	817.062
CEAM_WHOL	2025	SSP2	CEAM	456.931	464.673	479.983
CEAM_WHOL	2030	SSP2	CEAM	484.842	501.211	534.377
CEAM_WHOL	2035	SSP2	CEAM	511.941	537.636	590.919
CEAM_WHOL	2040	SSP2	CEAM	540.734	576.913	653.708
CEAM_WHOL	2025	SSP3	CEAM	444.797	449.98	460.152
CEAM_WHOL	2030	SSP3	CEAM	457.094	466.705	485.826
CEAM_WHOL	2035	SSP3	CEAM	467.326	480.766	507.803
CEAM_WHOL	2040	SSP3	CEAM	477.378	494.648	529.756
CEAM_WHOL	2025	SSP4	CEAM	461.952	467.689	478.962
CEAM_WHOL	2030	SSP4	CEAM	495.191	506.924	530.356
CEAM_WHOL	2035	SSP4	CEAM	524.166	541.437	576.388
CEAM_WHOL	2040	SSP4	CEAM	554.34	577.261	624.203
CEAM_WHOL	2025	SSP5	CEAM	475.009	486.496	509.452
CEAM_WHOL	2030	SSP5	CEAM	530.474	558.756	617.66
CEAM_WHOL	2035	SSP5	CEAM	589.854	639.844	748.589
CEAM_WHOL	2040	SSP5	CEAM	626.734	695.171	834.084
CHIL_WHOL	2025	SSP1	CHIL	441.427	448.005	455.563
CHIL_WHOL	2030	SSP1	CHIL	455.342	468.735	484.36
CHIL_WHOL	2035	SSP1	CHIL	467.015	491.934	514.016
CHIL_WHOL	2040	SSP1	CHIL	478.586	514.918	543.575
CHIL_WHOL	2025	SSP2	CHIL	440.529	446.257	452.826
CHIL_WHOL	2030	SSP2	CHIL	452.755	463.636	476.259
CHIL_WHOL	2035	SSP2	CHIL	463.299	479.013	497.43
CHIL_WHOL	2040	SSP2	CHIL	473.423	497.388	520.53
CHIL_WHOL	2025	SSP3	CHIL	439.382	444.028	449.342
CHIL_WHOL	2030	SSP3	CHIL	449.693	457.632	466.782
CHIL_WHOL	2035	SSP3	CHIL	457.779	468.113	480.083
CHIL_WHOL	2040	SSP3	CHIL	465.873	478.492	493.177
CHIL_WHOL	2025	SSP4	CHIL	440.339	445.888	452.249
CHIL_WHOL	2030	SSP4	CHIL	452.572	463.276	475.689
CHIL_WHOL	2035	SSP4	CHIL	463.056	478.53	496.657
CHIL_WHOL	2040	SSP4	CHIL	473.03	496.46	519.136
CHIL_WHOL	2025	SSP5	CHIL	442.23	449.572	458.023
CHIL_WHOL	2030	SSP5	CHIL	457.578	473.166	491.438
CHIL_WHOL	2035	SSP5	CHIL	470.702	500.732	527.248
CHIL_WHOL	2040	SSP5	CHIL	483.601	527.907	562.845
CHIN_ANHU	2025	SSP1	CHIN	431.26	448.257	482.972
CHIN_ANHU	2030	SSP1	CHIN	443.518	476.34	546.694
CHIN_ANHU	2035	SSP1	CHIN	437.291	479.852	564.273
CHIN_ANHU	2040	SSP1	CHIN	429.598	479.453	574.698
CHIN_ANHU	2025	SSP2	CHIN	431.089	445.42	474.434
CHIN_ANHU	2030	SSP2	CHIN	439.783	465.492	519.424
CHIN_ANHU	2035	SSP2	CHIN	446.285	481.077	556.062
CHIN_ANHU	2040	SSP2	CHIN	439.555	479.677	562.199
CHIN_ANHU	2025	SSP3	CHIN	435.112	447.982	473.9
CHIN_ANHU	2030	SSP3	CHIN	445.525	467.347	512.521
CHIN_ANHU	2035	SSP3	CHIN	451.098	478.757	537.011
CHIN_ANHU	2040	SSP3	CHIN	453.939	486.147	554.895
CHIN_ANHU	2025	SSP4	CHIN	425.817	440.277	469.58
CHIN_ANHU	2030	SSP4	CHIN	430.531	456.732	511.88
CHIN_ANHU	2035	SSP4	CHIN	434.979	470.676	548.047
CHIN_ANHU	2040	SSP4	CHIN	425.594	466.63	551.495
CHIN_ANHU	2025	SSP5	CHIN	436.303	455.69	495.567
CHIN_ANHU	2030	SSP5	CHIN	428.765	461.852	520.11
CHIN_ANHU	2035	SSP5	CHIN	424.516	469.007	543.52
CHIN_ANHU	2040	SSP5	CHIN	418.175	471.054	558.005
CHIN_BEIJ	2025	SSP1	CHIN	615.776	631.899	650.644
CHIN_BEIJ	2030	SSP1	CHIN	628.828	670.206	702.847
CHIN_BEIJ	2035	SSP1	CHIN	639.863	703.736	749.311
CHIN_BEIJ	2040	SSP1	CHIN	648.61	731.066	787.698
CHIN_BEIJ	2025	SSP2	CHIN	607.475	620.42	635.395
CHIN_BEIJ	2030	SSP2	CHIN	617.658	640.544	667.454
CHIN_BEIJ	2035	SSP2	CHIN	625.437	656.125	692.654
CHIN_BEIJ	2040	SSP2	CHIN	631.213	673.272	716.487
CHIN_BEIJ	2025	SSP3	CHIN	583.987	594.739	607.139
CHIN_BEIJ	2030	SSP3	CHIN	579.38	596.542	616.568
CHIN_BEIJ	2035	SSP3	CHIN	576.471	597.279	621.723
CHIN_BEIJ	2040	SSP3	CHIN	579.406	603.134	631.146
CHIN_BEIJ	2025	SSP4	CHIN	612.967	626.374	641.894
CHIN_BEIJ	2030	SSP4	CHIN	624.094	648.391	677.015
CHIN_BEIJ	2035	SSP4	CHIN	631.658	670.686	707.703
CHIN_BEIJ	2040	SSP4	CHIN	638.034	689.857	734.346
CHIN_BEIJ	2025	SSP5	CHIN	618.359	636.998	658.759
CHIN_BEIJ	2030	SSP5	CHIN	634.27	684.069	723.313
CHIN_BEIJ	2035	SSP5	CHIN	647.752	725.659	781.516
CHIN_BEIJ	2040	SSP5	CHIN	691.618	804.615	900.221
CHIN_CHON	2025	SSP1	CHIN	534.063	553.926	594.365
CHIN_CHON	2030	SSP1	CHIN	557.458	596.45	679.564
CHIN_CHON	2035	SSP1	CHIN	556.496	607.772	708.732
CHIN_CHON	2040	SSP1	CHIN	553.186	613.967	729.121
CHIN_CHON	2025	SSP2	CHIN	529.464	545.896	579.058
CHIN_CHON	2030	SSP2	CHIN	544.196	573.833	635.659
CHIN_CHON	2035	SSP2	CHIN	555.402	595.727	681.999
CHIN_CHON	2040	SSP2	CHIN	551.032	597.858	693.376
CHIN_CHON	2025	SSP3	CHIN	530.907	545.442	574.621
CHIN_CHON	2030	SSP3	CHIN	544.421	568.93	619.383
CHIN_CHON	2035	SSP3	CHIN	551.826	582.752	647.411
CHIN_CHON	2040	SSP3	CHIN	556.086	591.984	667.931
CHIN_CHON	2025	SSP4	CHIN	527.323	544.064	577.884
CHIN_CHON	2030	SSP4	CHIN	541.134	571.898	636.289
CHIN_CHON	2035	SSP4	CHIN	536.889	575.911	651.622
CHIN_CHON	2040	SSP4	CHIN	531.53	577.259	662.349
CHIN_CHON	2025	SSP5	CHIN	540.309	563.111	609.865
CHIN_CHON	2030	SSP5	CHIN	540.284	579.97	649.469
CHIN_CHON	2035	SSP5	CHIN	541.612	595.742	685.782
CHIN_CHON	2040	SSP5	CHIN	539.846	604.944	711.175
CHIN_FUJI	2025	SSP1	CHIN	450.184	463.574	479.201
CHIN_FUJI	2030	SSP1	CHIN	442.393	466.992	496.468
CHIN_FUJI	2035	SSP1	CHIN	437.665	471.495	512.923
CHIN_FUJI	2040	SSP1	CHIN	430.403	476.469	525.204
CHIN_FUJI	2025	SSP2	CHIN	452.472	463.718	476.776
CHIN_FUJI	2030	SSP2	CHIN	445.51	464.833	487.701
CHIN_FUJI	2035	SSP2	CHIN	440.046	465.35	495.728
CHIN_FUJI	2040	SSP2	CHIN	433.947	464.12	500.785
CHIN_FUJI	2025	SSP3	CHIN	458.196	468.252	479.893
CHIN_FUJI	2030	SSP3	CHIN	455.717	472.076	491.287
CHIN_FUJI	2035	SSP3	CHIN	453.005	473.131	496.975
CHIN_FUJI	2040	SSP3	CHIN	449.458	472.373	499.704
CHIN_FUJI	2025	SSP4	CHIN	448.13	459.522	472.756
CHIN_FUJI	2030	SSP4	CHIN	437.685	457.496	480.986
CHIN_FUJI	2035	SSP4	CHIN	430.351	456.483	487.958
CHIN_FUJI	2040	SSP4	CHIN	422.448	453.605	491.624
CHIN_FUJI	2025	SSP5	CHIN	452.072	467.316	485.178
CHIN_FUJI	2030	SSP5	CHIN	446.518	475.39	510.303
CHIN_FUJI	2035	SSP5	CHIN	442.079	490.504	537.147
CHIN_FUJI	2040	SSP5	CHIN	435.766	498.956	554.782
CHIN_GANS	2025	SSP1	CHIN	335.094	349.484	379.021
CHIN_GANS	2030	SSP1	CHIN	349.64	377.807	438.731
CHIN_GANS	2035	SSP1	CHIN	347.286	384.03	457.758
CHIN_GANS	2040	SSP1	CHIN	343.501	386.865	470.791
CHIN_GANS	2025	SSP2	CHIN	334.271	346.556	371.553
CHIN_GANS	2030	SSP2	CHIN	345.386	367.809	415.271
CHIN_GANS	2035	SSP2	CHIN	353.842	384.527	451.46
CHIN_GANS	2040	SSP2	CHIN	359.969	397.936	482.884
CHIN_GANS	2025	SSP3	CHIN	336.401	347.527	370.047
CHIN_GANS	2030	SSP3	CHIN	347.957	367.228	407.482
CHIN_GANS	2035	SSP3	CHIN	354.953	379.778	432.695
CHIN_GANS	2040	SSP3	CHIN	359.616	388.941	452.456
CHIN_GANS	2025	SSP4	CHIN	330.865	343.262	368.511
CHIN_GANS	2030	SSP4	CHIN	339.402	362.255	410.792
CHIN_GANS	2035	SSP4	CHIN	346.524	378.009	447.076
CHIN_GANS	2040	SSP4	CHIN	341.356	377.84	454.305
CHIN_GANS	2025	SSP5	CHIN	339.013	355.279	388.905
CHIN_GANS	2030	SSP5	CHIN	358.772	391.839	464.504
CHIN_GANS	2035	SSP5	CHIN	357.85	401.503	490.686
CHIN_GANS	2040	SSP5	CHIN	354.906	406.57	508.708
CHIN_GUAD	2025	SSP1	CHIN	365.989	376.417	388.57
CHIN_GUAD	2030	SSP1	CHIN	358.682	377.795	400.643
CHIN_GUAD	2035	SSP1	CHIN	355.704	382.056	414.224
CHIN_GUAD	2040	SSP1	CHIN	360.884	397.875	436.858
CHIN_GUAD	2025	SSP2	CHIN	367.257	375.927	385.98
CHIN_GUAD	2030	SSP2	CHIN	360.077	374.869	392.334
CHIN_GUAD	2035	SSP2	CHIN	354.518	373.785	396.844
CHIN_GUAD	2040	SSP2	CHIN	348.576	371.459	399.158
CHIN_GUAD	2025	SSP3	CHIN	372.324	380.032	388.944
CHIN_GUAD	2030	SSP3	CHIN	369.106	381.515	396.055
CHIN_GUAD	2035	SSP3	CHIN	366.015	381.136	398.994
CHIN_GUAD	2040	SSP3	CHIN	362.334	379.425	399.729
CHIN_GUAD	2025	SSP4	CHIN	364.32	373.126	383.344
CHIN_GUAD	2030	SSP4	CHIN	354.865	370.112	388.149
CHIN_GUAD	2035	SSP4	CHIN	349.76	369.892	394.063
CHIN_GUAD	2040	SSP4	CHIN	354.181	378.922	408.996
CHIN_GUAD	2025	SSP5	CHIN	367.525	379.455	393.417
CHIN_GUAD	2030	SSP5	CHIN	362.027	384.589	411.808
CHIN_GUAD	2035	SSP5	CHIN	359.332	397.283	433.698
CHIN_GUAD	2040	SSP5	CHIN	365.422	416.468	461.366
CHIN_GUAX	2025	SSP1	CHIN	397.292	413.419	446.411
CHIN_GUAX	2030	SSP1	CHIN	414.58	446.162	514.063
CHIN_GUAX	2035	SSP1	CHIN	412.62	453.935	536.205
CHIN_GUAX	2040	SSP1	CHIN	408.929	457.759	551.45
CHIN_GUAX	2025	SSP2	CHIN	395.514	409.125	436.728
CHIN_GUAX	2030	SSP2	CHIN	407.966	432.69	484.711
CHIN_GUAX	2035	SSP2	CHIN	417.423	451.173	524.203
CHIN_GUAX	2040	SSP2	CHIN	413.938	453.14	534.124
CHIN_GUAX	2025	SSP3	CHIN	397.406	409.625	434.273
CHIN_GUAX	2030	SSP3	CHIN	409.761	430.701	474.181
CHIN_GUAX	2035	SSP3	CHIN	417	443.757	500.335
CHIN_GUAX	2040	SSP3	CHIN	421.632	453.016	520.33
CHIN_GUAX	2025	SSP4	CHIN	392.278	406.059	434.033
CHIN_GUAX	2030	SSP4	CHIN	402.44	427.797	481.327
CHIN_GUAX	2035	SSP4	CHIN	410.855	445.766	521.735
CHIN_GUAX	2040	SSP4	CHIN	405.529	446.027	530.151
CHIN_GUAX	2025	SSP5	CHIN	401.939	420.275	458.053
CHIN_GUAX	2030	SSP5	CHIN	425.408	462.733	544.262
CHIN_GUAX	2035	SSP5	CHIN	425.17	474.589	574.775
CHIN_GUAX	2040	SSP5	CHIN	422.507	481.074	595.862
CHIN_GUIZ	2025	SSP1	CHIN	399.004	416.181	451.443
CHIN_GUIZ	2030	SSP1	CHIN	418.276	452.012	524.991
CHIN_GUIZ	2035	SSP1	CHIN	435.776	484.678	595.086
CHIN_GUIZ	2040	SSP1	CHIN	447.877	509.639	653.91
CHIN_GUIZ	2025	SSP2	CHIN	397.391	412.038	441.843
CHIN_GUIZ	2030	SSP2	CHIN	411.953	438.736	495.436
CHIN_GUIZ	2035	SSP2	CHIN	422.993	459.672	539.676
CHIN_GUIZ	2040	SSP2	CHIN	431.254	476.695	578.352
CHIN_GUIZ	2025	SSP3	CHIN	399.246	412.493	439.308
CHIN_GUIZ	2030	SSP3	CHIN	413.679	436.629	484.572
CHIN_GUIZ	2035	SSP3	CHIN	422.441	451.983	514.953
CHIN_GUIZ	2040	SSP3	CHIN	428.44	463.335	538.901
CHIN_GUIZ	2025	SSP4	CHIN	393.969	408.771	438.925
CHIN_GUIZ	2030	SSP4	CHIN	406.028	433.406	491.559
CHIN_GUIZ	2035	SSP4	CHIN	415.85	453.631	536.506
CHIN_GUIZ	2040	SSP4	CHIN	422.6	469.437	574.988
CHIN_GUIZ	2025	SSP5	CHIN	403.671	423.082	463.216
CHIN_GUIZ	2030	SSP5	CHIN	429.2	468.8	555.832
CHIN_GUIZ	2035	SSP5	CHIN	452.38	511.003	646.453
CHIN_GUIZ	2040	SSP5	CHIN	450.052	519.024	672.18
CHIN_HAIN	2025	SSP1	CHIN	399.646	415.193	446.922
CHIN_HAIN	2030	SSP1	CHIN	397.534	423.733	469.547
CHIN_HAIN	2035	SSP1	CHIN	396.713	431.792	489.927
CHIN_HAIN	2040	SSP1	CHIN	394.208	436.171	504.175
CHIN_HAIN	2025	SSP2	CHIN	396.64	409.623	435.89
CHIN_HAIN	2030	SSP2	CHIN	408.664	432.065	481.073
CHIN_HAIN	2035	SSP2	CHIN	406.399	435.734	492.911
CHIN_HAIN	2040	SSP2	CHIN	403.339	437.58	501.643
CHIN_HAIN	2025	SSP3	CHIN	397.824	409.389	432.663
CHIN_HAIN	2030	SSP3	CHIN	409.043	428.593	468.996
CHIN_HAIN	2035	SSP3	CHIN	415.152	439.79	491.54
CHIN_HAIN	2040	SSP3	CHIN	418.832	447.441	508.284
CHIN_HAIN	2025	SSP4	CHIN	394.603	407.801	434.53
CHIN_HAIN	2030	SSP4	CHIN	405.503	429.695	480.528
CHIN_HAIN	2035	SSP4	CHIN	402.185	432.725	492.335
CHIN_HAIN	2040	SSP4	CHIN	398.024	433.716	500.593
CHIN_HAIN	2025	SSP5	CHIN	404.32	422.078	458.577
CHIN_HAIN	2030	SSP5	CHIN	404.238	434.996	489.117
CHIN_HAIN	2035	SSP5	CHIN	405.093	446.841	516.703
CHIN_HAIN	2040	SSP5	CHIN	403.623	453.719	535.999
CHIN_HEBE	2025	SSP1	CHIN	370.751	382.436	396.096
CHIN_HEBE	2030	SSP1	CHIN	360.524	381.772	407.319
CHIN_HEBE	2035	SSP1	CHIN	354.096	383.116	418.817
CHIN_HEBE	2040	SSP1	CHIN	346.629	381.442	425.05
CHIN_HEBE	2025	SSP2	CHIN	374.789	384.765	396.369
CHIN_HEBE	2030	SSP2	CHIN	366.999	384.126	404.463
CHIN_HEBE	2035	SSP2	CHIN	361.058	383.47	410.502
CHIN_HEBE	2040	SSP2	CHIN	354.676	381.352	413.95
CHIN_HEBE	2025	SSP3	CHIN	398.787	410.646	434.536
CHIN_HEBE	2030	SSP3	CHIN	395.959	413.893	445.462
CHIN_HEBE	2035	SSP3	CHIN	393.174	414.848	451.244
CHIN_HEBE	2040	SSP3	CHIN	389.624	414.09	454.123
CHIN_HEBE	2025	SSP4	CHIN	369.06	379.092	390.769
CHIN_HEBE	2030	SSP4	CHIN	356.687	374.008	394.617
CHIN_HEBE	2035	SSP4	CHIN	348.179	370.918	398.432
CHIN_HEBE	2040	SSP4	CHIN	339.455	366.426	399.525
CHIN_HEBE	2025	SSP5	CHIN	372.307	385.522	401.036
CHIN_HEBE	2030	SSP5	CHIN	363.886	388.638	418.67
CHIN_HEBE	2035	SSP5	CHIN	358.895	393.149	435.85
CHIN_HEBE	2040	SSP5	CHIN	351.31	397.809	448.142
CHIN_HEIL	2025	SSP1	CHIN	390.299	401.764	415.139
CHIN_HEIL	2030	SSP1	CHIN	404.455	426.733	453.413
CHIN_HEIL	2035	SSP1	CHIN	416.354	448.335	487.479
CHIN_HEIL	2040	SSP1	CHIN	426.58	466.75	516.763
CHIN_HEIL	2025	SSP2	CHIN	384.207	393.616	404.536
CHIN_HEIL	2030	SSP2	CHIN	390.991	407.746	427.565
CHIN_HEIL	2035	SSP2	CHIN	396.199	418.793	445.904
CHIN_HEIL	2040	SSP2	CHIN	400.543	428.217	461.829
CHIN_HEIL	2025	SSP3	CHIN	398.272	409.053	430.687
CHIN_HEIL	2030	SSP3	CHIN	402.51	418.99	447.896
CHIN_HEIL	2035	SSP3	CHIN	404.92	424.989	458.567
CHIN_HEIL	2040	SSP3	CHIN	406.486	429.328	466.56
CHIN_HEIL	2025	SSP4	CHIN	388.518	398.252	409.556
CHIN_HEIL	2030	SSP4	CHIN	400.151	418.055	439.273
CHIN_HEIL	2035	SSP4	CHIN	409.397	434.06	463.752
CHIN_HEIL	2040	SSP4	CHIN	417.751	448.376	485.731
CHIN_HEIL	2025	SSP5	CHIN	391.936	405.007	420.317
CHIN_HEIL	2030	SSP5	CHIN	408.227	434.407	466.048
CHIN_HEIL	2035	SSP5	CHIN	421.998	460.076	507.305
CHIN_HEIL	2040	SSP5	CHIN	432.398	486.517	544.704
CHIN_HENA	2025	SSP1	CHIN	376.844	392.053	423.155
CHIN_HENA	2030	SSP1	CHIN	364.675	389.673	433.501
CHIN_HENA	2035	SSP1	CHIN	356.99	389.909	444.643
CHIN_HENA	2040	SSP1	CHIN	348.392	387.149	450.209
CHIN_HENA	2025	SSP2	CHIN	378.25	391.179	417.39
CHIN_HENA	2030	SSP2	CHIN	383.661	406.746	455.291
CHIN_HENA	2035	SSP2	CHIN	376.597	405.296	461.437
CHIN_HENA	2040	SSP2	CHIN	369.145	402.329	464.653
CHIN_HENA	2025	SSP3	CHIN	383.322	395.019	418.605
CHIN_HENA	2030	SSP3	CHIN	391.631	411.478	452.661
CHIN_HENA	2035	SSP3	CHIN	395.907	421.081	474.271
CHIN_HENA	2040	SSP3	CHIN	391.957	420.055	477.192
CHIN_HENA	2025	SSP4	CHIN	372.088	385.073	411.422
CHIN_HENA	2030	SSP4	CHIN	372.761	396.086	445.299
CHIN_HENA	2035	SSP4	CHIN	362.667	391.671	448.5
CHIN_HENA	2040	SSP4	CHIN	352.497	385.876	448.682
CHIN_HENA	2025	SSP5	CHIN	381.251	398.554	434.191
CHIN_HENA	2030	SSP5	CHIN	370.825	400.03	451.569
CHIN_HENA	2035	SSP5	CHIN	364.531	403.498	468.945
CHIN_HENA	2040	SSP5	CHIN	356.713	402.725	478.626
CHIN_HONG	2025	SSP1	CHIN	723.281	759.561	798.037
CHIN_HONG	2030	SSP1	CHIN	791.036	874.704	968.157
CHIN_HONG	2035	SSP1	CHIN	847.391	974.923	1123.16
CHIN_HONG	2040	SSP1	CHIN	894.106	1060.97	1261.06
CHIN_HONG	2025	SSP2	CHIN	710.018	737.723	766.792
CHIN_HONG	2030	SSP2	CHIN	755.986	814.399	877.953
CHIN_HONG	2035	SSP2	CHIN	788.432	870.17	961.292
CHIN_HONG	2040	SSP2	CHIN	817.026	920.429	1038.11
CHIN_HONG	2025	SSP3	CHIN	702.216	724.987	748.726
CHIN_HONG	2030	SSP3	CHIN	735.14	779.284	826.542
CHIN_HONG	2035	SSP3	CHIN	751.201	806.289	866.005
CHIN_HONG	2040	SSP3	CHIN	763.299	826.851	896.383
CHIN_HONG	2025	SSP4	CHIN	711.543	740.223	770.352
CHIN_HONG	2030	SSP4	CHIN	761.325	823.482	891.386
CHIN_HONG	2035	SSP4	CHIN	797.807	886.535	986.129
CHIN_HONG	2040	SSP4	CHIN	829.637	942.922	1073
CHIN_HONG	2025	SSP5	CHIN	734.196	777.708	824.254
CHIN_HONG	2030	SSP5	CHIN	817.751	921.716	1040.1
CHIN_HONG	2035	SSP5	CHIN	889.211	1051.83	1246.21
CHIN_HONG	2040	SSP5	CHIN	947.341	1162.24	1428.69
CHIN_HUBE	2025	SSP1	CHIN	427.868	444.111	477.218
CHIN_HUBE	2030	SSP1	CHIN	423.076	450.394	498.024
CHIN_HUBE	2035	SSP1	CHIN	420.486	457.075	517.482
CHIN_HUBE	2040	SSP1	CHIN	416.22	459.915	530.441
CHIN_HUBE	2025	SSP2	CHIN	425.519	439.051	466.392
CHIN_HUBE	2030	SSP2	CHIN	421.075	442.54	479.992
CHIN_HUBE	2035	SSP2	CHIN	417.541	445.002	490.352
CHIN_HUBE	2040	SSP2	CHIN	413.263	445.65	497.637
CHIN_HUBE	2025	SSP3	CHIN	427.633	439.667	463.854
CHIN_HUBE	2030	SSP3	CHIN	426.635	444.854	476.852
CHIN_HUBE	2035	SSP3	CHIN	425.122	447.161	484.079
CHIN_HUBE	2040	SSP3	CHIN	422.752	447.658	488.303
CHIN_HUBE	2025	SSP4	CHIN	422.468	436.205	463.985
CHIN_HUBE	2030	SSP4	CHIN	415.185	437.201	475.51
CHIN_HUBE	2035	SSP4	CHIN	410.113	438.477	485.169
CHIN_HUBE	2040	SSP4	CHIN	404.306	437.772	491.371
CHIN_HUBE	2025	SSP5	CHIN	405.637	419.515	435.785
CHIN_HUBE	2030	SSP5	CHIN	403.144	429.634	461.7
CHIN_HUBE	2035	SSP5	CHIN	402.354	439.521	485.714
CHIN_HUBE	2040	SSP5	CHIN	398.283	449.32	504.341
CHIN_HUNA	2025	SSP1	CHIN	393.552	410.205	444.356
CHIN_HUNA	2030	SSP1	CHIN	387.042	415.011	464.2
CHIN_HUNA	2035	SSP1	CHIN	382.551	419.103	480.309
CHIN_HUNA	2040	SSP1	CHIN	376.686	419.719	490.307
CHIN_HUNA	2025	SSP2	CHIN	392.895	407.089	435.944
CHIN_HUNA	2030	SSP2	CHIN	388.009	410.736	450.642
CHIN_HUNA	2035	SSP2	CHIN	383.486	411.916	459.458
CHIN_HUNA	2040	SSP2	CHIN	378.344	411.413	465.315
CHIN_HUNA	2025	SSP3	CHIN	396.056	408.908	434.899
CHIN_HUNA	2030	SSP3	CHIN	408.702	431.079	477.777
CHIN_HUNA	2035	SSP3	CHIN	406.783	433.082	485.099
CHIN_HUNA	2040	SSP3	CHIN	404.029	433.27	489.292
CHIN_HUNA	2025	SSP4	CHIN	388.585	402.902	432.034
CHIN_HUNA	2030	SSP4	CHIN	379.823	402.854	443.214
CHIN_HUNA	2035	SSP4	CHIN	373.113	402.05	450.317
CHIN_HUNA	2040	SSP4	CHIN	365.903	399.511	454.193
CHIN_HUNA	2025	SSP5	CHIN	398.155	417.007	455.944
CHIN_HUNA	2030	SSP5	CHIN	393.569	426.041	483.547
CHIN_HUNA	2035	SSP5	CHIN	390.632	433.71	506.56
CHIN_HUNA	2040	SSP5	CHIN	385.683	436.605	521.256
CHIN_JILI	2025	SSP1	CHIN	434.966	451.157	484.121
CHIN_JILI	2030	SSP1	CHIN	448.136	476.517	525.917
CHIN_JILI	2035	SSP1	CHIN	459.234	498.44	563.026
CHIN_JILI	2040	SSP1	CHIN	468.355	516.587	594.246
CHIN_JILI	2025	SSP2	CHIN	425.464	438.682	465.357
CHIN_JILI	2030	SSP2	CHIN	431.736	453.217	490.645
CHIN_JILI	2035	SSP2	CHIN	436.482	464.485	510.653
CHIN_JILI	2040	SSP2	CHIN	440.25	473.892	527.791
CHIN_JILI	2025	SSP3	CHIN	421.669	433.225	456.428
CHIN_JILI	2030	SSP3	CHIN	437.048	456.739	497.277
CHIN_JILI	2035	SSP3	CHIN	439.309	462.963	508.851
CHIN_JILI	2040	SSP3	CHIN	440.644	467.354	517.411
CHIN_JILI	2025	SSP4	CHIN	429.476	443.124	470.697
CHIN_JILI	2030	SSP4	CHIN	439.778	462.559	502.141
CHIN_JILI	2035	SSP4	CHIN	447.905	478.158	527.87
CHIN_JILI	2040	SSP4	CHIN	454.948	491.715	550.476
CHIN_JILI	2025	SSP5	CHIN	412.822	426.701	442.964
CHIN_JILI	2030	SSP5	CHIN	427.494	455.119	488.523
CHIN_JILI	2035	SSP5	CHIN	439.917	479.894	529.509
CHIN_JILI	2040	SSP5	CHIN	449.866	499.952	563.356
CHIN_JINU	2025	SSP1	CHIN	376.052	386.845	399.425
CHIN_JINU	2030	SSP1	CHIN	365.171	384.828	408.34
CHIN_JINU	2035	SSP1	CHIN	357.275	389.558	420.228
CHIN_JINU	2040	SSP1	CHIN	348.677	390.468	426.682
CHIN_JINU	2025	SSP2	CHIN	379.517	388.555	399.038
CHIN_JINU	2030	SSP2	CHIN	370.56	385.981	404.199
CHIN_JINU	2035	SSP2	CHIN	363.792	383.919	408.029
CHIN_JINU	2040	SSP2	CHIN	356.711	380.609	409.575
CHIN_JINU	2025	SSP3	CHIN	385.901	393.97	403.3
CHIN_JINU	2030	SSP3	CHIN	382.006	395.052	410.347
CHIN_JINU	2035	SSP3	CHIN	378.483	394.484	413.4
CHIN_JINU	2040	SSP3	CHIN	374.343	392.496	414.092
CHIN_JINU	2025	SSP4	CHIN	374.337	383.463	394.054
CHIN_JINU	2030	SSP4	CHIN	361.285	377.002	395.606
CHIN_JINU	2035	SSP4	CHIN	352.299	372.922	397.707
CHIN_JINU	2040	SSP4	CHIN	342.609	370.105	398.598
CHIN_JINU	2025	SSP5	CHIN	377.63	389.967	404.407
CHIN_JINU	2030	SSP5	CHIN	368.577	391.749	419.719
CHIN_JINU	2035	SSP5	CHIN	361.92	400.63	437.756
CHIN_JINU	2040	SSP5	CHIN	354.041	404.221	448.336
CHIN_JINX	2025	SSP1	CHIN	379.243	394.174	424.665
CHIN_JINX	2030	SSP1	CHIN	391.63	420.58	482.628
CHIN_JINX	2035	SSP1	CHIN	387.267	424.92	499.594
CHIN_JINX	2040	SSP1	CHIN	381.498	425.726	510.203
CHIN_JINX	2025	SSP2	CHIN	378.511	391.077	416.516
CHIN_JINX	2030	SSP2	CHIN	387.223	409.829	457.245
CHIN_JINX	2035	SSP2	CHIN	393.768	424.425	490.487
CHIN_JINX	2040	SSP2	CHIN	388.609	424.032	496.879
CHIN_JINX	2025	SSP3	CHIN	381.461	392.727	415.414
CHIN_JINX	2030	SSP3	CHIN	391.147	410.275	449.866
CHIN_JINX	2035	SSP3	CHIN	396.45	420.718	471.821
CHIN_JINX	2040	SSP3	CHIN	399.351	427.636	488
CHIN_JINX	2025	SSP4	CHIN	374.457	387.156	412.89
CHIN_JINX	2030	SSP4	CHIN	380.162	403.267	451.894
CHIN_JINX	2035	SSP4	CHIN	385.207	416.779	485.198
CHIN_JINX	2040	SSP4	CHIN	377.929	414.323	489.575
CHIN_JINX	2025	SSP5	CHIN	383.679	400.71	435.739
CHIN_JINX	2030	SSP5	CHIN	378.621	407.811	459.2
CHIN_JINX	2035	SSP5	CHIN	375.973	415.34	481.263
CHIN_JINX	2040	SSP5	CHIN	371.373	418.291	495.429
CHIN_LIAO	2025	SSP1	CHIN	426.814	438.93	453.049
CHIN_LIAO	2030	SSP1	CHIN	437.457	460.774	488.648
CHIN_LIAO	2035	SSP1	CHIN	445.273	485.179	523.035
CHIN_LIAO	2040	SSP1	CHIN	451.387	505.07	551.514
CHIN_LIAO	2025	SSP2	CHIN	420.469	430.352	441.811
CHIN_LIAO	2030	SSP2	CHIN	423.616	441.025	461.58
CHIN_LIAO	2035	SSP2	CHIN	425.903	449.194	477.077
CHIN_LIAO	2040	SSP2	CHIN	427.278	455.589	489.877
CHIN_LIAO	2025	SSP3	CHIN	419.903	428.553	438.552
CHIN_LIAO	2030	SSP3	CHIN	421.769	435.956	452.578
CHIN_LIAO	2035	SSP3	CHIN	422.368	439.958	460.739
CHIN_LIAO	2040	SSP3	CHIN	422.132	442.296	466.267
CHIN_LIAO	2025	SSP4	CHIN	424.866	435.093	446.957
CHIN_LIAO	2030	SSP4	CHIN	432.801	451.404	473.41
CHIN_LIAO	2035	SSP4	CHIN	439.066	464.487	495.018
CHIN_LIAO	2040	SSP4	CHIN	444.267	475.573	513.649
CHIN_LIAO	2025	SSP5	CHIN	428.604	442.472	458.7
CHIN_LIAO	2030	SSP5	CHIN	441.536	469.06	502.265
CHIN_LIAO	2035	SSP5	CHIN	451.062	498.968	544.851
CHIN_LIAO	2040	SSP5	CHIN	458.331	522.86	579.503
CHIN_NEMO	2025	SSP1	CHIN	391.068	402.925	416.769
CHIN_NEMO	2030	SSP1	CHIN	403.847	426.781	454.294
CHIN_NEMO	2035	SSP1	CHIN	414.592	447.391	487.628
CHIN_NEMO	2040	SSP1	CHIN	423.561	464.638	515.921
CHIN_NEMO	2025	SSP2	CHIN	386.337	396.16	407.571
CHIN_NEMO	2030	SSP2	CHIN	393.214	410.729	431.482
CHIN_NEMO	2035	SSP2	CHIN	398.48	422.103	450.515
CHIN_NEMO	2040	SSP2	CHIN	402.841	431.781	467.028
CHIN_NEMO	2025	SSP3	CHIN	384.697	393.358	403.391
CHIN_NEMO	2030	SSP3	CHIN	389.247	403.672	420.632
CHIN_NEMO	2035	SSP3	CHIN	391.918	410.019	431.503
CHIN_NEMO	2040	SSP3	CHIN	393.739	414.707	439.772
CHIN_NEMO	2025	SSP4	CHIN	389.284	399.402	411.164
CHIN_NEMO	2030	SSP4	CHIN	399.549	418.102	440.127
CHIN_NEMO	2035	SSP4	CHIN	407.664	433.147	463.894
CHIN_NEMO	2040	SSP4	CHIN	414.794	446.348	484.94
CHIN_NEMO	2025	SSP5	CHIN	392.709	406.176	421.967
CHIN_NEMO	2030	SSP5	CHIN	407.613	434.456	466.954
CHIN_NEMO	2035	SSP5	CHIN	420.211	459.108	507.46
CHIN_NEMO	2040	SSP5	CHIN	429.311	484.436	543.878
CHIN_NINX	2025	SSP1	CHIN	378.945	393.901	424.45
CHIN_NINX	2030	SSP1	CHIN	396.226	425.486	488.191
CHIN_NINX	2035	SSP1	CHIN	395.313	433.589	509.546
CHIN_NINX	2040	SSP1	CHIN	392.714	437.971	524.481
CHIN_NINX	2025	SSP2	CHIN	376.336	388.868	414.24
CHIN_NINX	2030	SSP2	CHIN	388.105	410.733	458.191
CHIN_NINX	2035	SSP2	CHIN	396.824	427.53	493.656
CHIN_NINX	2040	SSP2	CHIN	403.142	440.912	524.084
CHIN_NINX	2025	SSP3	CHIN	377.541	388.728	411.261
CHIN_NINX	2030	SSP3	CHIN	388.627	407.602	446.875
CHIN_NINX	2035	SSP3	CHIN	394.769	418.749	469.213
CHIN_NINX	2040	SSP3	CHIN	398.559	426.465	485.954
CHIN_NINX	2025	SSP4	CHIN	374.162	386.888	412.681
CHIN_NINX	2030	SSP4	CHIN	384.624	407.971	457.103
CHIN_NINX	2035	SSP4	CHIN	392.985	425.007	494.356
CHIN_NINX	2040	SSP4	CHIN	398.637	438.139	525.763
CHIN_NINX	2025	SSP5	CHIN	383.376	400.433	435.519
CHIN_NINX	2030	SSP5	CHIN	406.575	441.288	516.87
CHIN_NINX	2035	SSP5	CHIN	407.337	453.317	546.199
CHIN_NINX	2040	SSP5	CHIN	405.753	460.278	566.721
CHIN_QING	2025	SSP1	CHIN	339.486	353.525	382.277
CHIN_QING	2030	SSP1	CHIN	335.316	358.802	400.093
CHIN_QING	2035	SSP1	CHIN	332.948	364.212	416.384
CHIN_QING	2040	SSP1	CHIN	329.239	366.48	427.308
CHIN_QING	2025	SSP2	CHIN	338.368	350.269	374.43
CHIN_QING	2030	SSP2	CHIN	348.528	370.056	415.425
CHIN_QING	2035	SSP2	CHIN	345.761	372.726	425.661
CHIN_QING	2040	SSP2	CHIN	342.323	373.763	433.054
CHIN_QING	2025	SSP3	CHIN	340.394	351.116	372.77
CHIN_QING	2030	SSP3	CHIN	350.864	369.2	407.332
CHIN_QING	2035	SSP3	CHIN	356.796	380.127	429.544
CHIN_QING	2040	SSP3	CHIN	360.491	387.788	446.438
CHIN_QING	2025	SSP4	CHIN	335.202	347.231	371.677
CHIN_QING	2030	SSP4	CHIN	343.04	365.054	411.604
CHIN_QING	2035	SSP4	CHIN	338.529	366.207	420.632
CHIN_QING	2040	SSP4	CHIN	333.4	365.623	426.504
CHIN_QING	2025	SSP5	CHIN	343.456	359.388	392.246
CHIN_QING	2030	SSP5	CHIN	340.971	368.338	416.769
CHIN_QING	2035	SSP5	CHIN	339.981	376.906	439.142
CHIN_QING	2040	SSP5	CHIN	337.103	381.224	454.28
CHIN_SHAA	2025	SSP1	CHIN	408.899	425.199	458.511
CHIN_SHAA	2030	SSP1	CHIN	421.953	453.523	521.273
CHIN_SHAA	2035	SSP1	CHIN	416.872	457.874	539.327
CHIN_SHAA	2040	SSP1	CHIN	410.305	458.42	550.497
CHIN_SHAA	2025	SSP2	CHIN	408.394	422.153	450.026
CHIN_SHAA	2030	SSP2	CHIN	417.749	442.507	494.502
CHIN_SHAA	2035	SSP2	CHIN	424.748	458.31	530.751
CHIN_SHAA	2040	SSP2	CHIN	418.968	457.728	537.582
CHIN_SHAA	2025	SSP3	CHIN	411.81	424.174	449.089
CHIN_SHAA	2030	SSP3	CHIN	422.438	443.467	487.047
CHIN_SHAA	2035	SSP3	CHIN	428.27	454.976	511.304
CHIN_SHAA	2040	SSP3	CHIN	431.478	462.633	529.25
CHIN_SHAA	2025	SSP4	CHIN	403.739	417.629	445.797
CHIN_SHAA	2030	SSP4	CHIN	409.597	434.855	488.078
CHIN_SHAA	2035	SSP4	CHIN	414.809	449.291	524.138
CHIN_SHAA	2040	SSP4	CHIN	406.619	446.331	528.594
CHIN_SHAA	2025	SSP5	CHIN	413.682	432.25	470.468
CHIN_SHAA	2030	SSP5	CHIN	407.71	439.477	495.473
CHIN_SHAA	2035	SSP5	CHIN	404.488	447.269	519.019
CHIN_SHAA	2040	SSP5	CHIN	399.193	450.131	534.021
CHIN_SHAN	2025	SSP1	CHIN	330.998	339.517	349.418
CHIN_SHAN	2030	SSP1	CHIN	337.915	359.804	377.047
CHIN_SHAN	2035	SSP1	CHIN	343.776	377.594	401.679
CHIN_SHAN	2040	SSP1	CHIN	363.289	411.924	452.501
CHIN_SHAN	2025	SSP2	CHIN	329.29	336.162	344.107
CHIN_SHAN	2030	SSP2	CHIN	333.988	349.793	362.518
CHIN_SHAN	2035	SSP2	CHIN	337.576	360.441	377.056
CHIN_SHAN	2040	SSP2	CHIN	340.639	369.695	389.801
CHIN_SHAN	2025	SSP3	CHIN	318.849	324.579	331.184
CHIN_SHAN	2030	SSP3	CHIN	322.557	331.865	342.718
CHIN_SHAN	2035	SSP3	CHIN	324.409	337.24	350.014
CHIN_SHAN	2040	SSP3	CHIN	325.793	341.294	355.542
CHIN_SHAN	2025	SSP4	CHIN	329.488	336.549	344.718
CHIN_SHAN	2030	SSP4	CHIN	334.586	351.366	364.754
CHIN_SHAN	2035	SSP4	CHIN	338.574	363.245	381.009
CHIN_SHAN	2040	SSP4	CHIN	341.937	373.46	395.12
CHIN_SHAN	2025	SSP5	CHIN	332.386	342.257	353.776
CHIN_SHAN	2030	SSP5	CHIN	340.84	367.247	388.026
CHIN_SHAN	2035	SSP5	CHIN	371.345	420.375	466.871
CHIN_SHAN	2040	SSP5	CHIN	396.233	465.633	537.023
CHIN_SHND	2025	SSP1	CHIN	358.098	368.954	381.63
CHIN_SHND	2030	SSP1	CHIN	347.046	366.735	390.355
CHIN_SHND	2035	SSP1	CHIN	340.041	366.89	399.823
CHIN_SHND	2040	SSP1	CHIN	331.385	367.668	406.115
CHIN_SHND	2025	SSP2	CHIN	362.201	371.41	382.107
CHIN_SHND	2030	SSP2	CHIN	353.634	369.367	388.007
CHIN_SHND	2035	SSP2	CHIN	347.154	367.683	392.369
CHIN_SHND	2040	SSP2	CHIN	340.346	364.717	394.393
CHIN_SHND	2025	SSP3	CHIN	368.677	376.978	386.591
CHIN_SHND	2030	SSP3	CHIN	365.28	378.797	394.69
CHIN_SHND	2035	SSP3	CHIN	362.142	378.814	398.599
CHIN_SHND	2040	SSP3	CHIN	358.358	377.36	400.069
CHIN_SHND	2025	SSP4	CHIN	356.464	365.728	376.497
CHIN_SHND	2030	SSP4	CHIN	343.353	359.277	378.182
CHIN_SHND	2035	SSP4	CHIN	334.359	355.209	380.363
CHIN_SHND	2040	SSP4	CHIN	325.278	349.946	380.11
CHIN_SHND	2025	SSP5	CHIN	359.6	371.931	386.39
CHIN_SHND	2030	SSP5	CHIN	350.282	373.33	401.233
CHIN_SHND	2035	SSP5	CHIN	343.448	381.784	418.757
CHIN_SHND	2040	SSP5	CHIN	335.492	385.123	429.038
CHIN_SHNX	2025	SSP1	CHIN	367.322	381.841	411.5
CHIN_SHNX	2030	SSP1	CHIN	379.303	407.403	467.64
CHIN_SHNX	2035	SSP1	CHIN	375.026	411.505	483.9
CHIN_SHNX	2040	SSP1	CHIN	369.395	412.197	494.018
CHIN_SHNX	2025	SSP2	CHIN	366.588	378.816	403.577
CHIN_SHNX	2030	SSP2	CHIN	374.987	396.937	442.988
CHIN_SHNX	2035	SSP2	CHIN	381.173	410.854	474.814
CHIN_SHNX	2040	SSP2	CHIN	376.116	410.367	480.826
CHIN_SHNX	2025	SSP3	CHIN	369.451	380.421	402.516
CHIN_SHNX	2030	SSP3	CHIN	378.799	397.381	435.852
CHIN_SHNX	2035	SSP3	CHIN	383.786	407.283	456.764
CHIN_SHNX	2040	SSP3	CHIN	386.464	413.792	472.107
CHIN_SHNX	2025	SSP4	CHIN	362.686	375.043	400.09
CHIN_SHNX	2030	SSP4	CHIN	368.197	390.632	437.861
CHIN_SHNX	2035	SSP4	CHIN	372.952	403.524	469.778
CHIN_SHNX	2040	SSP4	CHIN	365.862	401.061	473.865
CHIN_SHNX	2025	SSP5	CHIN	371.618	388.173	422.231
CHIN_SHNX	2030	SSP5	CHIN	366.708	395.037	444.946
CHIN_SHNX	2035	SSP5	CHIN	364.091	402.231	466.151
CHIN_SHNX	2040	SSP5	CHIN	359.594	405.002	479.719
CHIN_SICH	2025	SSP1	CHIN	413.913	430.617	464.778
CHIN_SICH	2030	SSP1	CHIN	428.088	460.528	530.234
CHIN_SICH	2035	SSP1	CHIN	423.443	465.644	549.607
CHIN_SICH	2040	SSP1	CHIN	417.232	466.832	561.913
CHIN_SICH	2025	SSP2	CHIN	413.284	427.41	456.047
CHIN_SICH	2030	SSP2	CHIN	423.605	449.11	502.743
CHIN_SICH	2035	SSP2	CHIN	431.414	466.091	541.077
CHIN_SICH	2040	SSP2	CHIN	425.967	466.082	548.886
CHIN_SICH	2025	SSP3	CHIN	416.548	429.257	454.887
CHIN_SICH	2030	SSP3	CHIN	427.984	449.689	494.729
CHIN_SICH	2035	SSP3	CHIN	434.472	462.146	520.627
CHIN_SICH	2040	SSP3	CHIN	438.249	470.637	540.051
CHIN_SICH	2025	SSP4	CHIN	408.689	422.95	451.89
CHIN_SICH	2030	SSP4	CHIN	415.553	441.571	496.468
CHIN_SICH	2035	SSP4	CHIN	408.523	441.234	505.319
CHIN_SICH	2040	SSP4	CHIN	400.899	438.921	510.454
CHIN_SICH	2025	SSP5	CHIN	418.754	437.758	476.898
CHIN_SICH	2030	SSP5	CHIN	413.373	445.941	503.409
CHIN_SICH	2035	SSP5	CHIN	410.6	454.529	528.302
CHIN_SICH	2040	SSP5	CHIN	405.671	458.058	544.468
CHIN_TIAN	2025	SSP1	CHIN	553.583	568.339	585.503
CHIN_TIAN	2030	SSP1	CHIN	565.514	603.383	633.291
CHIN_TIAN	2035	SSP1	CHIN	575.608	634.095	675.891
CHIN_TIAN	2040	SSP1	CHIN	583.615	659.159	711.138
CHIN_TIAN	2025	SSP2	CHIN	520.659	531.999	545.123
CHIN_TIAN	2030	SSP2	CHIN	522.666	542.482	565.803
CHIN_TIAN	2035	SSP2	CHIN	528.542	559.771	589.564
CHIN_TIAN	2040	SSP2	CHIN	533.551	574.783	610.383
CHIN_TIAN	2025	SSP3	CHIN	523.819	533.709	545.12
CHIN_TIAN	2030	SSP3	CHIN	518.538	534.341	552.796
CHIN_TIAN	2035	SSP3	CHIN	513.699	532.85	555.372
CHIN_TIAN	2040	SSP3	CHIN	508.128	529.673	555.147
CHIN_TIAN	2025	SSP4	CHIN	551.058	563.37	577.629
CHIN_TIAN	2030	SSP4	CHIN	561.286	583.621	609.958
CHIN_TIAN	2035	SSP4	CHIN	568.257	604.189	638.298
CHIN_TIAN	2040	SSP4	CHIN	574.129	621.874	662.908
CHIN_TIAN	2025	SSP5	CHIN	555.906	572.926	592.806
CHIN_TIAN	2030	SSP5	CHIN	570.409	615.864	651.732
CHIN_TIAN	2035	SSP5	CHIN	582.704	653.848	704.94
CHIN_TIAN	2040	SSP5	CHIN	622.775	726.11	813.73
CHIN_TIBE	2025	SSP1	CHIN	137.013	141.728	151.288
CHIN_TIBE	2030	SSP1	CHIN	146.875	156.369	176.457
CHIN_TIBE	2035	SSP1	CHIN	155.548	169.587	200.356
CHIN_TIBE	2040	SSP1	CHIN	162.679	180.686	221.26
CHIN_TIBE	2025	SSP2	CHIN	71.3048	73.3206	77.3725
CHIN_TIBE	2030	SSP2	CHIN	101.388	106.38	116.716
CHIN_TIBE	2035	SSP2	CHIN	137.229	146.183	165.146
CHIN_TIBE	2040	SSP2	CHIN	141.524	152.697	176.809
CHIN_TIBE	2025	SSP3	CHIN	60.116	61.5961	64.5559
CHIN_TIBE	2030	SSP3	CHIN	67.1847	69.8609	75.3298
CHIN_TIBE	2035	SSP3	CHIN	72.8926	76.45	83.8123
CHIN_TIBE	2040	SSP3	CHIN	78.9893	83.3804	92.5552
CHIN_TIBE	2025	SSP4	CHIN	135.284	139.205	147.093
CHIN_TIBE	2030	SSP4	CHIN	142.575	149.933	165.22
CHIN_TIBE	2035	SSP4	CHIN	148.435	158.723	180.633
CHIN_TIBE	2040	SSP4	CHIN	153.497	166.433	194.555
CHIN_TIBE	2025	SSP5	CHIN	138.616	144.078	155.234
CHIN_TIBE	2030	SSP5	CHIN	150.711	162.177	186.823
CHIN_TIBE	2035	SSP5	CHIN	161.474	178.798	217.651
CHIN_TIBE	2040	SSP5	CHIN	170.148	192.532	244.383
CHIN_XING	2025	SSP1	CHIN	23.4254	24.0841	24.8515
CHIN_XING	2030	SSP1	CHIN	26.2523	28.0982	29.563
CHIN_XING	2035	SSP1	CHIN	26.9333	29.7964	31.8553
CHIN_XING	2040	SSP1	CHIN	27.3217	31.018	33.5786
CHIN_XING	2025	SSP2	CHIN	21.9663	22.4768	23.0684
CHIN_XING	2030	SSP2	CHIN	22.9445	23.8723	24.967
CHIN_XING	2035	SSP2	CHIN	23.7028	25.1924	26.6205
CHIN_XING	2040	SSP2	CHIN	24.4512	26.4583	28.202
CHIN_XING	2025	SSP3	CHIN	21.4477	21.8838	22.3878
CHIN_XING	2030	SSP3	CHIN	21.8245	22.5443	23.3871
CHIN_XING	2035	SSP3	CHIN	22.0638	22.957	24.0109
CHIN_XING	2040	SSP3	CHIN	22.2628	23.2909	24.511
CHIN_XING	2025	SSP4	CHIN	23.3185	23.8736	24.5173
CHIN_XING	2030	SSP4	CHIN	26.0597	27.1626	28.4664
CHIN_XING	2035	SSP4	CHIN	26.5931	28.3751	30.0757
CHIN_XING	2040	SSP4	CHIN	26.8815	29.2469	31.2932
CHIN_XING	2025	SSP5	CHIN	23.5237	24.2785	25.1615
CHIN_XING	2030	SSP5	CHIN	26.4795	28.6794	30.4239
CHIN_XING	2035	SSP5	CHIN	27.2654	30.7247	33.2244
CHIN_XING	2040	SSP5	CHIN	29.2007	34.2318	38.5235
CHIN_YUNN	2025	SSP1	CHIN	64.2711	67.0631	72.7978
CHIN_YUNN	2030	SSP1	CHIN	67.3397	72.8162	84.6741
CHIN_YUNN	2035	SSP1	CHIN	67.059	74.2075	88.5766
CHIN_YUNN	2040	SSP1	CHIN	66.4891	74.9377	91.3219
CHIN_YUNN	2025	SSP2	CHIN	64.0373	66.4225	71.2788
CHIN_YUNN	2030	SSP2	CHIN	66.3728	70.7319	79.9687
CHIN_YUNN	2035	SSP2	CHIN	68.1308	74.0928	87.1115
CHIN_YUNN	2040	SSP2	CHIN	69.4398	76.8205	93.3524
CHIN_YUNN	2025	SSP3	CHIN	64.3622	66.5226	70.8983
CHIN_YUNN	2030	SSP3	CHIN	66.7022	70.4463	78.2753
CHIN_YUNN	2035	SSP3	CHIN	68.1138	72.9305	83.2086
CHIN_YUNN	2040	SSP3	CHIN	69.0783	74.7665	87.1
CHIN_YUNN	2025	SSP4	CHIN	63.46	65.8691	70.7792
CHIN_YUNN	2030	SSP4	CHIN	65.368	69.8189	79.282
CHIN_YUNN	2035	SSP4	CHIN	66.9133	73.046	86.5132
CHIN_YUNN	2040	SSP4	CHIN	66.0756	73.1915	88.1277
CHIN_YUNN	2025	SSP5	CHIN	65.0228	68.1751	74.6963
CHIN_YUNN	2030	SSP5	CHIN	69.0985	75.5207	89.6482
CHIN_YUNN	2035	SSP5	CHIN	69.0987	77.5839	94.9481
CHIN_YUNN	2040	SSP5	CHIN	68.6967	78.7546	98.6767
CHIN_ZHEJ	2025	SSP1	CHIN	56.5027	58.1462	60.0628
CHIN_ZHEJ	2030	SSP1	CHIN	54.9688	57.9578	61.5351
CHIN_ZHEJ	2035	SSP1	CHIN	53.8408	58.7313	63.3898
CHIN_ZHEJ	2040	SSP1	CHIN	52.6002	58.9258	64.4238
CHIN_ZHEJ	2025	SSP2	CHIN	56.9748	58.3536	59.9534
CHIN_ZHEJ	2030	SSP2	CHIN	55.6914	58.0393	60.8145
CHIN_ZHEJ	2035	SSP2	CHIN	54.7094	57.7633	61.4234
CHIN_ZHEJ	2040	SSP2	CHIN	53.6772	57.2978	61.6882
CHIN_ZHEJ	2025	SSP3	CHIN	57.8997	59.1326	60.5588
CHIN_ZHEJ	2030	SSP3	CHIN	57.3491	59.3387	61.6723
CHIN_ZHEJ	2035	SSP3	CHIN	56.8348	59.2655	62.1402
CHIN_ZHEJ	2040	SSP3	CHIN	56.2276	58.9793	62.2545
CHIN_ZHEJ	2025	SSP4	CHIN	56.2449	57.6379	59.255
CHIN_ZHEJ	2030	SSP4	CHIN	54.3838	56.7792	59.6161
CHIN_ZHEJ	2035	SSP4	CHIN	53.0906	56.2248	59.9934
CHIN_ZHEJ	2040	SSP4	CHIN	51.6843	55.8544	60.1843
CHIN_ZHEJ	2025	SSP5	CHIN	56.7397	58.6155	60.8119
CHIN_ZHEJ	2030	SSP5	CHIN	55.4814	59.0001	63.2498
CHIN_ZHEJ	2035	SSP5	CHIN	54.5408	60.4006	66.0338
CHIN_ZHEJ	2040	SSP5	CHIN	53.4093	61.0013	67.6934
COLO_WHOL	2025	SSP1	COLO	229.284	232.701	239.438
COLO_WHOL	2030	SSP1	COLO	242.334	250.626	267.435
COLO_WHOL	2035	SSP1	COLO	248.209	260.907	283.571
COLO_WHOL	2040	SSP1	COLO	254.095	271.332	300.199
COLO_WHOL	2025	SSP2	COLO	226.196	228.846	234.046
COLO_WHOL	2030	SSP2	COLO	234.219	240.03	251.653
COLO_WHOL	2035	SSP2	COLO	242.391	251.647	270.516
COLO_WHOL	2040	SSP2	COLO	250.973	264.009	291.108
COLO_WHOL	2025	SSP3	COLO	223.75	225.701	229.515
COLO_WHOL	2030	SSP3	COLO	227.744	231.415	238.667
COLO_WHOL	2035	SSP3	COLO	230.877	235.922	245.97
COLO_WHOL	2040	SSP3	COLO	233.929	240.337	253.203
COLO_WHOL	2025	SSP4	COLO	227.355	229.936	234.999
COLO_WHOL	2030	SSP4	COLO	236.854	242.647	254.228
COLO_WHOL	2035	SSP4	COLO	245.85	255.118	274.001
COLO_WHOL	2040	SSP4	COLO	255.22	268.273	295.378
COLO_WHOL	2025	SSP5	COLO	230.74	234.793	242.816
COLO_WHOL	2030	SSP5	COLO	246.421	256.624	277.522
COLO_WHOL	2035	SSP5	COLO	253.477	269.356	298.019
COLO_WHOL	2040	SSP5	COLO	260.437	282.09	318.926
CROA_WHOL	2025	SSP1	CROA	407.553	411.361	415.71
CROA_WHOL	2030	SSP1	CROA	419.247	427.466	436.956
CROA_WHOL	2035	SSP1	CROA	429.759	445.949	459.739
CROA_WHOL	2040	SSP1	CROA	440.205	464.068	482.09
CROA_WHOL	2025	SSP2	CROA	403.959	407.193	410.883
CROA_WHOL	2030	SSP2	CROA	411.275	417.734	425.163
CROA_WHOL	2035	SSP2	CROA	417.67	427.341	438.55
CROA_WHOL	2040	SSP2	CROA	423.545	438.408	452.438
CROA_WHOL	2025	SSP3	CROA	400.495	403.148	406.169
CROA_WHOL	2030	SSP3	CROA	403.773	408.575	414.075
CROA_WHOL	2035	SSP3	CROA	406.481	413.058	420.625
CROA_WHOL	2040	SSP3	CROA	408.936	417.058	426.438
CROA_WHOL	2025	SSP4	CROA	404.341	407.933	412.034
CROA_WHOL	2030	SSP4	CROA	412.559	420.243	429.107
CROA_WHOL	2035	SSP4	CROA	419.435	434.28	446.955
CROA_WHOL	2040	SSP4	CROA	426.061	447.662	464.009
CROA_WHOL	2025	SSP5	CROA	408.214	412.642	417.709
CROA_WHOL	2030	SSP5	CROA	421.053	431.008	442.552
CROA_WHOL	2035	SSP5	CROA	432.773	453.054	470.262
CROA_WHOL	2040	SSP5	CROA	444.377	474.704	497.576
CYPR_WHOL	2025	SSP1	CYPR	498.473	502.612	504.626
CYPR_WHOL	2030	SSP1	CYPR	505.071	515.861	521.161
CYPR_WHOL	2035	SSP1	CYPR	511.47	530.33	539.699
CYPR_WHOL	2040	SSP1	CYPR	517.965	545.231	558.928
CYPR_WHOL	2025	SSP2	CYPR	495.346	497.119	499.132
CYPR_WHOL	2030	SSP2	CYPR	497.775	503.634	507.665
CYPR_WHOL	2035	SSP2	CYPR	500.416	510.868	517.195
CYPR_WHOL	2040	SSP2	CYPR	503.297	518.861	527.78
CYPR_WHOL	2025	SSP3	CYPR	494.325	495.52	496.875
CYPR_WHOL	2030	SSP3	CYPR	495.237	498.462	500.812
CYPR_WHOL	2035	SSP3	CYPR	496.15	501.355	504.68
CYPR_WHOL	2040	SSP3	CYPR	497.11	504.39	508.744
CYPR_WHOL	2025	SSP4	CYPR	495.542	499.387	501.257
CYPR_WHOL	2030	SSP4	CYPR	499.089	509.121	514.045
CYPR_WHOL	2035	SSP4	CYPR	503.202	520.677	529.345
CYPR_WHOL	2040	SSP4	CYPR	507.358	532.522	545.136
CYPR_WHOL	2025	SSP5	CYPR	499.083	504.339	506.901
CYPR_WHOL	2030	SSP5	CYPR	507.06	521.58	528.751
CYPR_WHOL	2035	SSP5	CYPR	515.268	541.454	554.592
CYPR_WHOL	2040	SSP5	CYPR	523.504	561.753	581.241
CZRE_WHOL	2025	SSP1	CZRE	330.778	338.161	341.791
CZRE_WHOL	2030	SSP1	CZRE	332.894	348.035	355.602
CZRE_WHOL	2035	SSP1	CZRE	347.833	373.79	392.667
CZRE_WHOL	2040	SSP1	CZRE	360.541	396.407	426.152
CZRE_WHOL	2025	SSP2	CZRE	330.605	337.347	340.657
CZRE_WHOL	2030	SSP2	CZRE	332.421	346.002	352.767
CZRE_WHOL	2035	SSP2	CZRE	334.33	354.588	364.822
CZRE_WHOL	2040	SSP2	CZRE	345.635	374.674	394.083
CZRE_WHOL	2025	SSP3	CZRE	331.55	337.982	341.137
CZRE_WHOL	2030	SSP3	CZRE	334.168	346.869	353.183
CZRE_WHOL	2035	SSP3	CZRE	336.565	355.049	364.349
CZRE_WHOL	2040	SSP3	CZRE	346.64	372.332	389.105
CZRE_WHOL	2025	SSP4	CZRE	331.077	338.7	342.45
CZRE_WHOL	2030	SSP4	CZRE	333.535	349.265	357.136
CZRE_WHOL	2035	SSP4	CZRE	348.823	375.841	395.538
CZRE_WHOL	2040	SSP4	CZRE	361.963	399.468	430.709
CZRE_WHOL	2025	SSP5	CZRE	331.266	339.563	343.65
CZRE_WHOL	2030	SSP5	CZRE	333.946	351.131	359.756
CZRE_WHOL	2035	SSP5	CZRE	351.498	381.495	403.584
CZRE_WHOL	2040	SSP5	CZRE	366.835	408.953	444.497
DENM_WHOL	2025	SSP1	DENM	838.015	841.211	844.411
DENM_WHOL	2030	SSP1	DENM	842.386	848.957	855.56
DENM_WHOL	2035	SSP1	DENM	846.106	856.476	866.945
DENM_WHOL	2040	SSP1	DENM	849.97	864.464	879.165
DENM_WHOL	2025	SSP2	DENM	837.844	840.672	843.502
DENM_WHOL	2030	SSP2	DENM	841.874	847.336	852.819
DENM_WHOL	2035	SSP2	DENM	845.24	853.727	862.276
DENM_WHOL	2040	SSP2	DENM	848.937	861.168	873.542
DENM_WHOL	2025	SSP3	DENM	837.784	840.483	843.184
DENM_WHOL	2030	SSP3	DENM	841.685	846.739	851.81
DENM_WHOL	2035	SSP3	DENM	844.758	852.198	859.684
DENM_WHOL	2040	SSP3	DENM	848.033	858.288	868.639
DENM_WHOL	2025	SSP4	DENM	838.232	841.893	845.561
DENM_WHOL	2030	SSP4	DENM	842.931	850.683	858.485
DENM_WHOL	2035	SSP4	DENM	846.979	859.257	871.68
DENM_WHOL	2040	SSP4	DENM	851.139	868.204	885.564
DENM_WHOL	2025	SSP5	DENM	838.358	842.292	846.233
DENM_WHOL	2030	SSP5	DENM	843.22	851.599	860.039
DENM_WHOL	2035	SSP5	DENM	847.547	861.067	874.766
DENM_WHOL	2040	SSP5	DENM	852.013	871.008	890.374
EAFR_WHOL	2025	SSP1	EAFR	200.497	202.634	206.822
EAFR_WHOL	2030	SSP1	EAFR	201.764	206.996	217.477
EAFR_WHOL	2035	SSP1	EAFR	203.033	211.165	227.789
EAFR_WHOL	2040	SSP1	EAFR	201.473	211.139	231.121
EAFR_WHOL	2025	SSP2	EAFR	200.045	201.309	203.771
EAFR_WHOL	2030	SSP2	EAFR	199.17	201.913	207.314
EAFR_WHOL	2035	SSP2	EAFR	197.199	200.733	207.733
EAFR_WHOL	2040	SSP2	EAFR	192.681	195.828	202.048
EAFR_WHOL	2025	SSP3	EAFR	200.735	201.204	202.111
EAFR_WHOL	2030	SSP3	EAFR	199.274	199.928	201.195
EAFR_WHOL	2035	SSP3	EAFR	195.539	195.357	195.006
EAFR_WHOL	2040	SSP3	EAFR	188.646	186.359	182.024
EAFR_WHOL	2025	SSP4	EAFR	196.497	196.939	197.796
EAFR_WHOL	2030	SSP4	EAFR	191.401	192.119	193.513
EAFR_WHOL	2035	SSP4	EAFR	184.661	184.655	184.643
EAFR_WHOL	2040	SSP4	EAFR	175.063	173.084	169.329
EAFR_WHOL	2025	SSP5	EAFR	201.864	204.591	209.957
EAFR_WHOL	2030	SSP5	EAFR	205.669	212.684	226.904
EAFR_WHOL	2035	SSP5	EAFR	210.044	221.553	245.571
EAFR_WHOL	2040	SSP5	EAFR	211.067	225.499	256.195
ECUA_WHOL	2025	SSP1	ECUA	340.639	346.462	357.983
ECUA_WHOL	2030	SSP1	ECUA	379.564	393.822	422.864
ECUA_WHOL	2035	SSP1	ECUA	399.496	423.388	473.601
ECUA_WHOL	2040	SSP1	ECUA	420.425	455.098	530.289
ECUA_WHOL	2025	SSP2	ECUA	290.829	294.981	303.162
ECUA_WHOL	2030	SSP2	ECUA	319.824	329.1	347.764
ECUA_WHOL	2035	SSP2	ECUA	350.377	365.618	396.927
ECUA_WHOL	2040	SSP2	ECUA	381.577	403.997	451.047
ECUA_WHOL	2025	SSP3	ECUA	275.221	278.016	283.49
ECUA_WHOL	2030	SSP3	ECUA	283.863	289.047	299.318
ECUA_WHOL	2035	SSP3	ECUA	289.968	297.047	311.198
ECUA_WHOL	2040	SSP3	ECUA	296.318	305.428	323.807
ECUA_WHOL	2025	SSP4	ECUA	337.431	341.857	350.563
ECUA_WHOL	2030	SSP4	ECUA	370.439	380.498	400.684
ECUA_WHOL	2035	SSP4	ECUA	382.628	398.325	430.456
ECUA_WHOL	2040	SSP4	ECUA	395.568	417.512	463.353
ECUA_WHOL	2025	SSP5	ECUA	342.504	349.149	362.338
ECUA_WHOL	2030	SSP5	ECUA	385.778	402.972	438.344
ECUA_WHOL	2035	SSP5	ECUA	411.269	441.143	505.057
ECUA_WHOL	2040	SSP5	ECUA	420.576	460.512	539.657
EGYP_WHOL	2025	SSP1	EGYP	250.733	257.484	271.03
EGYP_WHOL	2030	SSP1	EGYP	252.886	267.148	296.978
EGYP_WHOL	2035	SSP1	EGYP	261.992	284.595	333.868
EGYP_WHOL	2040	SSP1	EGYP	278.569	310.394	382.444
EGYP_WHOL	2025	SSP2	EGYP	252.637	258.571	270.416
EGYP_WHOL	2030	SSP2	EGYP	254.597	266.405	290.76
EGYP_WHOL	2035	SSP2	EGYP	257.653	275.291	312.808
EGYP_WHOL	2040	SSP2	EGYP	260.309	283.631	334.703
EGYP_WHOL	2025	SSP3	EGYP	260.546	265.644	275.765
EGYP_WHOL	2030	SSP3	EGYP	268.588	278.202	297.736
EGYP_WHOL	2035	SSP3	EGYP	274.838	288.406	316.509
EGYP_WHOL	2040	SSP3	EGYP	280.176	297.387	333.641
EGYP_WHOL	2025	SSP4	EGYP	248.271	253.915	265.172
EGYP_WHOL	2030	SSP4	EGYP	246.768	258.052	281.303
EGYP_WHOL	2035	SSP4	EGYP	251.194	268.147	304.16
EGYP_WHOL	2040	SSP4	EGYP	262.948	286.065	336.571
EGYP_WHOL	2025	SSP5	EGYP	252.335	259.814	274.878
EGYP_WHOL	2030	SSP5	EGYP	257.161	273.557	308.207
EGYP_WHOL	2035	SSP5	EGYP	269.426	296.083	355.203
EGYP_WHOL	2040	SSP5	EGYP	289.112	327.139	415.228
ESTO_WHOL	2025	SSP1	ESTO	384.576	393.636	398.094
ESTO_WHOL	2030	SSP1	ESTO	389.594	407.844	416.975
ESTO_WHOL	2035	SSP1	ESTO	394.243	421.344	435.111
ESTO_WHOL	2040	SSP1	ESTO	410.327	448.651	474.104
ESTO_WHOL	2025	SSP2	ESTO	383.702	392.208	396.389
ESTO_WHOL	2030	SSP2	ESTO	387.773	404.736	413.204
ESTO_WHOL	2035	SSP2	ESTO	391.77	417.225	430.122
ESTO_WHOL	2040	SSP2	ESTO	395.401	428.86	446.043
ESTO_WHOL	2025	SSP3	ESTO	383.528	391.32	395.145
ESTO_WHOL	2030	SSP3	ESTO	387.396	402.833	410.519
ESTO_WHOL	2035	SSP3	ESTO	391.055	413.856	425.356
ESTO_WHOL	2040	SSP3	ESTO	394.344	423.96	439.071
ESTO_WHOL	2025	SSP4	ESTO	384.066	393.253	397.774
ESTO_WHOL	2030	SSP4	ESTO	388.667	407.359	416.719
ESTO_WHOL	2035	SSP4	ESTO	393.022	420.976	435.201
ESTO_WHOL	2040	SSP4	ESTO	409.596	449.528	476.268
ESTO_WHOL	2025	SSP5	ESTO	385.102	395.151	400.104
ESTO_WHOL	2030	SSP5	ESTO	390.721	411.163	421.429
ESTO_WHOL	2035	SSP5	ESTO	395.956	426.502	442.11
ESTO_WHOL	2040	SSP5	ESTO	414.349	458.039	487.396
FINL_WHOL	2025	SSP1	FINL	539.988	542.478	544.973
FINL_WHOL	2030	SSP1	FINL	552.719	558.118	563.556
FINL_WHOL	2035	SSP1	FINL	564.22	572.912	581.713
FINL_WHOL	2040	SSP1	FINL	576.115	588.176	600.456
FINL_WHOL	2025	SSP2	FINL	539.845	542.026	544.21
FINL_WHOL	2030	SSP2	FINL	552.323	556.864	561.43
FINL_WHOL	2035	SSP2	FINL	563.564	570.821	578.152
FINL_WHOL	2040	SSP2	FINL	575.317	585.621	596.081
FINL_WHOL	2025	SSP3	FINL	539.824	541.96	544.099
FINL_WHOL	2030	SSP3	FINL	552.221	556.54	560.882
FINL_WHOL	2035	SSP3	FINL	563.272	569.892	576.572
FINL_WHOL	2040	SSP3	FINL	574.761	583.842	593.043
FINL_WHOL	2025	SSP4	FINL	540.138	542.95	545.77
FINL_WHOL	2030	SSP4	FINL	553.083	559.276	565.522
FINL_WHOL	2035	SSP4	FINL	564.802	574.77	584.887
FINL_WHOL	2040	SSP4	FINL	576.91	590.728	604.838
FINL_WHOL	2025	SSP5	FINL	540.198	543.142	546.093
FINL_WHOL	2030	SSP5	FINL	553.266	559.858	566.51
FINL_WHOL	2035	SSP5	FINL	565.183	575.989	586.972
FINL_WHOL	2040	SSP5	FINL	577.488	592.592	608.049
FRAN_WHOL	2025	SSP1	FRAN	563.229	570.529	577.997
FRAN_WHOL	2030	SSP1	FRAN	584.194	600.99	618.437
FRAN_WHOL	2035	SSP1	FRAN	606.618	634.845	664.676
FRAN_WHOL	2040	SSP1	FRAN	629.664	670.184	713.738
FRAN_WHOL	2025	SSP2	FRAN	562.032	568.621	575.351
FRAN_WHOL	2030	SSP2	FRAN	579.947	594.118	608.777
FRAN_WHOL	2035	SSP2	FRAN	597.961	620.625	644.377
FRAN_WHOL	2040	SSP2	FRAN	616.911	648.913	682.908
FRAN_WHOL	2025	SSP3	FRAN	561.652	568.014	574.51
FRAN_WHOL	2030	SSP3	FRAN	578.193	591.288	604.81
FRAN_WHOL	2035	SSP3	FRAN	593.357	613.108	633.717
FRAN_WHOL	2040	SSP3	FRAN	608.253	634.617	662.394
FRAN_WHOL	2025	SSP4	FRAN	563.941	571.668	579.577
FRAN_WHOL	2030	SSP4	FRAN	585.978	603.885	622.52
FRAN_WHOL	2035	SSP4	FRAN	609.349	639.357	671.153
FRAN_WHOL	2040	SSP4	FRAN	633.383	676.433	722.866
FRAN_WHOL	2025	SSP5	FRAN	564.85	573.12	581.593
FRAN_WHOL	2030	SSP5	FRAN	589.571	609.732	630.787
FRAN_WHOL	2035	SSP5	FRAN	617.478	652.851	690.622
FRAN_WHOL	2040	SSP5	FRAN	646.507	698.657	755.578
FSUA_WHOL	2025	SSP1	FSUA	261.465	269.976	287.191
FSUA_WHOL	2030	SSP1	FSUA	287.709	306.418	346.028
FSUA_WHOL	2035	SSP1	FSUA	308.158	337.671	402.843
FSUA_WHOL	2040	SSP1	FSUA	327.094	367.389	459.705
FSUA_WHOL	2025	SSP2	FSUA	252.014	259.695	275.185
FSUA_WHOL	2030	SSP2	FSUA	267.065	282.496	314.837
FSUA_WHOL	2035	SSP2	FSUA	280.873	303.954	353.989
FSUA_WHOL	2040	SSP2	FSUA	292.866	323.087	390.495
FSUA_WHOL	2025	SSP3	FSUA	248.738	255.168	268.048
FSUA_WHOL	2030	SSP3	FSUA	259.019	271.028	295.797
FSUA_WHOL	2035	SSP3	FSUA	267.136	283.971	319.512
FSUA_WHOL	2040	SSP3	FSUA	274.062	295.32	341.11
FSUA_WHOL	2025	SSP4	FSUA	259.67	267.359	282.845
FSUA_WHOL	2030	SSP4	FSUA	282.457	298.538	332.2
FSUA_WHOL	2035	SSP4	FSUA	298.788	323.24	376.223
FSUA_WHOL	2040	SSP4	FSUA	313.673	346.25	418.979
FSUA_WHOL	2025	SSP5	FSUA	263.95	273.613	293.27
FSUA_WHOL	2030	SSP5	FSUA	293.526	315.218	361.71
FSUA_WHOL	2035	SSP5	FSUA	317.421	352.116	430.143
FSUA_WHOL	2040	SSP5	FSUA	339.557	387.343	499.384
GEOR_WHOL	2025	SSP1	GEOR	269.824	277.882	294.117
GEOR_WHOL	2030	SSP1	GEOR	289.968	307.357	343.913
GEOR_WHOL	2035	SSP1	GEOR	297.63	322.494	369.94
GEOR_WHOL	2040	SSP1	GEOR	304.646	336.574	394.672
GEOR_WHOL	2025	SSP2	GEOR	265.34	271.708	284.433
GEOR_WHOL	2030	SSP2	GEOR	278.618	291.2	317.104
GEOR_WHOL	2035	SSP2	GEOR	291.509	310.49	350.678
GEOR_WHOL	2040	SSP2	GEOR	296.031	319.927	367.331
GEOR_WHOL	2025	SSP3	GEOR	262.427	267.616	277.92
GEOR_WHOL	2030	SSP3	GEOR	271.471	280.934	300.136
GEOR_WHOL	2035	SSP3	GEOR	279.099	292.335	319.677
GEOR_WHOL	2040	SSP3	GEOR	286.618	303.715	339.641
GEOR_WHOL	2025	SSP4	GEOR	266.681	273.315	286.586
GEOR_WHOL	2030	SSP4	GEOR	282.06	295.568	323.489
GEOR_WHOL	2035	SSP4	GEOR	297.148	317.889	362.092
GEOR_WHOL	2040	SSP4	GEOR	302.928	329.208	381.712
GEOR_WHOL	2025	SSP5	GEOR	273.283	282.935	302.533
GEOR_WHOL	2030	SSP5	GEOR	298.202	319.773	365.907
GEOR_WHOL	2035	SSP5	GEOR	307.466	338.444	398.898
GEOR_WHOL	2040	SSP5	GEOR	315.599	355.13	429.119
GERM_WHOL	2025	SSP1	GERM	663.758	671.507	679.422
GERM_WHOL	2030	SSP1	GERM	681.104	697.272	713.984
GERM_WHOL	2035	SSP1	GERM	700.026	726.596	754.444
GERM_WHOL	2040	SSP1	GERM	721.58	760.646	802.233
GERM_WHOL	2025	SSP2	GERM	659.756	666.658	673.699
GERM_WHOL	2030	SSP2	GERM	671.491	684.955	698.821
GERM_WHOL	2035	SSP2	GERM	685.205	706.703	729.091
GERM_WHOL	2040	SSP2	GERM	702.522	734.61	768.493
GERM_WHOL	2025	SSP3	GERM	658.011	664.416	670.945
GERM_WHOL	2030	SSP3	GERM	666.759	678.456	690.474
GERM_WHOL	2035	SSP3	GERM	676.111	693.572	711.658
GERM_WHOL	2040	SSP3	GERM	688.193	713.264	739.503
GERM_WHOL	2025	SSP4	GERM	662.446	670.947	679.64
GERM_WHOL	2030	SSP4	GERM	678.783	696.716	715.301
GERM_WHOL	2035	SSP4	GERM	697.538	726.856	757.706
GERM_WHOL	2040	SSP4	GERM	718.925	761.827	807.739
GERM_WHOL	2025	SSP5	GERM	666.582	676.016	685.675
GERM_WHOL	2030	SSP5	GERM	688.981	710.024	731.922
GERM_WHOL	2035	SSP5	GERM	714.269	750.034	787.961
GERM_WHOL	2040	SSP5	GERM	742.37	795.475	852.945
GREE_WHOL	2025	SSP1	GREE	781.649	794.935	801.442
GREE_WHOL	2030	SSP1	GREE	789.974	818.923	833.302
GREE_WHOL	2035	SSP1	GREE	824.423	875.915	913.703
GREE_WHOL	2040	SSP1	GREE	856.226	929.764	991.469
GREE_WHOL	2025	SSP2	GREE	780.659	792.114	797.715
GREE_WHOL	2030	SSP2	GREE	787.267	811.072	822.843
GREE_WHOL	2035	SSP2	GREE	793.573	829.436	847.357
GREE_WHOL	2040	SSP2	GREE	818.729	871.255	906.387
GREE_WHOL	2025	SSP3	GREE	641.445	649.599	653.579
GREE_WHOL	2030	SSP3	GREE	767.709	787.078	796.62
GREE_WHOL	2035	SSP3	GREE	772.039	799.597	813.275
GREE_WHOL	2040	SSP3	GREE	775.811	810.608	827.993
GREE_WHOL	2025	SSP4	GREE	781.608	794.817	801.285
GREE_WHOL	2030	SSP4	GREE	789.887	818.67	832.965
GREE_WHOL	2035	SSP4	GREE	823.334	873.974	910.949
GREE_WHOL	2040	SSP4	GREE	853.525	925.019	984.566
GREE_WHOL	2025	SSP5	GREE	782.883	798.461	806.106
GREE_WHOL	2030	SSP5	GREE	792.952	827.617	844.921
GREE_WHOL	2035	SSP5	GREE	835.536	898.748	945.892
GREE_WHOL	2040	SSP5	GREE	875.135	966.797	1045.29
HUNG_WHOL	2025	SSP1	HUNG	408.614	412.932	417.87
HUNG_WHOL	2030	SSP1	HUNG	428.254	437.791	448.835
HUNG_WHOL	2035	SSP1	HUNG	447.512	466.367	482.602
HUNG_WHOL	2040	SSP1	HUNG	467.508	495.397	516.794
HUNG_WHOL	2025	SSP2	HUNG	403.224	407.242	411.835
HUNG_WHOL	2030	SSP2	HUNG	416.559	425.162	435.108
HUNG_WHOL	2035	SSP2	HUNG	429.578	443.068	458.837
HUNG_WHOL	2040	SSP2	HUNG	442.157	463.584	483.908
HUNG_WHOL	2025	SSP3	HUNG	396.389	400.053	404.239
HUNG_WHOL	2030	SSP3	HUNG	402.14	409.63	418.27
HUNG_WHOL	2035	SSP3	HUNG	407.025	418.216	431.246
HUNG_WHOL	2040	SSP3	HUNG	411.035	427.822	443.913
HUNG_WHOL	2025	SSP4	HUNG	403.596	407.964	412.96
HUNG_WHOL	2030	SSP4	HUNG	417.504	427.017	438.039
HUNG_WHOL	2035	SSP4	HUNG	430.293	448.75	464.688
HUNG_WHOL	2040	SSP4	HUNG	442.994	469.833	490.493
HUNG_WHOL	2025	SSP5	HUNG	409.17	414.012	419.557
HUNG_WHOL	2030	SSP5	HUNG	429.654	440.543	453.193
HUNG_WHOL	2035	SSP5	HUNG	449.763	471.614	490.444
HUNG_WHOL	2040	SSP5	HUNG	470.682	503.434	528.579
ICEL_WHOL	2025	SSP1	ICEL	727.856	741.354	755.235
ICEL_WHOL	2030	SSP1	ICEL	753.051	782.164	812.699
ICEL_WHOL	2035	SSP1	ICEL	778.465	824.143	872.981
ICEL_WHOL	2040	SSP1	ICEL	802.437	864.468	931.962
ICEL_WHOL	2025	SSP2	ICEL	724.793	736.442	748.393
ICEL_WHOL	2030	SSP2	ICEL	746.685	771.768	797.946
ICEL_WHOL	2035	SSP2	ICEL	769.458	809.164	851.33
ICEL_WHOL	2040	SSP2	ICEL	792.492	847.641	907.214
ICEL_WHOL	2025	SSP3	ICEL	723.113	733.753	744.654
ICEL_WHOL	2030	SSP3	ICEL	741.44	763.239	785.898
ICEL_WHOL	2035	SSP3	ICEL	758.869	791.682	826.249
ICEL_WHOL	2040	SSP3	ICEL	776.222	820.373	867.498
ICEL_WHOL	2025	SSP4	ICEL	728.702	742.711	757.129
ICEL_WHOL	2030	SSP4	ICEL	754.813	785.05	816.807
ICEL_WHOL	2035	SSP4	ICEL	780.541	827.611	878.013
ICEL_WHOL	2040	SSP4	ICEL	804.915	868.679	938.182
ICEL_WHOL	2025	SSP5	ICEL	731.401	747.053	763.195
ICEL_WHOL	2030	SSP5	ICEL	761.349	795.792	832.147
ICEL_WHOL	2035	SSP5	ICEL	792.986	848.504	908.5
ICEL_WHOL	2040	SSP5	ICEL	822.984	899.615	984.223
INDI_ANPR	2025	SSP1	INDI	242.673	250.534	266.428
INDI_ANPR	2030	SSP1	INDI	246.672	262.904	297.307
INDI_ANPR	2035	SSP1	INDI	251.565	276.46	331.674
INDI_ANPR	2040	SSP1	INDI	255.527	288.734	365.495
INDI_ANPR	2025	SSP2	INDI	244.408	251.093	264.514
INDI_ANPR	2030	SSP2	INDI	247.663	260.49	287.149
INDI_ANPR	2035	SSP2	INDI	249.946	268.436	308.068
INDI_ANPR	2040	SSP2	INDI	251.719	275.614	328.321
INDI_ANPR	2025	SSP3	INDI	248.709	254.245	265.279
INDI_ANPR	2030	SSP3	INDI	254.214	263.965	283.849
INDI_ANPR	2035	SSP3	INDI	256.954	269.778	296.36
INDI_ANPR	2040	SSP3	INDI	258.457	273.792	305.999
INDI_ANPR	2025	SSP4	INDI	239.285	245.6	258.262
INDI_ANPR	2030	SSP4	INDI	238.036	249.981	274.751
INDI_ANPR	2035	SSP4	INDI	236.639	253.548	289.665
INDI_ANPR	2040	SSP4	INDI	234.797	256.168	303.057
INDI_ANPR	2025	SSP5	INDI	244.582	253.326	271.092
INDI_ANPR	2030	SSP5	INDI	251.717	270.542	310.937
INDI_ANPR	2035	SSP5	INDI	260.117	289.846	357.153
INDI_ANPR	2040	SSP5	INDI	267.009	307.253	402.851
INDI_ASSA	2025	SSP1	INDI	149.656	154.876	165.468
INDI_ASSA	2030	SSP1	INDI	148.143	158.704	181.258
INDI_ASSA	2035	SSP1	INDI	148.122	164.121	200.038
INDI_ASSA	2040	SSP1	INDI	148.079	169.255	219.054
INDI_ASSA	2025	SSP2	INDI	152.981	157.544	166.737
INDI_ASSA	2030	SSP2	INDI	152.727	161.464	179.76
INDI_ASSA	2035	SSP2	INDI	152.343	164.96	192.334
INDI_ASSA	2040	SSP2	INDI	151.993	168.344	205.031
INDI_ASSA	2025	SSP3	INDI	158.263	162.176	170.001
INDI_ASSA	2030	SSP3	INDI	161.663	168.728	183.244
INDI_ASSA	2035	SSP3	INDI	163.449	173.019	193.098
INDI_ASSA	2040	SSP3	INDI	164.58	176.358	201.521
INDI_ASSA	2025	SSP4	INDI	147.567	151.826	160.396
INDI_ASSA	2030	SSP4	INDI	142.957	150.903	167.507
INDI_ASSA	2035	SSP4	INDI	139.333	150.519	174.702
INDI_ASSA	2040	SSP4	INDI	136.066	150.165	181.633
INDI_ASSA	2025	SSP5	INDI	150.834	156.602	168.364
INDI_ASSA	2030	SSP5	INDI	151.173	163.315	189.568
INDI_ASSA	2035	SSP5	INDI	153.157	172.067	215.405
INDI_ASSA	2040	SSP5	INDI	154.733	180.112	241.442
INDI_BENG	2025	SSP1	INDI	301.561	311.385	331.252
INDI_BENG	2030	SSP1	INDI	294.666	314.173	355.54
INDI_BENG	2035	SSP1	INDI	291.018	320.005	384.352
INDI_BENG	2040	SSP1	INDI	287.462	325.083	412.155
INDI_BENG	2025	SSP2	INDI	309.075	317.585	334.673
INDI_BENG	2030	SSP2	INDI	305.143	321.066	354.178
INDI_BENG	2035	SSP2	INDI	300.972	323.427	371.6
INDI_BENG	2040	SSP2	INDI	296.921	325.372	388.205
INDI_BENG	2025	SSP3	INDI	320.956	328.158	342.517
INDI_BENG	2030	SSP3	INDI	325.23	337.83	363.54
INDI_BENG	2035	SSP3	INDI	325.956	342.425	376.593
INDI_BENG	2040	SSP3	INDI	325.216	344.792	385.958
INDI_BENG	2025	SSP4	INDI	297.351	305.253	321.1
INDI_BENG	2030	SSP4	INDI	284.35	298.73	328.566
INDI_BENG	2035	SSP4	INDI	273.751	293.484	335.671
INDI_BENG	2040	SSP4	INDI	264.14	288.417	341.746
INDI_BENG	2025	SSP5	INDI	303.934	314.856	337.051
INDI_BENG	2030	SSP5	INDI	300.692	323.3	371.84
INDI_BENG	2035	SSP5	INDI	300.91	335.499	413.878
INDI_BENG	2040	SSP5	INDI	300.378	345.934	454.28
INDI_BIHA	2025	SSP1	INDI	176.037	182.244	194.846
INDI_BIHA	2030	SSP1	INDI	172.791	185.256	211.908
INDI_BIHA	2035	SSP1	INDI	171.684	190.473	232.737
INDI_BIHA	2040	SSP1	INDI	170.774	195.555	253.993
INDI_BIHA	2025	SSP2	INDI	180.646	186.103	197.102
INDI_BIHA	2030	SSP2	INDI	179.314	189.723	211.544
INDI_BIHA	2035	SSP2	INDI	178.033	193.027	225.62
INDI_BIHA	2040	SSP2	INDI	176.942	196.338	239.978
INDI_BIHA	2025	SSP3	INDI	187.848	192.563	201.999
INDI_BIHA	2030	SSP3	INDI	191.598	200.13	217.68
INDI_BIHA	2035	SSP3	INDI	193.472	205.064	229.434
INDI_BIHA	2040	SSP3	INDI	194.614	208.926	239.586
INDI_BIHA	2025	SSP4	INDI	173.579	178.656	188.874
INDI_BIHA	2030	SSP4	INDI	166.742	176.15	195.831
INDI_BIHA	2035	SSP4	INDI	161.497	174.687	203.259
INDI_BIHA	2040	SSP4	INDI	156.919	173.499	210.603
INDI_BIHA	2025	SSP5	INDI	177.422	184.276	198.257
INDI_BIHA	2030	SSP5	INDI	176.325	190.638	221.623
INDI_BIHA	2035	SSP5	INDI	177.52	199.695	250.616
INDI_BIHA	2040	SSP5	INDI	178.447	208.098	279.953
INDI_CHHA	2025	SSP1	INDI	206.452	213.402	227.483
INDI_CHHA	2030	SSP1	INDI	210.62	225.069	255.811
INDI_CHHA	2035	SSP1	INDI	215.651	237.98	287.808
INDI_CHHA	2040	SSP1	INDI	219.958	249.983	319.991
INDI_CHHA	2025	SSP2	INDI	208.124	214.081	226.062
INDI_CHHA	2030	SSP2	INDI	211.851	223.408	247.52
INDI_CHHA	2035	SSP2	INDI	214.828	231.682	268.029
INDI_CHHA	2040	SSP2	INDI	217.415	239.434	288.422
INDI_CHHA	2025	SSP3	INDI	211.671	216.651	226.593
INDI_CHHA	2030	SSP3	INDI	217.237	226.162	244.431
INDI_CHHA	2035	SSP3	INDI	220.552	232.524	257.493
INDI_CHHA	2040	SSP3	INDI	222.867	237.459	268.369
INDI_CHHA	2025	SSP4	INDI	203.569	209.201	220.51
INDI_CHHA	2030	SSP4	INDI	203.246	214.006	236.403
INDI_CHHA	2035	SSP4	INDI	202.856	218.257	251.355
INDI_CHHA	2040	SSP4	INDI	202.113	221.787	265.327
INDI_CHHA	2025	SSP5	INDI	208.076	215.781	231.465
INDI_CHHA	2030	SSP5	INDI	214.927	231.607	267.539
INDI_CHHA	2035	SSP5	INDI	222.982	249.502	309.917
INDI_CHHA	2040	SSP5	INDI	229.841	266.017	352.697
INDI_DELH	2025	SSP1	INDI	345.054	353.878	371.548
INDI_DELH	2030	SSP1	INDI	366.462	385.326	424.516
INDI_DELH	2035	SSP1	INDI	387.863	417.536	481.36
INDI_DELH	2040	SSP1	INDI	394.959	432.327	507.907
INDI_DELH	2025	SSP2	INDI	341.003	348.016	361.959
INDI_DELH	2030	SSP2	INDI	354.942	368.306	395.533
INDI_DELH	2035	SSP2	INDI	366.925	386.015	425.705
INDI_DELH	2040	SSP2	INDI	378.051	402.675	454.813
INDI_DELH	2025	SSP3	INDI	336.94	342.166	352.48
INDI_DELH	2030	SSP3	INDI	344.1	352.495	369.277
INDI_DELH	2035	SSP3	INDI	347.397	357.281	377.156
INDI_DELH	2040	SSP3	INDI	349.071	359.719	381.191
INDI_DELH	2025	SSP4	INDI	340.237	346.91	360.16
INDI_DELH	2030	SSP4	INDI	353.632	366.386	392.309
INDI_DELH	2035	SSP4	INDI	364.85	382.931	420.393
INDI_DELH	2040	SSP4	INDI	374.803	397.789	446.204
INDI_DELH	2025	SSP5	INDI	347.769	357.823	378.052
INDI_DELH	2030	SSP5	INDI	373.957	396.52	443.978
INDI_DELH	2035	SSP5	INDI	383.493	416.164	478.347
INDI_DELH	2040	SSP5	INDI	391.991	434.053	510.422
INDI_EHIM	2025	SSP1	INDI	151.144	156.149	166.28
INDI_EHIM	2030	SSP1	INDI	154.658	165.079	187.213
INDI_EHIM	2035	SSP1	INDI	158.698	174.814	210.68
INDI_EHIM	2040	SSP1	INDI	162.145	183.816	234.156
INDI_EHIM	2025	SSP2	INDI	152.031	156.298	164.874
INDI_EHIM	2030	SSP2	INDI	154.924	163.189	180.404
INDI_EHIM	2035	SSP2	INDI	157.217	169.245	195.115
INDI_EHIM	2040	SSP2	INDI	159.184	174.866	209.624
INDI_EHIM	2025	SSP3	INDI	154.309	157.854	164.927
INDI_EHIM	2030	SSP3	INDI	158.253	164.567	177.469
INDI_EHIM	2035	SSP3	INDI	160.531	168.939	186.429
INDI_EHIM	2040	SSP3	INDI	162.057	172.233	193.711
INDI_EHIM	2025	SSP4	INDI	149.034	153.075	161.183
INDI_EHIM	2030	SSP4	INDI	149.243	156.964	173.01
INDI_EHIM	2035	SSP4	INDI	149.282	160.326	183.996
INDI_EHIM	2040	SSP4	INDI	148.991	163.084	194.155
INDI_EHIM	2025	SSP5	INDI	152.334	157.89	169.191
INDI_EHIM	2030	SSP5	INDI	157.821	169.874	195.796
INDI_EHIM	2035	SSP5	INDI	164.093	183.278	226.865
INDI_EHIM	2040	SSP5	INDI	169.431	195.606	258.088
INDI_GOA	2025	SSP1	INDI	324.182	333.607	352.573
INDI_GOA	2030	SSP1	INDI	321.873	338.85	367.446
INDI_GOA	2035	SSP1	INDI	329.503	354.442	393.842
INDI_GOA	2040	SSP1	INDI	336.481	368.996	419.055
INDI_GOA	2025	SSP2	INDI	319.935	327.628	343
INDI_GOA	2030	SSP2	INDI	312.24	324.93	346.417
INDI_GOA	2035	SSP2	INDI	304.62	321.391	348.017
INDI_GOA	2040	SSP2	INDI	297.231	317.539	348.741
INDI_GOA	2025	SSP3	INDI	324.465	330.621	342.832
INDI_GOA	2030	SSP3	INDI	328.447	338.793	359.686
INDI_GOA	2035	SSP3	INDI	324.845	337.065	360.254
INDI_GOA	2040	SSP3	INDI	320.779	334.245	358.938
INDI_GOA	2025	SSP4	INDI	319.656	327.038	341.767
INDI_GOA	2030	SSP4	INDI	314.923	327.26	348.085
INDI_GOA	2035	SSP4	INDI	319.439	336.33	363.073
INDI_GOA	2040	SSP4	INDI	323.462	344.511	376.781
INDI_GOA	2025	SSP5	INDI	326.733	337.326	358.745
INDI_GOA	2030	SSP5	INDI	325.858	345.579	378.857
INDI_GOA	2035	SSP5	INDI	335.169	364.79	411.819
INDI_GOA	2040	SSP5	INDI	343.566	382.542	443.128
INDI_GUJA	2025	SSP1	INDI	140.528	144.924	153.8
INDI_GUJA	2030	SSP1	INDI	143.13	152.206	171.377
INDI_GUJA	2035	SSP1	INDI	146.121	160.015	190.67
INDI_GUJA	2040	SSP1	INDI	148.504	166.992	209.42
INDI_GUJA	2025	SSP2	INDI	141.02	144.722	152.143
INDI_GUJA	2030	SSP2	INDI	142.733	149.788	164.401
INDI_GUJA	2035	SSP2	INDI	143.825	153.92	175.446
INDI_GUJA	2040	SSP2	INDI	144.59	157.551	185.934
INDI_GUJA	2025	SSP3	INDI	143.26	146.293	152.326
INDI_GUJA	2030	SSP3	INDI	146.038	151.298	161.99
INDI_GUJA	2035	SSP3	INDI	147.179	153.98	168.003
INDI_GUJA	2040	SSP3	INDI	147.592	155.593	172.278
INDI_GUJA	2025	SSP4	INDI	138.566	142.071	149.086
INDI_GUJA	2030	SSP4	INDI	138.119	144.724	158.375
INDI_GUJA	2035	SSP4	INDI	137.451	146.754	166.52
INDI_GUJA	2040	SSP4	INDI	136.456	148.157	173.645
INDI_GUJA	2025	SSP5	INDI	141.633	146.54	156.493
INDI_GUJA	2030	SSP5	INDI	146.057	156.627	179.234
INDI_GUJA	2035	SSP5	INDI	151.088	167.763	205.317
INDI_GUJA	2040	SSP5	INDI	155.177	177.703	230.824
INDI_HARY	2025	SSP1	INDI	208.631	215.352	228.937
INDI_HARY	2030	SSP1	INDI	208.22	221.84	250.689
INDI_HARY	2035	SSP1	INDI	209.108	229.666	275.22
INDI_HARY	2040	SSP1	INDI	209.504	236.537	298.951
INDI_HARY	2025	SSP2	INDI	211.717	217.47	229.016
INDI_HARY	2030	SSP2	INDI	211.921	222.814	245.44
INDI_HARY	2035	SSP2	INDI	211.511	227.024	260.246
INDI_HARY	2040	SSP2	INDI	210.847	230.675	274.356
INDI_HARY	2025	SSP3	INDI	217.362	222.162	231.725
INDI_HARY	2030	SSP3	INDI	221.173	229.571	246.688
INDI_HARY	2035	SSP3	INDI	222.547	233.516	256.233
INDI_HARY	2040	SSP3	INDI	222.865	235.895	263.23
INDI_HARY	2025	SSP4	INDI	205.719	211.111	221.92
INDI_HARY	2030	SSP4	INDI	200.931	210.935	231.67
INDI_HARY	2035	SSP4	INDI	196.701	210.632	240.362
INDI_HARY	2040	SSP4	INDI	192.508	209.858	247.881
INDI_HARY	2025	SSP5	INDI	210.273	217.752	232.945
INDI_HARY	2030	SSP5	INDI	212.478	228.284	262.182
INDI_HARY	2035	SSP5	INDI	216.216	240.785	296.363
INDI_HARY	2040	SSP5	INDI	208.38	238.062	301.599
INDI_HIPR	2025	SSP1	INDI	140.817	145.8	155.919
INDI_HIPR	2030	SSP1	INDI	142.819	153.173	175.323
INDI_HIPR	2035	SSP1	INDI	145.72	161.76	197.868
INDI_HIPR	2040	SSP1	INDI	141.2	160.791	202.439
INDI_HIPR	2025	SSP2	INDI	142.677	147.004	155.729
INDI_HIPR	2030	SSP2	INDI	144.979	153.446	171.206
INDI_HIPR	2035	SSP2	INDI	146.951	159.417	186.538
INDI_HIPR	2040	SSP2	INDI	148.801	165.248	202.299
INDI_HIPR	2025	SSP3	INDI	145.846	149.525	156.888
INDI_HIPR	2030	SSP3	INDI	150.095	156.831	170.695
INDI_HIPR	2035	SSP3	INDI	152.91	162.164	181.633
INDI_HIPR	2040	SSP3	INDI	155.136	166.683	191.447
INDI_HIPR	2025	SSP4	INDI	138.851	142.929	151.14
INDI_HIPR	2030	SSP4	INDI	137.819	145.644	162.021
INDI_HIPR	2035	SSP4	INDI	137.074	148.353	172.807
INDI_HIPR	2040	SSP4	INDI	136.297	150.821	183.367
INDI_HIPR	2025	SSP5	INDI	141.925	147.425	158.648
INDI_HIPR	2030	SSP5	INDI	145.739	157.623	183.36
INDI_HIPR	2035	SSP5	INDI	150.674	169.592	213.069
INDI_HIPR	2040	SSP5	INDI	146.554	169.807	220.45
INDI_JHAR	2025	SSP1	INDI	155.132	160.338	170.882
INDI_JHAR	2030	SSP1	INDI	154.221	164.765	187.193
INDI_JHAR	2035	SSP1	INDI	154.544	170.487	206.048
INDI_JHAR	2040	SSP1	INDI	154.658	175.685	224.679
INDI_JHAR	2025	SSP2	INDI	158.03	162.536	171.597
INDI_JHAR	2030	SSP2	INDI	158.036	166.622	184.529
INDI_JHAR	2035	SSP2	INDI	157.726	170.041	196.588
INDI_JHAR	2040	SSP2	INDI	157.32	173.17	208.407
INDI_JHAR	2025	SSP3	INDI	162.829	166.642	174.253
INDI_JHAR	2030	SSP3	INDI	166.044	172.829	186.713
INDI_JHAR	2035	SSP3	INDI	167.505	176.537	195.365
INDI_JHAR	2040	SSP3	INDI	168.218	179.146	202.278
INDI_JHAR	2025	SSP4	INDI	152.966	157.181	165.645
INDI_JHAR	2030	SSP4	INDI	148.821	156.666	172.991
INDI_JHAR	2035	SSP4	INDI	145.375	156.358	179.951
INDI_JHAR	2040	SSP4	INDI	142.111	155.87	186.297
INDI_JHAR	2025	SSP5	INDI	156.352	162.125	173.873
INDI_JHAR	2030	SSP5	INDI	157.375	169.552	195.775
INDI_JHAR	2035	SSP5	INDI	159.798	178.742	221.877
INDI_JHAR	2040	SSP5	INDI	161.607	186.954	247.643
INDI_KARN	2025	SSP1	INDI	257.722	265.906	282.438
INDI_KARN	2030	SSP1	INDI	264.423	281.456	317.485
INDI_KARN	2035	SSP1	INDI	271.724	298.001	356.101
INDI_KARN	2040	SSP1	INDI	277.849	313.069	394.142
INDI_KARN	2025	SSP2	INDI	258.127	265.024	278.856
INDI_KARN	2030	SSP2	INDI	262.758	276.006	303.487
INDI_KARN	2035	SSP2	INDI	266.208	285.314	326.141
INDI_KARN	2040	SSP2	INDI	269.007	293.712	347.976
INDI_KARN	2025	SSP3	INDI	261.391	267.045	278.302
INDI_KARN	2030	SSP3	INDI	267.219	277.106	297.23
INDI_KARN	2035	SSP3	INDI	270.1	282.998	309.652
INDI_KARN	2040	SSP3	INDI	271.651	286.955	318.964
INDI_KARN	2025	SSP4	INDI	254.124	260.67	273.782
INDI_KARN	2030	SSP4	INDI	255.166	267.621	293.398
INDI_KARN	2035	SSP4	INDI	255.602	273.303	310.998
INDI_KARN	2040	SSP4	INDI	255.307	277.758	326.811
INDI_KARN	2025	SSP5	INDI	259.75	268.87	287.383
INDI_KARN	2030	SSP5	INDI	269.831	289.632	332.04
INDI_KARN	2035	SSP5	INDI	280.961	312.429	383.457
INDI_KARN	2040	SSP5	INDI	290.334	333.15	434.427
INDI_KERA	2025	SSP1	INDI	237.943	245.247	259.98
INDI_KERA	2030	SSP1	INDI	232.658	247.115	277.6
INDI_KERA	2035	SSP1	INDI	229.581	250.945	297.949
INDI_KERA	2040	SSP1	INDI	226.404	253.947	316.92
INDI_KERA	2025	SSP2	INDI	243.126	249.366	261.862
INDI_KERA	2030	SSP2	INDI	239.645	251.189	275.061
INDI_KERA	2035	SSP2	INDI	235.795	251.877	286.075
INDI_KERA	2040	SSP2	INDI	231.953	252.106	296.077
INDI_KERA	2025	SSP3	INDI	251.802	256.984	267.288
INDI_KERA	2030	SSP3	INDI	254.178	263.019	280.958
INDI_KERA	2035	SSP3	INDI	253.667	264.896	287.988
INDI_KERA	2040	SSP3	INDI	251.976	264.965	291.952
INDI_KERA	2025	SSP4	INDI	234.621	240.418	252.012
INDI_KERA	2030	SSP4	INDI	224.513	234.968	256.539
INDI_KERA	2035	SSP4	INDI	215.959	230.147	260.211
INDI_KERA	2040	SSP4	INDI	208.036	225.304	262.78
INDI_KERA	2025	SSP5	INDI	239.815	247.981	264.531
INDI_KERA	2030	SSP5	INDI	237.416	254.294	290.327
INDI_KERA	2035	SSP5	INDI	237.385	263.094	320.837
INDI_KERA	2040	SSP5	INDI	236.577	270.235	349.311
INDI_MAHA	2025	SSP1	INDI	194.033	200.041	212.166
INDI_MAHA	2030	SSP1	INDI	200.402	212.973	239.503
INDI_MAHA	2035	SSP1	INDI	207.042	226.505	269.38
INDI_MAHA	2040	SSP1	INDI	212.716	238.874	298.787
INDI_MAHA	2025	SSP2	INDI	193.284	198.296	208.338
INDI_MAHA	2030	SSP2	INDI	197.095	206.705	226.592
INDI_MAHA	2035	SSP2	INDI	199.942	213.764	243.193
INDI_MAHA	2040	SSP2	INDI	202.255	220.087	259.06
INDI_MAHA	2025	SSP3	INDI	195.101	199.169	207.259
INDI_MAHA	2030	SSP3	INDI	199.211	206.255	220.559
INDI_MAHA	2035	SSP3	INDI	201.084	210.168	228.87
INDI_MAHA	2040	SSP3	INDI	201.952	212.612	234.799
INDI_MAHA	2025	SSP4	INDI	191.324	196.102	205.663
INDI_MAHA	2030	SSP4	INDI	193.386	202.504	221.332
INDI_MAHA	2035	SSP4	INDI	194.757	207.732	235.261
INDI_MAHA	2040	SSP4	INDI	195.459	211.932	247.745
INDI_MAHA	2025	SSP5	INDI	195.56	202.271	215.88
INDI_MAHA	2030	SSP5	INDI	204.5	219.16	250.483
INDI_MAHA	2035	SSP5	INDI	214.08	237.471	290.074
INDI_MAHA	2040	SSP5	INDI	212.048	241.022	302.644
INDI_MAPR	2025	SSP1	INDI	186.554	192.732	205.236
INDI_MAPR	2030	SSP1	INDI	191.86	204.786	232.24
INDI_MAPR	2035	SSP1	INDI	197.727	217.798	262.467
INDI_MAPR	2040	SSP1	INDI	202.817	229.91	292.841
INDI_MAPR	2025	SSP2	INDI	187.256	192.513	203.076
INDI_MAPR	2030	SSP2	INDI	191.451	201.662	222.93
INDI_MAPR	2035	SSP2	INDI	194.869	209.771	241.82
INDI_MAPR	2040	SSP2	INDI	197.859	217.338	260.509
INDI_MAPR	2025	SSP3	INDI	189.598	193.954	202.645
INDI_MAPR	2030	SSP3	INDI	194.656	202.419	218.284
INDI_MAPR	2035	SSP3	INDI	197.668	208.015	229.535
INDI_MAPR	2040	SSP3	INDI	199.753	212.285	238.731
INDI_MAPR	2025	SSP4	INDI	183.949	188.937	198.945
INDI_MAPR	2030	SSP4	INDI	185.144	194.72	214.62
INDI_MAPR	2035	SSP4	INDI	185.995	199.747	229.223
INDI_MAPR	2040	SSP4	INDI	186.362	203.979	242.815
INDI_MAPR	2025	SSP5	INDI	188.022	194.88	208.829
INDI_MAPR	2030	SSP5	INDI	195.784	210.735	242.887
INDI_MAPR	2035	SSP5	INDI	204.448	228.343	282.629
INDI_MAPR	2040	SSP5	INDI	211.93	244.657	322.772
INDI_ORIS	2025	SSP1	INDI	200.291	207.207	221.235
INDI_ORIS	2030	SSP1	INDI	201.816	216.047	246.404
INDI_ORIS	2035	SSP1	INDI	204.648	226.486	275.427
INDI_ORIS	2040	SSP1	INDI	207.05	236.265	304.798
INDI_ORIS	2025	SSP2	INDI	203.193	209.183	221.246
INDI_ORIS	2030	SSP2	INDI	205.323	216.911	241.151
INDI_ORIS	2035	SSP2	INDI	206.952	223.828	260.38
INDI_ORIS	2040	SSP2	INDI	208.375	230.407	279.719
INDI_ORIS	2025	SSP3	INDI	208.158	213.233	223.378
INDI_ORIS	2030	SSP3	INDI	213.431	222.596	241.408
INDI_ORIS	2035	SSP3	INDI	216.557	228.968	254.962
INDI_ORIS	2040	SSP3	INDI	218.769	234.035	266.569
INDI_ORIS	2025	SSP4	INDI	197.494	203.127	214.455
INDI_ORIS	2030	SSP4	INDI	194.751	205.427	227.71
INDI_ORIS	2035	SSP4	INDI	192.506	207.715	240.542
INDI_ORIS	2040	SSP4	INDI	190.252	209.617	252.729
INDI_ORIS	2025	SSP5	INDI	201.867	209.517	225.108
INDI_ORIS	2030	SSP5	INDI	205.943	222.323	257.7
INDI_ORIS	2035	SSP5	INDI	211.605	237.452	296.586
INDI_ORIS	2040	SSP5	INDI	216.353	251.419	335.95
INDI_PUNJ	2025	SSP1	INDI	229.527	236.787	251.45
INDI_PUNJ	2030	SSP1	INDI	229.232	243.936	275.029
INDI_PUNJ	2035	SSP1	INDI	230.251	252.419	301.406
INDI_PUNJ	2040	SSP1	INDI	230.667	259.769	326.705
INDI_PUNJ	2025	SSP2	INDI	232.59	238.775	251.178
INDI_PUNJ	2030	SSP2	INDI	232.701	244.372	268.573
INDI_PUNJ	2035	SSP2	INDI	232.087	248.647	284.015
INDI_PUNJ	2040	SSP2	INDI	231.164	252.259	298.559
INDI_PUNJ	2025	SSP3	INDI	238.574	243.704	253.918
INDI_PUNJ	2030	SSP3	INDI	242.447	251.355	269.478
INDI_PUNJ	2035	SSP3	INDI	243.614	255.147	278.969
INDI_PUNJ	2040	SSP3	INDI	243.608	257.196	285.594
INDI_PUNJ	2025	SSP4	INDI	226.323	232.124	243.743
INDI_PUNJ	2030	SSP4	INDI	221.207	231.946	254.163
INDI_PUNJ	2035	SSP4	INDI	216.589	231.499	263.231
INDI_PUNJ	2040	SSP4	INDI	211.953	230.47	270.894
INDI_PUNJ	2025	SSP5	INDI	231.333	239.426	255.852
INDI_PUNJ	2030	SSP5	INDI	233.92	251.023	287.638
INDI_PUNJ	2035	SSP5	INDI	238.078	264.64	324.56
INDI_PUNJ	2040	SSP5	INDI	229.673	261.758	330.228
INDI_RAJA	2025	SSP1	INDI	227.258	234.86	250.254
INDI_RAJA	2030	SSP1	INDI	233.638	249.557	283.404
INDI_RAJA	2035	SSP1	INDI	240.761	265.504	320.664
INDI_RAJA	2040	SSP1	INDI	246.977	280.417	358.277
INDI_RAJA	2025	SSP2	INDI	228.306	234.791	247.83
INDI_RAJA	2030	SSP2	INDI	233.511	246.142	272.477
INDI_RAJA	2035	SSP2	INDI	237.804	256.281	296.09
INDI_RAJA	2040	SSP2	INDI	241.601	265.811	319.596
INDI_RAJA	2025	SSP3	INDI	231.278	236.669	247.429
INDI_RAJA	2030	SSP3	INDI	237.652	247.306	267.058
INDI_RAJA	2035	SSP3	INDI	241.556	254.491	281.44
INDI_RAJA	2040	SSP3	INDI	244.351	260.096	293.402
INDI_RAJA	2025	SSP4	INDI	224.085	230.235	242.584
INDI_RAJA	2030	SSP4	INDI	225.459	237.29	261.903
INDI_RAJA	2035	SSP4	INDI	226.476	243.5	280.05
INDI_RAJA	2040	SSP4	INDI	226.94	248.789	297.072
INDI_RAJA	2025	SSP5	INDI	229.046	237.478	254.635
INDI_RAJA	2030	SSP5	INDI	238.417	256.807	296.397
INDI_RAJA	2035	SSP5	INDI	248.945	278.359	345.298
INDI_RAJA	2040	SSP5	INDI	258.074	298.404	394.895
INDI_TAMI	2025	SSP1	INDI	259.1	267.02	282.993
INDI_TAMI	2030	SSP1	INDI	257.577	273.516	307.115
INDI_TAMI	2035	SSP1	INDI	257.57	281.433	333.908
INDI_TAMI	2040	SSP1	INDI	256.928	288.039	359.117
INDI_TAMI	2025	SSP2	INDI	262.489	269.192	282.613
INDI_TAMI	2030	SSP2	INDI	261.322	273.845	299.73
INDI_TAMI	2035	SSP2	INDI	259.364	276.95	314.326
INDI_TAMI	2040	SSP2	INDI	257.115	279.314	327.711
INDI_TAMI	2025	SSP3	INDI	269.639	275.154	286.118
INDI_TAMI	2030	SSP3	INDI	273.007	282.435	301.557
INDI_TAMI	2035	SSP3	INDI	273.257	285.247	309.89
INDI_TAMI	2040	SSP3	INDI	272.193	286.081	314.912
INDI_TAMI	2025	SSP4	INDI	255.482	261.762	274.319
INDI_TAMI	2030	SSP4	INDI	248.559	260.072	283.814
INDI_TAMI	2035	SSP4	INDI	242.287	258.109	291.616
INDI_TAMI	2040	SSP4	INDI	236.084	255.551	297.769
INDI_TAMI	2025	SSP5	INDI	261.138	269.996	287.947
INDI_TAMI	2030	SSP5	INDI	262.845	281.462	321.194
INDI_TAMI	2035	SSP5	INDI	266.325	295.059	359.559
INDI_TAMI	2040	SSP5	INDI	268.473	306.514	395.821
INDI_UTAN	2025	SSP1	INDI	181.811	187.761	199.797
INDI_UTAN	2030	SSP1	INDI	183.797	196.043	222.027
INDI_UTAN	2035	SSP1	INDI	186.618	205.338	246.932
INDI_UTAN	2040	SSP1	INDI	188.841	213.746	271.466
INDI_UTAN	2025	SSP2	INDI	183.684	188.768	198.981
INDI_UTAN	2030	SSP2	INDI	185.591	195.354	215.667
INDI_UTAN	2035	SSP2	INDI	186.836	200.904	231.113
INDI_UTAN	2040	SSP2	INDI	187.757	205.932	246.125
INDI_UTAN	2025	SSP3	INDI	187.492	191.727	200.172
INDI_UTAN	2030	SSP3	INDI	191.611	199.114	214.431
INDI_UTAN	2035	SSP3	INDI	193.651	203.566	224.155
INDI_UTAN	2040	SSP3	INDI	194.776	206.685	231.761
INDI_UTAN	2025	SSP4	INDI	179.273	184.064	193.673
INDI_UTAN	2030	SSP4	INDI	177.363	186.407	205.182
INDI_UTAN	2035	SSP4	INDI	175.545	188.32	215.657
INDI_UTAN	2040	SSP4	INDI	173.52	189.638	225.091
INDI_UTAN	2025	SSP5	INDI	183.242	189.854	203.294
INDI_UTAN	2030	SSP5	INDI	187.556	201.738	232.205
INDI_UTAN	2035	SSP5	INDI	192.961	215.28	265.901
INDI_UTAN	2040	SSP5	INDI	197.326	227.456	299.211
INDI_UTPR	2025	SSP1	INDI	180.104	186.19	198.52
INDI_UTPR	2030	SSP1	INDI	176.718	188.89	214.797
INDI_UTPR	2035	SSP1	INDI	175.283	193.512	234.217
INDI_UTPR	2040	SSP1	INDI	173.906	197.76	253.427
INDI_UTPR	2025	SSP2	INDI	184.536	189.84	200.51
INDI_UTPR	2030	SSP2	INDI	182.91	192.938	213.868
INDI_UTPR	2035	SSP2	INDI	181.171	195.465	226.311
INDI_UTPR	2040	SSP2	INDI	179.511	197.807	238.545
INDI_UTPR	2025	SSP3	INDI	191.525	196.054	205.097
INDI_UTPR	2030	SSP3	INDI	194.758	202.811	219.303
INDI_UTPR	2035	SSP3	INDI	195.948	206.67	229.045
INDI_UTPR	2040	SSP3	INDI	196.298	209.271	236.778
INDI_UTPR	2025	SSP4	INDI	177.59	182.524	192.436
INDI_UTPR	2030	SSP4	INDI	170.531	179.605	198.501
INDI_UTPR	2035	SSP4	INDI	164.883	177.474	204.552
INDI_UTPR	2040	SSP4	INDI	159.797	175.455	210.134
INDI_UTPR	2025	SSP5	INDI	181.522	188.266	201.995
INDI_UTPR	2030	SSP5	INDI	180.332	194.377	224.644
INDI_UTPR	2035	SSP5	INDI	181.242	202.882	252.209
INDI_UTPR	2040	SSP5	INDI	181.72	210.444	279.329
INDI_WHIM	2025	SSP1	INDI	198.831	205.427	218.78
INDI_WHIM	2030	SSP1	INDI	197.873	211.219	239.57
INDI_WHIM	2035	SSP1	INDI	198.402	218.567	263.452
INDI_WHIM	2040	SSP1	INDI	198.598	225.163	286.881
INDI_WHIM	2025	SSP2	INDI	202.324	208.016	219.455
INDI_WHIM	2030	SSP2	INDI	202.376	213.186	235.703
INDI_WHIM	2035	SSP2	INDI	201.977	217.447	250.724
INDI_WHIM	2040	SSP2	INDI	201.415	221.278	265.313
INDI_WHIM	2025	SSP3	INDI	208.234	213.031	222.602
INDI_WHIM	2030	SSP3	INDI	212.191	220.669	237.999
INDI_WHIM	2035	SSP3	INDI	213.885	225.107	248.45
INDI_WHIM	2040	SSP3	INDI	214.603	228.102	256.596
INDI_WHIM	2025	SSP4	INDI	196.055	201.382	212.074
INDI_WHIM	2030	SSP4	INDI	190.945	200.837	221.394
INDI_WHIM	2035	SSP4	INDI	186.63	200.453	230.084
INDI_WHIM	2040	SSP4	INDI	182.486	199.767	237.873
INDI_WHIM	2025	SSP5	INDI	200.395	207.717	222.61
INDI_WHIM	2030	SSP5	INDI	201.92	217.355	250.553
INDI_WHIM	2035	SSP5	INDI	205.146	229.149	283.69
INDI_WHIM	2040	SSP5	INDI	207.522	239.605	316.203
INDO_JAKA	2025	SSP1	INDO	338.518	348.551	368.758
INDO_JAKA	2030	SSP1	INDO	363.434	385.383	431.551
INDO_JAKA	2035	SSP1	INDO	389.324	424.779	502.576
INDO_JAKA	2040	SSP1	INDO	413.844	463.107	575.349
INDO_JAKA	2025	SSP2	INDO	334.176	342.245	358.368
INDO_JAKA	2030	SSP2	INDO	351.03	366.911	399.614
INDO_JAKA	2035	SSP2	INDO	366.511	390.006	439.682
INDO_JAKA	2040	SSP2	INDO	381.463	412.698	480.381
INDO_JAKA	2025	SSP3	INDO	331.238	337.996	351.429
INDO_JAKA	2030	SSP3	INDO	342.789	354.787	379.138
INDO_JAKA	2035	SSP3	INDO	351.112	367.032	399.82
INDO_JAKA	2040	SSP3	INDO	358.194	377.547	417.895
INDO_JAKA	2025	SSP4	INDO	334.336	342.476	358.747
INDO_JAKA	2030	SSP4	INDO	352.272	368.748	402.751
INDO_JAKA	2035	SSP4	INDO	369.081	393.88	446.538
INDO_JAKA	2040	SSP4	INDO	385.243	418.495	490.985
INDO_JAKA	2025	SSP5	INDO	341.441	352.815	375.845
INDO_JAKA	2030	SSP5	INDO	371.638	397.745	453.417
INDO_JAKA	2035	SSP5	INDO	403.649	447.054	544.436
INDO_JAKA	2040	SSP5	INDO	433.756	494.934	638.434
INDO_JAVA	2025	SSP1	INDO	313.728	324.922	347.663
INDO_JAVA	2030	SSP1	INDO	319.568	342.524	391.587
INDO_JAVA	2035	SSP1	INDO	328.9	364.219	443.444
INDO_JAVA	2040	SSP1	INDO	321.637	364.542	455.65
INDO_JAVA	2025	SSP2	INDO	315.644	325.162	344.348
INDO_JAVA	2030	SSP2	INDO	319.951	338.036	375.871
INDO_JAVA	2035	SSP2	INDO	324.662	350.64	406.788
INDO_JAVA	2040	SSP2	INDO	328.57	362.14	436.915
INDO_JAVA	2025	SSP3	INDO	324.731	333.301	350.483
INDO_JAVA	2030	SSP3	INDO	335.841	351.347	383.321
INDO_JAVA	2035	SSP3	INDO	342.949	363.86	407.882
INDO_JAVA	2040	SSP3	INDO	348.546	374.266	429.382
INDO_JAVA	2025	SSP4	INDO	309.852	319.258	338.225
INDO_JAVA	2030	SSP4	INDO	309.752	327.74	365.453
INDO_JAVA	2035	SSP4	INDO	311.799	337.725	394
INDO_JAVA	2040	SSP4	INDO	313.143	346.55	421.417
INDO_JAVA	2025	SSP5	INDO	316.436	328.897	354.344
INDO_JAVA	2030	SSP5	INDO	326.782	353.512	411.427
INDO_JAVA	2035	SSP5	INDO	341.002	383.317	480.379
INDO_JAVA	2040	SSP5	INDO	334.777	386.549	499.348
INDO_REST	2025	SSP1	INDO	253.504	262.553	280.938
INDO_REST	2030	SSP1	INDO	270.432	289.87	331.412
INDO_REST	2035	SSP1	INDO	288.315	319.289	388.773
INDO_REST	2040	SSP1	INDO	291.427	330.32	412.911
INDO_REST	2025	SSP2	INDO	250.697	258.261	273.508
INDO_REST	2030	SSP2	INDO	262.115	276.94	307.958
INDO_REST	2035	SSP2	INDO	272.632	294.46	341.64
INDO_REST	2040	SSP2	INDO	282.47	311.345	375.669
INDO_REST	2025	SSP3	INDO	251.362	258	271.308
INDO_REST	2030	SSP3	INDO	261.841	273.941	298.891
INDO_REST	2035	SSP3	INDO	269.382	285.82	320.426
INDO_REST	2040	SSP3	INDO	275.787	296.153	339.799
INDO_REST	2025	SSP4	INDO	250.372	257.977	273.311
INDO_REST	2030	SSP4	INDO	262.126	277.358	309.295
INDO_REST	2035	SSP4	INDO	273.324	296.063	345.425
INDO_REST	2040	SSP4	INDO	283.735	314.02	381.897
INDO_REST	2025	SSP5	INDO	255.692	265.765	286.337
INDO_REST	2030	SSP5	INDO	276.537	299.168	348.204
INDO_REST	2035	SSP5	INDO	298.923	336.031	421.155
INDO_REST	2040	SSP5	INDO	303.334	350.26	452.51
INDO_SUMA	2025	SSP1	INDO	314.957	326.197	349.032
INDO_SUMA	2030	SSP1	INDO	334.546	358.585	409.959
INDO_SUMA	2035	SSP1	INDO	355.461	393.641	479.289
INDO_SUMA	2040	SSP1	INDO	358.123	405.907	507.379
INDO_SUMA	2025	SSP2	INDO	311.953	321.362	340.328
INDO_SUMA	2030	SSP2	INDO	325.24	343.629	382.102
INDO_SUMA	2035	SSP2	INDO	337.514	364.529	422.919
INDO_SUMA	2040	SSP2	INDO	348.914	384.574	464.009
INDO_SUMA	2025	SSP3	INDO	313.492	321.768	338.359
INDO_SUMA	2030	SSP3	INDO	326.35	341.424	372.506
INDO_SUMA	2035	SSP3	INDO	335.528	355.995	399.083
INDO_SUMA	2040	SSP3	INDO	343.283	368.626	422.937
INDO_SUMA	2025	SSP4	INDO	311.065	320.511	339.556
INDO_SUMA	2030	SSP4	INDO	324.271	343.107	382.6
INDO_SUMA	2035	SSP4	INDO	336.979	365.007	425.848
INDO_SUMA	2040	SSP4	INDO	348.67	385.879	469.269
INDO_SUMA	2025	SSP5	INDO	317.676	330.187	355.739
INDO_SUMA	2030	SSP5	INDO	342.098	370.087	430.731
INDO_SUMA	2035	SSP5	INDO	368.541	414.283	519.209
INDO_SUMA	2040	SSP5	INDO	372.754	430.411	556.037
IRAN_WHOL	2025	SSP1	IRAN	264.529	267.458	270.811
IRAN_WHOL	2030	SSP1	IRAN	268.288	274.82	282.399
IRAN_WHOL	2035	SSP1	IRAN	272.276	282.725	295.028
IRAN_WHOL	2040	SSP1	IRAN	276.061	290.33	307.361
IRAN_WHOL	2025	SSP2	IRAN	263.591	266.573	269.988
IRAN_WHOL	2030	SSP2	IRAN	265.667	271.58	278.427
IRAN_WHOL	2035	SSP2	IRAN	268.05	277.071	287.641
IRAN_WHOL	2040	SSP2	IRAN	270.359	282.478	296.841
IRAN_WHOL	2025	SSP3	IRAN	263.656	266.165	269.032
IRAN_WHOL	2030	SSP3	IRAN	265.723	270.604	276.233
IRAN_WHOL	2035	SSP3	IRAN	268.03	275.486	284.17
IRAN_WHOL	2040	SSP3	IRAN	270.147	280.038	291.662
IRAN_WHOL	2025	SSP4	IRAN	264.527	267.455	270.806
IRAN_WHOL	2030	SSP4	IRAN	267.889	274.034	281.154
IRAN_WHOL	2035	SSP4	IRAN	271.641	281.46	292.996
IRAN_WHOL	2040	SSP4	IRAN	275.333	288.861	304.966
IRAN_WHOL	2025	SSP5	IRAN	265.604	269.55	274.084
IRAN_WHOL	2030	SSP5	IRAN	270.576	279.336	289.588
IRAN_WHOL	2035	SSP5	IRAN	276.232	290.667	307.905
IRAN_WHOL	2040	SSP5	IRAN	281.674	301.772	326.238
IREL_WHOL	2025	SSP1	IREL	686.679	695.041	703.586
IREL_WHOL	2030	SSP1	IREL	717.958	736.524	755.756
IREL_WHOL	2035	SSP1	IREL	745.993	774.964	805.356
IREL_WHOL	2040	SSP1	IREL	772.698	811.266	852.157
IREL_WHOL	2025	SSP2	IREL	680.112	688.008	696.073
IREL_WHOL	2030	SSP2	IREL	704.376	721.954	740.147
IREL_WHOL	2035	SSP2	IREL	727.251	754.842	783.759
IREL_WHOL	2040	SSP2	IREL	749.358	786.676	826.239
IREL_WHOL	2025	SSP3	IREL	672.805	679.894	687.127
IREL_WHOL	2030	SSP3	IREL	689.075	704.684	720.802
IREL_WHOL	2035	SSP3	IREL	703.074	726.412	750.76
IREL_WHOL	2040	SSP3	IREL	714.615	744.299	775.52
IREL_WHOL	2025	SSP4	IREL	682.057	691.112	700.376
IREL_WHOL	2030	SSP4	IREL	708.957	729.369	750.573
IREL_WHOL	2035	SSP4	IREL	734.06	766.01	799.678
IREL_WHOL	2040	SSP4	IREL	757.584	800.331	845.936
IREL_WHOL	2025	SSP5	IREL	689.067	698.854	708.876
IREL_WHOL	2030	SSP5	IREL	723.821	746.026	769.136
IREL_WHOL	2035	SSP5	IREL	756.954	792.987	831.108
[truncated: 1,601 more rows]

## Sheet: MSW_potential_leakage
Region	Scenario	Type	Activity	2020	2025	2030	2035	2040		Region	Scenario	Type	Activity	2020	2025	2030	2035	2040		Region	Scenario	Type	Activity	2020	2025	2030	2035	2040		Region	Scenario	Type	Activity	2020	2025	2030	2035	2040		Region	Scenario	Type	Activity	2020	2025	2030	2035	2040
Africa	SSP1_CLE	Rivers	Rural	3.32535	3.26566	3.20869	3.20353	3.11315		Africa	SSP1_CLE	Rivers	Urban	7.28038	8.45009	9.78453	11.3459	12.87		Africa	SSP1_CLE	Rivers	Total	10.6057	11.7157	12.9932	14.5494	15.9831		Africa	SSP1_CLE	Lakes	Rural	0.114202	0.112305	0.110402	0.107648	0.100565		Africa	SSP1_CLE	Lakes	Urban	0.275053	0.327287	0.388267	0.452454	0.511554
Africa	SSP2_CLE	Rivers	Rural	3.32535	3.44876	3.56821	3.65586	3.6909		Africa	SSP2_CLE	Rivers	Urban	7.28038	8.38507	9.57782	10.7313	11.9471		Africa	SSP2_CLE	Rivers	Total	10.6057	11.8338	13.146	14.3872	15.638		Africa	SSP2_CLE	Lakes	Rural	0.114202	0.118678	0.122845	0.125205	0.123298		Africa	SSP2_CLE	Lakes	Urban	0.275053	0.322656	0.375411	0.427019	0.473184
Africa	SSP3_CLE	Rivers	Rural	3.32535	3.66131	4.01081	4.3028	4.47779		Africa	SSP3_CLE	Rivers	Urban	7.28038	8.33084	9.42308	10.413	11.2644		Africa	SSP3_CLE	Rivers	Total	10.6057	11.9921	13.4339	14.7158	15.7422		Africa	SSP3_CLE	Lakes	Rural	0.114202	0.12616	0.138373	0.147791	0.152095		Africa	SSP3_CLE	Lakes	Urban	0.275053	0.318522	0.364945	0.407224	0.44149
Africa	SSP4_CLE	Rivers	Rural	3.32535	3.28067	3.20674	3.08926	2.87395		Africa	SSP4_CLE	Rivers	Urban	7.28038	8.46964	9.73641	10.8913	11.8782		Africa	SSP4_CLE	Rivers	Total	10.6057	11.7503	12.9431	13.9805	14.7522		Africa	SSP4_CLE	Lakes	Rural	0.114202	0.112669	0.109925	0.104718	0.0952188		Africa	SSP4_CLE	Lakes	Urban	0.275053	0.328244	0.386338	0.440022	0.484605
Africa	SSP5_CLE	Rivers	Rural	3.32535	3.2952	3.28312	3.34398	3.30616		Africa	SSP5_CLE	Rivers	Urban	7.28038	8.52853	10.0071	11.8267	13.6312		Africa	SSP5_CLE	Rivers	Total	10.6057	11.8237	13.2903	15.1706	16.9374		Africa	SSP5_CLE	Lakes	Rural	0.114202	0.11312	0.112874	0.112108	0.106343		Africa	SSP5_CLE	Lakes	Urban	0.275053	0.329639	0.396925	0.471088	0.540722
Africa	SSP1_MFR	Rivers	Rural	3.32535	1.39501	0.57118	0	0		Africa	SSP1_MFR	Rivers	Urban	7.28038	4.40167	2.69579	0.794654	0		Africa	SSP1_MFR	Rivers	Total	10.6057	5.79668	3.26697	0.794654	0		Africa	SSP1_MFR	Lakes	Rural	0.160139	0.0730136	0.0290468	0	0		Africa	SSP1_MFR	Lakes	Urban	0.275053	0.172017	0.108917	0.0333574	0
Africa	SSP2_MFR	Rivers	Rural	3.32535	3.44876	3.56821	1.45013	0.753567		Africa	SSP2_MFR	Rivers	Urban	7.28038	8.38507	9.57782	5.91487	4.1839		Africa	SSP2_MFR	Rivers	Total	10.6057	11.8338	13.146	7.36499	4.93747		Africa	SSP2_MFR	Lakes	Rural	0.160139	0.167112	0.17339	0.0841577	0.0401238		Africa	SSP2_MFR	Lakes	Urban	0.275053	0.322656	0.375411	0.243916	0.174345
Africa	SSP3_MFR	Rivers	Rural	3.32535	3.64674	4.01081	4.3028	1.78063		Africa	SSP3_MFR	Rivers	Urban	7.28038	8.33084	9.42308	5.73349	3.94599		Africa	SSP3_MFR	Rivers	Total	10.6057	11.9776	13.4339	10.0363	5.72662		Africa	SSP3_MFR	Lakes	Rural	0.160139	0.177149	0.195294	0.209402	0.104251		Africa	SSP3_MFR	Lakes	Urban	0.275053	0.318522	0.364945	0.232586	0.16265
Africa	SSP4_MFR	Rivers	Rural	3.32535	3.26777	3.20674	3.08926	1.13676		Africa	SSP4_MFR	Rivers	Urban	7.28038	8.46964	9.73641	6.00418	4.16927		Africa	SSP4_MFR	Rivers	Total	10.6057	11.7374	12.9431	9.09344	5.30602		Africa	SSP4_MFR	Lakes	Rural	0.160139	0.158213	0.155164	0.1484	0.0652674		Africa	SSP4_MFR	Lakes	Urban	0.275053	0.328244	0.386338	0.25137	0.178589
Africa	SSP5_MFR	Rivers	Rural	3.32535	1.57144	0.672276	0	0		Africa	SSP5_MFR	Rivers	Urban	7.28038	5.12665	3.5442	1.6561	0		Africa	SSP5_MFR	Rivers	Total	10.6057	6.69809	4.21648	1.6561	0		Africa	SSP5_MFR	Lakes	Rural	0.160139	0.0836268	0.0359521	0	0		Africa	SSP5_MFR	Lakes	Urban	0.275053	0.200309	0.143842	0.0694627	0
China	SSP1_CLE	Rivers	Rural	3.03243	2.71417	2.33521	1.99471	1.67472		China	SSP1_CLE	Rivers	Urban	15.671	17.5131	18.9859	19.7627	20.2275		China	SSP1_CLE	Rivers	Total	18.7035	20.2273	21.3212	21.7574	21.9022		China	SSP1_CLE	Lakes	Rural	0.0660308	0.0591951	0.0507626	0.0430302	0.0353729		China	SSP1_CLE	Lakes	Urban	0.212233	0.239532	0.259339	0.269048	0.274602
China	SSP2_CLE	Rivers	Rural	3.03243	2.91365	2.69935	2.49597	2.24743		China	SSP2_CLE	Rivers	Urban	15.671	17.1905	18.3128	18.989	19.2438		China	SSP2_CLE	Rivers	Total	18.7035	20.1042	21.0122	21.485	21.4913		China	SSP2_CLE	Lakes	Rural	0.0660308	0.0633445	0.0585008	0.0541006	0.0484751		China	SSP2_CLE	Lakes	Urban	0.212233	0.234903	0.250027	0.25911	0.261987
China	SSP3_CLE	Rivers	Rural	3.03243	3.11134	3.06466	2.98212	2.86085		China	SSP3_CLE	Rivers	Urban	15.671	17.0571	17.9335	18.3362	18.4713		China	SSP3_CLE	Rivers	Total	18.7035	20.1684	20.9981	21.3183	21.3322		China	SSP3_CLE	Lakes	Rural	0.0660308	0.0679795	0.0669078	0.0649568	0.062253		China	SSP3_CLE	Lakes	Urban	0.212233	0.232069	0.244867	0.2503	0.252172
China	SSP4_CLE	Rivers	Rural	3.03243	2.66897	2.25292	1.91295	1.58295		China	SSP4_CLE	Rivers	Urban	15.671	17.238	18.3832	18.9668	19.082		China	SSP4_CLE	Rivers	Total	18.7035	19.907	20.6361	20.8798	20.665		China	SSP4_CLE	Lakes	Rural	0.0660308	0.0581486	0.0488654	0.0412056	0.0334142		China	SSP4_CLE	Lakes	Urban	0.212233	0.235209	0.250436	0.257956	0.259363
China	SSP5_CLE	Rivers	Rural	3.03243	2.73502	2.34114	2.01922	1.70232		China	SSP5_CLE	Rivers	Urban	15.671	17.6364	19.0599	20.0982	20.7161		China	SSP5_CLE	Rivers	Total	18.7035	20.3715	21.4011	22.1175	22.4184		China	SSP5_CLE	Lakes	Rural	0.0660308	0.0591897	0.0501428	0.0428651	0.0354842		China	SSP5_CLE	Lakes	Urban	0.212233	0.240287	0.257079	0.269285	0.277103
China	SSP1_MFR	Rivers	Rural	3.03243	1.39222	0.672186	0.109867	0		China	SSP1_MFR	Rivers	Urban	15.671	9.6937	6.00343	1.5719	0		China	SSP1_MFR	Rivers	Total	18.7035	11.0859	6.67561	1.68176	0		China	SSP1_MFR	Lakes	Rural	0.100122	0.0493176	0.0239785	0.00510901	0		China	SSP1_MFR	Lakes	Urban	0.212233	0.12919	0.0791494	0.0204307	0
China	SSP2_MFR	Rivers	Rural	3.03243	2.91365	2.69935	1.30345	0.776289		China	SSP2_MFR	Rivers	Urban	15.671	17.1905	18.3128	11.3679	7.6031		China	SSP2_MFR	Rivers	Total	18.7035	20.1042	21.0122	12.6714	8.37939		China	SSP2_MFR	Lakes	Rural	0.100122	0.0950842	0.0875267	0.0483198	0.0287623		China	SSP2_MFR	Lakes	Urban	0.212233	0.234903	0.250027	0.14897	0.0997931
China	SSP3_MFR	Rivers	Rural	3.03243	3.47494	3.06466	2.98212	1.49436		China	SSP3_MFR	Rivers	Urban	15.671	17.0571	17.9335	10.9802	7.29905		China	SSP3_MFR	Rivers	Total	18.7035	20.532	20.9981	13.9623	8.79341		China	SSP3_MFR	Lakes	Rural	0.100122	0.111055	0.100177	0.0971072	0.055693		China	SSP3_MFR	Lakes	Urban	0.212233	0.232069	0.244867	0.144069	0.096139
China	SSP4_MFR	Rivers	Rural	3.03243	2.97549	2.25292	1.91295	0.821947		China	SSP4_MFR	Rivers	Urban	15.671	17.238	18.3832	11.3587	7.54209		China	SSP4_MFR	Rivers	Total	18.7035	20.2135	20.6361	13.2717	8.36404		China	SSP4_MFR	Lakes	Rural	0.100122	0.0947817	0.073048	0.0614558	0.0296692		China	SSP4_MFR	Lakes	Urban	0.212233	0.235209	0.250436	0.148419	0.0988629
China	SSP5_MFR	Rivers	Rural	3.03243	1.57159	0.810893	0.221926	0		China	SSP5_MFR	Rivers	Urban	15.671	11.1222	7.55387	3.19599	0		China	SSP5_MFR	Rivers	Total	18.7035	12.6938	8.36476	3.41792	0		China	SSP5_MFR	Lakes	Rural	0.100122	0.0563939	0.0298086	0.0101581	0		China	SSP5_MFR	Lakes	Urban	0.212233	0.147429	0.0981076	0.0409135	0
EU28	SSP1_CLE	Rivers	Rural	0.0174585	0.00916997	0.00441148	0.000176501	0		EU28	SSP1_CLE	Rivers	Urban	0.0590268	0.0453404	0.026164	0.0037986	0		EU28	SSP1_CLE	Rivers	Total	0.0764852	0.0545104	0.0305755	0.0039751	0		EU28	SSP1_CLE	Lakes	Rural	0.000210526	0.00012196	5.75728e-05	1.07956e-07	0		EU28	SSP1_CLE	Lakes	Urban	0.000893846	0.000642098	0.000348177	3.29391e-07	0
EU28	SSP2_CLE	Rivers	Rural	0.0174585	0.00951687	0.00476248	0.000199647	0		EU28	SSP2_CLE	Rivers	Urban	0.0590268	0.0446813	0.0253176	0.00356275	0		EU28	SSP2_CLE	Rivers	Total	0.0764852	0.0541982	0.0300801	0.0037624	0		EU28	SSP2_CLE	Lakes	Rural	0.000210526	0.000126621	6.21787e-05	1.23367e-07	0		EU28	SSP2_CLE	Lakes	Urban	0.000893846	0.000631853	0.000335496	3.06705e-07	0
EU28	SSP3_CLE	Rivers	Rural	0.0174585	0.0108676	0.00498942	0.000217776	0		EU28	SSP3_CLE	Rivers	Urban	0.0590268	0.0424376	0.0238659	0.00333154	0		EU28	SSP3_CLE	Rivers	Total	0.0764852	0.0533052	0.0288553	0.00354932	0		EU28	SSP3_CLE	Lakes	Rural	0.000210526	0.000136181	6.50572e-05	1.38977e-07	0		EU28	SSP3_CLE	Lakes	Urban	0.000893846	0.000613667	0.000314217	2.74797e-07	0
EU28	SSP4_CLE	Rivers	Rural	0.0174585	0.00950544	0.00476311	0.000197325	0		EU28	SSP4_CLE	Rivers	Urban	0.0590268	0.0446365	0.0253236	0.00365945	0		EU28	SSP4_CLE	Rivers	Total	0.0764852	0.0541419	0.0300867	0.00385677	0		EU28	SSP4_CLE	Lakes	Rural	0.000210526	0.000126503	6.22348e-05	1.16411e-07	0		EU28	SSP4_CLE	Lakes	Urban	0.000893846	0.000631315	0.00033588	3.07011e-07	0
EU28	SSP5_CLE	Rivers	Rural	0.0174585	0.00932725	0.00459778	0.000183628	0		EU28	SSP5_CLE	Rivers	Urban	0.0590268	0.0461037	0.0272359	0.00402703	0		EU28	SSP5_CLE	Rivers	Total	0.0764852	0.055431	0.0318337	0.00421066	0		EU28	SSP5_CLE	Lakes	Rural	0.000210526	0.000124126	6.01197e-05	1.12094e-07	0		EU28	SSP5_CLE	Lakes	Urban	0.000893846	0.000653576	0.000363707	3.4263e-07	0
EU28	SSP1_MFR	Rivers	Rural	0.0174585	0.00435234	0	0	0		EU28	SSP1_MFR	Rivers	Urban	0.0590268	0.0215568	0	0	0		EU28	SSP1_MFR	Rivers	Total	0.0764852	0.0259091	0	0	0		EU28	SSP1_MFR	Lakes	Rural	0.000210526	5.8081e-05	0	0	0		EU28	SSP1_MFR	Lakes	Urban	0.000893846	0.000305706	0	0	0
EU28	SSP2_MFR	Rivers	Rural	0.0174585	0.00475844	0	0	0		EU28	SSP2_MFR	Rivers	Urban	0.0590268	0.0223406	0	0	0		EU28	SSP2_MFR	Rivers	Total	0.0764852	0.0270991	0	0	0		EU28	SSP2_MFR	Lakes	Rural	0.000210526	6.33107e-05	0	0	0		EU28	SSP2_MFR	Lakes	Urban	0.000893846	0.000315927	0	0	0
EU28	SSP3_MFR	Rivers	Rural	0.0174585	0.00543378	0	0	0		EU28	SSP3_MFR	Rivers	Urban	0.0590268	0.0212188	0	0	0		EU28	SSP3_MFR	Rivers	Total	0.0764852	0.0266526	0	0	0		EU28	SSP3_MFR	Lakes	Rural	0.000210526	6.80904e-05	0	0	0		EU28	SSP3_MFR	Lakes	Urban	0.000893846	0.000306834	0	0	0
EU28	SSP4_MFR	Rivers	Rural	0.0174585	0.00475272	0	0	0		EU28	SSP4_MFR	Rivers	Urban	0.0590268	0.0223182	0	0	0		EU28	SSP4_MFR	Rivers	Total	0.0764852	0.027071	0	0	0		EU28	SSP4_MFR	Lakes	Rural	0.000210526	6.32515e-05	0	0	0		EU28	SSP4_MFR	Lakes	Urban	0.000893846	0.000315658	0	0	0
EU28	SSP5_MFR	Rivers	Rural	0.0174585	0.00466363	0	0	0		EU28	SSP5_MFR	Rivers	Urban	0.0590268	0.0230519	0	0	0		EU28	SSP5_MFR	Rivers	Total	0.0764852	0.0277155	0	0	0		EU28	SSP5_MFR	Lakes	Rural	0.000210526	6.20629e-05	0	0	0		EU28	SSP5_MFR	Lakes	Urban	0.000893846	0.000326788	0	0	0
EUR_E	SSP1_CLE	Rivers	Rural	0.742321	0.705162	0.653345	0.615307	0.568206		EUR_E	SSP1_CLE	Rivers	Urban	0.167317	0.182706	0.19639	0.210381	0.223379		EUR_E	SSP1_CLE	Rivers	Total	0.909638	0.887867	0.849734	0.825688	0.791585		EUR_E	SSP1_CLE	Lakes	Rural	0.0123208	0.0116665	0.0107982	0.0101741	0.009398		EUR_E	SSP1_CLE	Lakes	Urban	0.00140321	0.00154012	0.0016592	0.001781	0.0018957
EUR_E	SSP2_CLE	Rivers	Rural	0.742321	0.744397	0.736502	0.724215	0.708562		EUR_E	SSP2_CLE	Rivers	Urban	0.167317	0.18166	0.194898	0.206583	0.218468		EUR_E	SSP2_CLE	Rivers	Total	0.909638	0.926057	0.9314	0.930798	0.92703		EUR_E	SSP2_CLE	Lakes	Rural	0.0123208	0.0123396	0.0121896	0.0120054	0.0117679		EUR_E	SSP2_CLE	Lakes	Urban	0.00140321	0.00152839	0.0016467	0.00174631	0.00184652
EUR_E	SSP3_CLE	Rivers	Rural	0.742321	0.785807	0.821429	0.852837	0.880094		EUR_E	SSP3_CLE	Rivers	Urban	0.167317	0.180837	0.192784	0.203356	0.213069		EUR_E	SSP3_CLE	Rivers	Total	0.909638	0.966645	1.01421	1.05619	1.09316		EUR_E	SSP3_CLE	Lakes	Rural	0.0123208	0.0130462	0.0136404	0.0142037	0.0146969		EUR_E	SSP3_CLE	Lakes	Urban	0.00140321	0.00151696	0.00161771	0.0017095	0.00178706
EUR_E	SSP4_CLE	Rivers	Rural	0.742321	0.704547	0.65305	0.607428	0.554535		EUR_E	SSP4_CLE	Rivers	Urban	0.167317	0.182511	0.196228	0.207559	0.217802		EUR_E	SSP4_CLE	Rivers	Total	0.909638	0.887058	0.849277	0.814987	0.772337		EUR_E	SSP4_CLE	Lakes	Rural	0.0123208	0.0116643	0.0107762	0.0100251	0.00915243		EUR_E	SSP4_CLE	Lakes	Urban	0.00140321	0.00153459	0.00165628	0.00175442	0.00184475
EUR_E	SSP5_CLE	Rivers	Rural	0.742321	0.708242	0.660474	0.627567	0.582501		EUR_E	SSP5_CLE	Rivers	Urban	0.167317	0.183507	0.198556	0.214639	0.229028		EUR_E	SSP5_CLE	Rivers	Total	0.909638	0.891749	0.85903	0.842206	0.811529		EUR_E	SSP5_CLE	Lakes	Rural	0.0123208	0.0117139	0.0109151	0.0103806	0.00963082		EUR_E	SSP5_CLE	Lakes	Urban	0.00140321	0.00154962	0.00168372	0.00182726	0.00195048
EUR_E	SSP1_MFR	Rivers	Rural	0.742321	0.330029	0.168158	0.0209764	0		EUR_E	SSP1_MFR	Rivers	Urban	0.167317	0.0869621	0.0506628	0.0080139	0		EUR_E	SSP1_MFR	Rivers	Total	0.909638	0.416991	0.218821	0.0289903	0		EUR_E	SSP1_MFR	Lakes	Rural	0.0123208	0.00543344	0.00276671	0.000325068	0		EUR_E	SSP1_MFR	Lakes	Urban	0.00140321	0.000715054	0.000411713	6.63143e-05	0
EUR_E	SSP2_MFR	Rivers	Rural	0.742321	0.336224	0.218517	0.0975012	0.000418939		EUR_E	SSP2_MFR	Rivers	Urban	0.167317	0.084738	0.0587383	0.0294078	0.000263593		EUR_E	SSP2_MFR	Rivers	Total	0.909638	0.420962	0.277255	0.126909	0.000682532		EUR_E	SSP2_MFR	Lakes	Rural	0.0123208	0.00551996	0.0035774	0.00153164	0		EUR_E	SSP2_MFR	Lakes	Urban	0.00140321	0.000688749	0.000477762	0.00024078	0
EUR_E	SSP3_MFR	Rivers	Rural	0.742321	0.355003	0.243798	0.114467	0.000581013		EUR_E	SSP3_MFR	Rivers	Urban	0.167317	0.0843694	0.0581411	0.0288	0.000235948		EUR_E	SSP3_MFR	Rivers	Total	0.909638	0.439372	0.301939	0.143267	0.000816961		EUR_E	SSP3_MFR	Lakes	Rural	0.0123208	0.00583672	0.00400476	0.00181099	0		EUR_E	SSP3_MFR	Lakes	Urban	0.00140321	0.000684004	0.000469958	0.000235039	0
EUR_E	SSP4_MFR	Rivers	Rural	0.742321	0.316153	0.19307	0.0812404	0		EUR_E	SSP4_MFR	Rivers	Urban	0.167317	0.0840591	0.0587499	0.0290726	0		EUR_E	SSP4_MFR	Rivers	Total	0.909638	0.400212	0.25182	0.110313	0		EUR_E	SSP4_MFR	Lakes	Rural	0.0123208	0.0052176	0.0031615	0.00127965	0		EUR_E	SSP4_MFR	Lakes	Urban	0.00140321	0.000691535	0.000480512	0.000241871	0
EUR_E	SSP5_MFR	Rivers	Rural	0.742321	0.363674	0.195136	0.042795	0		EUR_E	SSP5_MFR	Rivers	Urban	0.167317	0.0960945	0.0594425	0.0163677	0		EUR_E	SSP5_MFR	Rivers	Total	0.909638	0.459768	0.254579	0.0591628	0		EUR_E	SSP5_MFR	Lakes	Rural	0.0123208	0.00597626	0.00319941	0.000663073	0		EUR_E	SSP5_MFR	Lakes	Urban	0.00140321	0.000794782	0.000488372	0.00013631	0
EUR_W	SSP1_CLE	Rivers	Rural	0.00186244	0.00200159	0.00214262	0.00229694	0.00244793		EUR_W	SSP1_CLE	Rivers	Urban	0.000100946	0.000108444	0.000115788	0.000122616	0.000129328		EUR_W	SSP1_CLE	Rivers	Total	0.00196338	0.00211003	0.00225841	0.00241956	0.00257726		EUR_W	SSP1_CLE	Lakes	Rural	5.03303e-05	5.40908e-05	5.79019e-05	6.20724e-05	6.61526e-05		EUR_W	SSP1_CLE	Lakes	Urban	0	0	0	0	0
EUR_W	SSP2_CLE	Rivers	Rural	0.00186244	0.0019836	0.00209953	0.0022304	0.00237024		EUR_W	SSP2_CLE	Rivers	Urban	0.000100946	0.000107469	0.00011346	0.000119063	0.000125224		EUR_W	SSP2_CLE	Rivers	Total	0.00196338	0.00209107	0.00221299	0.00234946	0.00249546		EUR_W	SSP2_CLE	Lakes	Rural	5.03303e-05	5.36046e-05	5.67376e-05	6.02741e-05	6.40531e-05		EUR_W	SSP2_CLE	Lakes	Urban	0	0	0	0	0
EUR_W	SSP3_CLE	Rivers	Rural	0.00186244	0.00192776	0.00197398	0.00202025	0.00205666		EUR_W	SSP3_CLE	Rivers	Urban	0.000100946	0.000104444	0.000106675	0.000107845	0.000108657		EUR_W	SSP3_CLE	Rivers	Total	0.00196338	0.00203221	0.00208065	0.0021281	0.00216532		EUR_W	SSP3_CLE	Lakes	Rural	5.03303e-05	5.20957e-05	5.33445e-05	5.45951e-05	5.5579e-05		EUR_W	SSP3_CLE	Lakes	Urban	0	0	0	0	0
EUR_W	SSP4_CLE	Rivers	Rural	0.00186244	0.00198113	0.00209634	0.0022157	0.00232046		EUR_W	SSP4_CLE	Rivers	Urban	0.000100946	0.000107335	0.000113287	0.000118279	0.000122594		EUR_W	SSP4_CLE	Rivers	Total	0.00196338	0.00208847	0.00220962	0.00233398	0.00244306		EUR_W	SSP4_CLE	Lakes	Rural	5.03303e-05	5.3538e-05	5.66512e-05	5.98769e-05	6.27079e-05		EUR_W	SSP4_CLE	Lakes	Urban	0	0	0	0	0
EUR_W	SSP5_CLE	Rivers	Rural	0.00186244	0.00205948	0.00227709	0.00252043	0.00277481		EUR_W	SSP5_CLE	Rivers	Urban	0.000100946	0.00011158	0.000123055	0.000134546	0.000146598		EUR_W	SSP5_CLE	Rivers	Total	0.00196338	0.00217106	0.00240014	0.00265498	0.0029214		EUR_W	SSP5_CLE	Lakes	Rural	5.03303e-05	5.56551e-05	6.15358e-05	6.81118e-05	7.49861e-05		EUR_W	SSP5_CLE	Lakes	Urban	0	0	0	0	0
EUR_W	SSP1_MFR	Rivers	Rural	0.00186244	0.000839862	0.000418113	3.80704e-05	0		EUR_W	SSP1_MFR	Rivers	Urban	0.000100946	6.85641e-05	4.23492e-05	1.41923e-05	0		EUR_W	SSP1_MFR	Rivers	Total	0.00196338	0.000908426	0.000460463	5.22627e-05	0		EUR_W	SSP1_MFR	Lakes	Rural	5.03303e-05	2.26963e-05	1.12991e-05	1.02881e-06	0		EUR_W	SSP1_MFR	Lakes	Urban	0	0	0	0	0
EUR_W	SSP2_MFR	Rivers	Rural	0.00186244	0.000855877	0.000503688	0.000181054	0		EUR_W	SSP2_MFR	Rivers	Urban	0.000100946	7.99386e-05	5.53302e-05	2.75623e-05	0		EUR_W	SSP2_MFR	Rivers	Total	0.00196338	0.000935816	0.000559018	0.000208616	0		EUR_W	SSP2_MFR	Lakes	Rural	5.03303e-05	2.31291e-05	1.36116e-05	4.89279e-06	0		EUR_W	SSP2_MFR	Lakes	Urban	0	0	0	0	0
EUR_W	SSP3_MFR	Rivers	Rural	0.00186244	0.000831786	0.000473566	0.000163995	0		EUR_W	SSP3_MFR	Rivers	Urban	0.000100946	7.76885e-05	5.20213e-05	2.49654e-05	0		EUR_W	SSP3_MFR	Rivers	Total	0.00196338	0.000909474	0.000525588	0.000188961	0		EUR_W	SSP3_MFR	Lakes	Rural	5.03303e-05	2.24781e-05	1.27976e-05	4.4318e-06	0		EUR_W	SSP3_MFR	Lakes	Urban	0	0	0	0	0
EUR_W	SSP4_MFR	Rivers	Rural	0.00186244	0.000854814	0.000502921	0.000179861	0		EUR_W	SSP4_MFR	Rivers	Urban	0.000100946	7.98393e-05	5.5246e-05	2.73807e-05	0		EUR_W	SSP4_MFR	Rivers	Total	0.00196338	0.000934653	0.000558167	0.000207242	0		EUR_W	SSP4_MFR	Lakes	Rural	5.03303e-05	2.31004e-05	1.35909e-05	4.86055e-06	0		EUR_W	SSP4_MFR	Lakes	Urban	0	0	0	0	0
EUR_W	SSP5_MFR	Rivers	Rural	0.00186244	0.000981645	0.000546285	8.35491e-05	0		EUR_W	SSP5_MFR	Rivers	Urban	0.000100946	8.29965e-05	6.00094e-05	3.11464e-05	0		EUR_W	SSP5_MFR	Rivers	Total	0.00196338	0.00106464	0.000606294	0.000114695	0		EUR_W	SSP5_MFR	Lakes	Rural	5.03303e-05	2.65279e-05	1.47627e-05	2.25782e-06	0		EUR_W	SSP5_MFR	Lakes	Urban	0	0	0	0	0
FSOV	SSP1_CLE	Rivers	Rural	0.951275	0.856786	0.758999	0.727069	0.666175		FSOV	SSP1_CLE	Rivers	Urban	0.313495	0.358137	0.404508	0.439873	0.466013		FSOV	SSP1_CLE	Rivers	Total	1.26477	1.21492	1.16351	1.16694	1.13219		FSOV	SSP1_CLE	Lakes	Rural	0.0234238	0.0222717	0.021037	0.0205002	0.0188976		FSOV	SSP1_CLE	Lakes	Urban	0.00937342	0.0104809	0.0116854	0.0127664	0.0134365
FSOV	SSP2_CLE	Rivers	Rural	0.951275	0.924881	0.881212	0.831353	0.76688		FSOV	SSP2_CLE	Rivers	Urban	0.313495	0.349533	0.385025	0.416865	0.446221		FSOV	SSP2_CLE	Rivers	Total	1.26477	1.27441	1.26624	1.24822	1.2131		FSOV	SSP2_CLE	Lakes	Rural	0.0234238	0.0232096	0.022762	0.0222951	0.021575		FSOV	SSP2_CLE	Lakes	Urban	0.00937342	0.0102676	0.0111677	0.0120023	0.0128091
FSOV	SSP3_CLE	Rivers	Rural	0.951275	0.992847	1.02051	1.03691	1.04446		FSOV	SSP3_CLE	Rivers	Urban	0.313495	0.34317	0.369663	0.392046	0.412452		FSOV	SSP3_CLE	Rivers	Total	1.26477	1.33602	1.39017	1.42896	1.45691		FSOV	SSP3_CLE	Lakes	Rural	0.0234238	0.0243248	0.0249675	0.0254467	0.0257854		FSOV	SSP3_CLE	Lakes	Urban	0.00937342	0.010054	0.0106559	0.011136	0.011575
FSOV	SSP4_CLE	Rivers	Rural	0.951275	0.844363	0.730649	0.685154	0.630021		FSOV	SSP4_CLE	Rivers	Urban	0.313495	0.354101	0.392881	0.420091	0.443369		FSOV	SSP4_CLE	Rivers	Total	1.26477	1.19846	1.12353	1.10524	1.07339		FSOV	SSP4_CLE	Lakes	Rural	0.0234238	0.0219242	0.0202221	0.0192023	0.0179302		FSOV	SSP4_CLE	Lakes	Urban	0.00937342	0.0103539	0.0113272	0.0121078	0.0128262
FSOV	SSP5_CLE	Rivers	Rural	0.951275	0.866054	0.777579	0.758433	0.701457		FSOV	SSP5_CLE	Rivers	Urban	0.313495	0.360665	0.41001	0.450406	0.478824		FSOV	SSP5_CLE	Rivers	Total	1.26477	1.22672	1.18759	1.20884	1.18028		FSOV	SSP5_CLE	Lakes	Rural	0.0234238	0.022617	0.021834	0.021787	0.0203545		FSOV	SSP5_CLE	Lakes	Urban	0.00937342	0.0106199	0.0120611	0.0134406	0.0143009
FSOV	SSP1_MFR	Rivers	Rural	0.951275	0.34984	0.162725	0.0155501	0		FSOV	SSP1_MFR	Rivers	Urban	0.313495	0.154843	0.0930345	0.0151608	0		FSOV	SSP1_MFR	Rivers	Total	1.26477	0.504683	0.25576	0.0307109	0		FSOV	SSP1_MFR	Lakes	Rural	0.0276184	0.0115725	0.00583705	0.000815356	0		FSOV	SSP1_MFR	Lakes	Urban	0.00937342	0.00454631	0.0026803	0.000410043	0
FSOV	SSP2_MFR	Rivers	Rural	0.951275	0.786647	0.319496	0.262552	0.0325254		FSOV	SSP2_MFR	Rivers	Urban	0.313495	0.301748	0.156009	0.138672	0.030379		FSOV	SSP2_MFR	Rivers	Total	1.26477	1.0884	0.475505	0.401225	0.0629044		FSOV	SSP2_MFR	Lakes	Rural	0.0276184	0.0236109	0.0110522	0.00882232	0.0017009		FSOV	SSP2_MFR	Lakes	Urban	0.00937342	0.008839	0.00450045	0.00397475	0.000815821
FSOV	SSP3_MFR	Rivers	Rural	0.951275	0.846226	0.374244	0.328232	0.043962		FSOV	SSP3_MFR	Rivers	Urban	0.313495	0.296307	0.150048	0.130541	0.0283486		FSOV	SSP3_MFR	Rivers	Total	1.26477	1.14253	0.524292	0.458773	0.0723106		FSOV	SSP3_MFR	Lakes	Rural	0.0276184	0.0247818	0.0121903	0.0100973	0.00204562		FSOV	SSP3_MFR	Lakes	Urban	0.00937342	0.00865826	0.00430542	0.00369406	0.000748551
FSOV	SSP4_MFR	Rivers	Rural	0.951275	0.307695	0.172982	0.0843241	0		FSOV	SSP4_MFR	Rivers	Urban	0.313495	0.144305	0.104578	0.0578065	0		FSOV	SSP4_MFR	Rivers	Total	1.26477	0.452	0.27756	0.142131	0		FSOV	SSP4_MFR	Lakes	Rural	0.0276184	0.0107835	0.00645333	0.0030767	0		FSOV	SSP4_MFR	Lakes	Urban	0.00937342	0.00420047	0.0029816	0.00163393	0
FSOV	SSP5_MFR	Rivers	Rural	0.951275	0.381507	0.183933	0.0323259	0		FSOV	SSP5_MFR	Rivers	Urban	0.313495	0.171427	0.108888	0.0309357	0		FSOV	SSP5_MFR	Rivers	Total	1.26477	0.552934	0.292821	0.0632616	0		FSOV	SSP5_MFR	Lakes	Rural	0.0276184	0.0128871	0.00694987	0.00172794	0		FSOV	SSP5_MFR	Lakes	Urban	0.00937342	0.00504129	0.00316067	0.000858628	0
INDI	SSP1_CLE	Rivers	Rural	1.92085	1.8237	1.69575	1.55325	1.36154		INDI	SSP1_CLE	Rivers	Urban	4.2762	5.08031	5.96599	6.91753	7.87784		INDI	SSP1_CLE	Rivers	Total	6.19705	6.90401	7.66173	8.47078	9.23938		INDI	SSP1_CLE	Lakes	Rural	0.0243337	0.0234306	0.0221578	0.0206712	0.0185487		INDI	SSP1_CLE	Lakes	Urban	0.0163451	0.0194097	0.0227538	0.0263023	0.0297936
INDI	SSP2_CLE	Rivers	Rural	1.92085	1.97991	1.99782	1.9842	1.94019		INDI	SSP2_CLE	Rivers	Urban	4.2762	5.01794	5.77224	6.54185	7.33206		INDI	SSP2_CLE	Rivers	Total	6.19705	6.99784	7.77006	8.52605	9.27225		INDI	SSP2_CLE	Lakes	Rural	0.0243337	0.0252293	0.025623	0.0256291	0.0252632		INDI	SSP2_CLE	Lakes	Urban	0.0163451	0.0191427	0.0219581	0.0247922	0.0276669
INDI	SSP3_CLE	Rivers	Rural	1.92085	2.15186	2.34661	2.50168	2.63669		INDI	SSP3_CLE	Rivers	Urban	4.2762	4.95736	5.60081	6.1992	6.79314		INDI	SSP3_CLE	Rivers	Total	6.19705	7.10922	7.94742	8.70088	9.42983		INDI	SSP3_CLE	Lakes	Rural	0.0243337	0.0272664	0.0297379	0.0317079	0.0334215		INDI	SSP3_CLE	Lakes	Urban	0.0163451	0.0188651	0.0212075	0.0233455	0.0254355
INDI	SSP4_CLE	Rivers	Rural	1.92085	1.79768	1.62779	1.44291	1.22788		INDI	SSP4_CLE	Rivers	Urban	4.2762	5.00783	5.72725	6.42697	7.10784		INDI	SSP4_CLE	Rivers	Total	6.19705	6.80551	7.35504	7.86988	8.33572		INDI	SSP4_CLE	Lakes	Rural	0.0243337	0.0230963	0.0212698	0.0192027	0.0167568		INDI	SSP4_CLE	Lakes	Urban	0.0163451	0.0191327	0.0218419	0.0244337	0.0269171
INDI	SSP5_CLE	Rivers	Rural	1.92085	1.84347	1.74395	1.62698	1.4379		INDI	SSP5_CLE	Rivers	Urban	4.2762	5.13539	6.13534	7.23945	8.28523		INDI	SSP5_CLE	Rivers	Total	6.19705	6.97887	7.87929	8.86643	9.72313		INDI	SSP5_CLE	Lakes	Rural	0.0243337	0.0236846	0.0227876	0.0216524	0.0196159		INDI	SSP5_CLE	Lakes	Urban	0.0163451	0.0196201	0.0234005	0.0275507	0.0315591
INDI	SSP1_MFR	Rivers	Rural	1.92085	0.764079	0.395449	4.70379e-05	0		INDI	SSP1_MFR	Rivers	Urban	4.2762	2.43722	1.64018	0.319877	0		INDI	SSP1_MFR	Rivers	Total	6.19705	3.2013	2.03563	0.319925	0		INDI	SSP1_MFR	Lakes	Rural	0.0306095	0.0131015	0.00642871	4.92628e-07	0		INDI	SSP1_MFR	Lakes	Urban	0.0163451	0.00929424	0.00623847	0.00119054	0
INDI	SSP2_MFR	Rivers	Rural	1.92085	1.94645	1.99782	0.853691	0.484204		INDI	SSP2_MFR	Rivers	Urban	4.2762	5.01794	5.77224	3.30487	2.3649		INDI	SSP2_MFR	Rivers	Total	6.19705	6.96439	7.77006	4.15856	2.8491		INDI	SSP2_MFR	Lakes	Rural	0.0306095	0.0310784	0.0317857	0.0150164	0.00814052		INDI	SSP2_MFR	Lakes	Urban	0.0163451	0.0191427	0.0219581	0.0124502	0.00885239
INDI	SSP3_MFR	Rivers	Rural	1.92085	2.18873	2.30661	2.50168	1.13283		INDI	SSP3_MFR	Rivers	Urban	4.2762	4.95736	5.60081	3.13171	2.19096		INDI	SSP3_MFR	Rivers	Total	6.19705	7.14609	7.90742	5.63339	3.32379		INDI	SSP3_MFR	Lakes	Rural	0.0306095	0.035272	0.0364022	0.0391417	0.0194541		INDI	SSP3_MFR	Lakes	Urban	0.0163451	0.0188651	0.0212075	0.0117212	0.008136
INDI	SSP4_MFR	Rivers	Rural	1.92085	1.83024	1.59993	1.44291	0.523489		INDI	SSP4_MFR	Rivers	Urban	4.2762	5.00783	5.72725	3.2471	2.29287		INDI	SSP4_MFR	Rivers	Total	6.19705	6.83807	7.32718	4.69001	2.81635		INDI	SSP4_MFR	Lakes	Rural	0.0306095	0.0298775	0.0260088	0.0236572	0.00968131		INDI	SSP4_MFR	Lakes	Urban	0.0163451	0.0191327	0.0218419	0.0122726	0.00861468
INDI	SSP5_MFR	Rivers	Rural	1.92085	0.818055	0.436093	9.8541e-05	0		INDI	SSP5_MFR	Rivers	Urban	4.2762	2.72477	1.99953	0.669538	0		INDI	SSP5_MFR	Rivers	Total	6.19705	3.54282	2.43562	0.669636	0		INDI	SSP5_MFR	Lakes	Rural	0.0306095	0.0144273	0.00744143	1.03202e-06	0		INDI	SSP5_MFR	Lakes	Urban	0.0163451	0.0103841	0.00759135	0.00249409	0
LCAM	SSP1_CLE	Rivers	Rural	3.65228	3.38271	3.07052	2.82959	2.52131		LCAM	SSP1_CLE	Rivers	Urban	7.39105	8.1155	8.84092	9.47686	10.0887		LCAM	SSP1_CLE	Rivers	Total	11.0433	11.4982	11.9114	12.3064	12.61		LCAM	SSP1_CLE	Lakes	Rural	0.06308	0.0604186	0.056638	0.053697	0.0496116		LCAM	SSP1_CLE	Lakes	Urban	0.0856127	0.0937674	0.102206	0.110297	0.118252
LCAM	SSP2_CLE	Rivers	Rural	3.65228	3.60487	3.4895	3.37899	3.2204		LCAM	SSP2_CLE	Rivers	Urban	7.39105	8.06776	8.73137	9.33992	9.92069		LCAM	SSP2_CLE	Rivers	Total	11.0433	11.6726	12.2209	12.7189	13.1411		LCAM	SSP2_CLE	Lakes	Rural	0.06308	0.0628121	0.0614874	0.0603269	0.0584291		LCAM	SSP2_CLE	Lakes	Urban	0.0856127	0.0934885	0.101168	0.108248	0.115236
LCAM	SSP3_CLE	Rivers	Rural	3.65228	3.80966	3.90255	3.96812	4.00393		LCAM	SSP3_CLE	Rivers	Urban	7.39105	8.13506	8.8122	9.41523	10.0066		LCAM	SSP3_CLE	Rivers	Total	11.0433	11.9447	12.7147	13.3833	14.0106		LCAM	SSP3_CLE	Lakes	Rural	0.06308	0.0655882	0.0667881	0.0677221	0.0681424		LCAM	SSP3_CLE	Lakes	Urban	0.0856127	0.0946781	0.102411	0.109274	0.115975
LCAM	SSP4_CLE	Rivers	Rural	3.65228	3.38122	3.05558	2.8028	2.48922		LCAM	SSP4_CLE	Rivers	Urban	7.39105	8.08987	8.74604	9.30144	9.82626		LCAM	SSP4_CLE	Rivers	Total	11.0433	11.4711	11.8016	12.1042	12.3155		LCAM	SSP4_CLE	Lakes	Rural	0.06308	0.0602965	0.0561458	0.0527339	0.0483207		LCAM	SSP4_CLE	Lakes	Urban	0.0856127	0.0935604	0.101242	0.107981	0.114465
LCAM	SSP5_CLE	Rivers	Rural	3.65228	3.3834	3.08429	2.85694	2.54808		LCAM	SSP5_CLE	Rivers	Urban	7.39105	8.11646	8.87715	9.55896	10.1235		LCAM	SSP5_CLE	Rivers	Total	11.0433	11.4999	11.9614	12.4159	12.6716		LCAM	SSP5_CLE	Lakes	Rural	0.06308	0.0604891	0.0570011	0.0543913	0.0503796		LCAM	SSP5_CLE	Lakes	Urban	0.0856127	0.0938811	0.10286	0.111746	0.11874
LCAM	SSP1_MFR	Rivers	Rural	3.65228	1.46519	0.68851	0.0644819	0		LCAM	SSP1_MFR	Rivers	Urban	7.39105	4.0928	2.45256	0.610099	0		LCAM	SSP1_MFR	Rivers	Total	11.0433	5.558	3.14107	0.674581	0		LCAM	SSP1_MFR	Lakes	Rural	0.085495	0.0389279	0.018994	0.00250264	0		LCAM	SSP1_MFR	Lakes	Urban	0.0856127	0.0485402	0.0291937	0.00758271	0
LCAM	SSP2_MFR	Rivers	Rural	3.65228	3.596	3.48223	1.38737	0.833719		LCAM	SSP2_MFR	Rivers	Urban	7.39105	8.04673	8.71859	4.90931	3.39143		LCAM	SSP2_MFR	Rivers	Total	11.0433	11.6427	12.2008	6.29667	4.22515		LCAM	SSP2_MFR	Lakes	Rural	0.085495	0.0845832	0.0827151	0.0396423	0.0236181		LCAM	SSP2_MFR	Lakes	Urban	0.0856127	0.0934155	0.101123	0.0590705	0.0408271
LCAM	SSP3_MFR	Rivers	Rural	3.65228	3.95156	3.88507	3.9594	1.64815		LCAM	SSP3_MFR	Rivers	Urban	7.39105	8.11419	8.7997	4.94503	3.41593		LCAM	SSP3_MFR	Rivers	Total	11.0433	12.0658	12.6848	8.90443	5.06408		LCAM	SSP3_MFR	Lakes	Rural	0.085495	0.0923411	0.0895495	0.0908374	0.0445817		LCAM	SSP3_MFR	Lakes	Urban	0.0856127	0.0946057	0.102367	0.0596542	0.0410986
LCAM	SSP4_MFR	Rivers	Rural	3.65228	3.50885	3.04197	2.79637	1.01779		LCAM	SSP4_MFR	Rivers	Urban	7.39105	8.06888	8.73333	4.88873	3.3586		LCAM	SSP4_MFR	Rivers	Total	11.0433	11.5777	11.7753	7.68509	4.37639		LCAM	SSP4_MFR	Lakes	Rural	0.085495	0.0849202	0.0753516	0.070826	0.0316509		LCAM	SSP4_MFR	Lakes	Urban	0.0856127	0.0934875	0.101197	0.0588899	0.0405276
LCAM	SSP5_MFR	Rivers	Rural	3.65228	1.6239	0.803218	0.130355	0		LCAM	SSP5_MFR	Rivers	Urban	7.39105	4.64164	3.05674	1.23211	0		LCAM	SSP5_MFR	Rivers	Total	11.0433	6.26555	3.85996	1.36246	0		LCAM	SSP5_MFR	Lakes	Rural	0.085495	0.0440828	0.0233199	0.00507384	0		LCAM	SSP5_MFR	Lakes	Urban	0.0856127	0.0553052	0.0367463	0.0153716	0
MEAST	SSP1_CLE	Rivers	Rural	1.30191	1.3138	1.30799	1.31478	1.29605		MEAST	SSP1_CLE	Rivers	Urban	1.73336	1.96352	2.20901	2.45555	2.69416		MEAST	SSP1_CLE	Rivers	Total	3.03527	3.27732	3.517	3.77033	3.99021		MEAST	SSP1_CLE	Lakes	Rural	0.00685777	0.00702917	0.00711535	0.00728621	0.0073013		MEAST	SSP1_CLE	Lakes	Urban	0.00471584	0.00517762	0.00565305	0.00611199	0.00655376
MEAST	SSP2_CLE	Rivers	Rural	1.30191	1.36223	1.40658	1.44724	1.46876		MEAST	SSP2_CLE	Rivers	Urban	1.73336	1.97315	2.22415	2.47331	2.72213		MEAST	SSP2_CLE	Rivers	Total	3.03527	3.33537	3.63072	3.92055	4.19088		MEAST	SSP2_CLE	Lakes	Rural	0.00685777	0.00734936	0.00777848	0.00821204	0.00854037		MEAST	SSP2_CLE	Lakes	Urban	0.00471584	0.0051889	0.00565416	0.00610931	0.00655894
MEAST	SSP3_CLE	Rivers	Rural	1.30191	1.40739	1.50829	1.60612	1.68879		MEAST	SSP3_CLE	Rivers	Urban	1.73336	1.97565	2.23576	2.50079	2.76545		MEAST	SSP3_CLE	Rivers	Total	3.03527	3.38303	3.74405	4.10691	4.45424		MEAST	SSP3_CLE	Lakes	Rural	0.00685777	0.00767795	0.00851931	0.00936916	0.0101444		MEAST	SSP3_CLE	Lakes	Urban	0.00471584	0.00518721	0.00565561	0.00612342	0.00658415
MEAST	SSP4_CLE	Rivers	Rural	1.30191	1.34119	1.36738	1.40519	1.41713		MEAST	SSP4_CLE	Rivers	Urban	1.73336	2.00157	2.29956	2.60812	2.9196		MEAST	SSP4_CLE	Rivers	Total	3.03527	3.34277	3.66694	4.01331	4.33674		MEAST	SSP4_CLE	Lakes	Rural	0.00685777	0.00719958	0.00747549	0.00780668	0.00796854		MEAST	SSP4_CLE	Lakes	Urban	0.00471584	0.0052205	0.00573664	0.00624001	0.00673141
MEAST	SSP5_CLE	Rivers	Rural	1.30191	1.33531	1.35734	1.3968	1.43199		MEAST	SSP5_CLE	Rivers	Urban	1.73336	1.99604	2.29275	2.60847	2.95882		MEAST	SSP5_CLE	Rivers	Total	3.03527	3.33134	3.65009	4.00527	4.39081		MEAST	SSP5_CLE	Lakes	Rural	0.00685777	0.00715599	0.00741271	0.00778051	0.00797261		MEAST	SSP5_CLE	Lakes	Urban	0.00471584	0.00523206	0.00578826	0.00636031	0.00692604
MEAST	SSP1_MFR	Rivers	Rural	1.30191	0.596095	0.286875	0.0182848	0		MEAST	SSP1_MFR	Rivers	Urban	1.73336	0.949377	0.574619	0.134266	0		MEAST	SSP1_MFR	Rivers	Total	3.03527	1.54547	0.861494	0.152551	0		MEAST	SSP1_MFR	Lakes	Rural	0.0091747	0.00445398	0.00214428	0.000138613	0		MEAST	SSP1_MFR	Lakes	Urban	0.00471584	0.00252686	0.00149717	0.000359595	0
MEAST	SSP2_MFR	Rivers	Rural	1.30191	1.36223	1.40658	0.598932	0.367026		MEAST	SSP2_MFR	Rivers	Urban	1.73336	1.97315	2.22415	1.21317	0.853143		MEAST	SSP2_MFR	Rivers	Total	3.03527	3.33537	3.63072	1.8121	1.22017		MEAST	SSP2_MFR	Lakes	Rural	0.0091747	0.00977462	0.0102798	0.00502119	0.00301887		MEAST	SSP2_MFR	Lakes	Urban	0.00471584	0.0051889	0.00565416	0.00308543	0.00212481
MEAST	SSP3_MFR	Rivers	Rural	1.30191	1.45767	1.50829	1.60612	0.693111		MEAST	SSP3_MFR	Rivers	Urban	1.73336	1.97565	2.23576	1.22705	0.867295		MEAST	SSP3_MFR	Rivers	Total	3.03527	3.43332	3.74405	2.83317	1.56041		MEAST	SSP3_MFR	Lakes	Rural	0.0091747	0.0103855	0.0112695	0.0123228	0.00616447		MEAST	SSP3_MFR	Lakes	Urban	0.00471584	0.00518721	0.00565561	0.00309755	0.00213845
MEAST	SSP4_MFR	Rivers	Rural	1.30191	1.38951	1.36738	1.40519	0.580316		MEAST	SSP4_MFR	Rivers	Urban	1.73336	2.00157	2.29956	1.27823	0.914066		MEAST	SSP4_MFR	Rivers	Total	3.03527	3.39108	3.66694	2.68342	1.49438		MEAST	SSP4_MFR	Lakes	Rural	0.0091747	0.00972437	0.00986944	0.0102392	0.00479204		MEAST	SSP4_MFR	Lakes	Urban	0.00471584	0.0052205	0.00573664	0.00314683	0.00217608
MEAST	SSP5_MFR	Rivers	Rural	1.30191	0.672944	0.344229	0.0387152	0		MEAST	SSP5_MFR	Rivers	Urban	1.73336	1.09012	0.73241	0.284613	0		MEAST	SSP5_MFR	Rivers	Total	3.03527	1.76306	1.07664	0.323328	0		MEAST	SSP5_MFR	Lakes	Rural	0.0091747	0.00510974	0.00267592	0.000294239	0		MEAST	SSP5_MFR	Lakes	Urban	0.00471584	0.00289446	0.0018988	0.000745084	0
NAM	SSP1_CLE	Rivers	Rural	2.08584	2.11007	2.10724	2.1022	2.06887		NAM	SSP1_CLE	Rivers	Urban	0.0758384	0.0807505	0.0857491	0.0905151	0.0951911		NAM	SSP1_CLE	Rivers	Total	2.16168	2.19083	2.19299	2.19272	2.16406		NAM	SSP1_CLE	Lakes	Rural	0.130021	0.131023	0.130315	0.129748	0.127515		NAM	SSP1_CLE	Lakes	Urban	0.0014539	0.00154895	0.00164489	0.00173581	0.00182512
NAM	SSP2_CLE	Rivers	Rural	2.08584	2.09196	2.06267	2.02753	1.96943		NAM	SSP2_CLE	Rivers	Urban	0.0758384	0.080001	0.0838015	0.0870945	0.0903544		NAM	SSP2_CLE	Rivers	Total	2.16168	2.17196	2.14647	2.11462	2.05978		NAM	SSP2_CLE	Lakes	Rural	0.130021	0.130146	0.128118	0.125952	0.122357		NAM	SSP2_CLE	Lakes	Urban	0.0014539	0.001536	0.00161103	0.00167562	0.0017393
NAM	SSP3_CLE	Rivers	Rural	2.08584	2.04496	1.96311	1.87719	1.77246		NAM	SSP3_CLE	Rivers	Urban	0.0758384	0.07823	0.079794	0.0806638	0.0813208		NAM	SSP3_CLE	Rivers	Total	2.16168	2.12319	2.0429	1.95785	1.85378		NAM	SSP3_CLE	Lakes	Rural	0.130021	0.127105	0.121778	0.116504	0.11011		NAM	SSP3_CLE	Lakes	Urban	0.0014539	0.00150133	0.00153301	0.00155117	0.00156533
NAM	SSP4_CLE	Rivers	Rural	2.08584	2.09825	2.08131	2.06014	2.00754		NAM	SSP4_CLE	Rivers	Urban	0.0758384	0.0802861	0.0846505	0.0886226	0.0922586		NAM	SSP4_CLE	Rivers	Total	2.16168	2.17854	2.16596	2.14876	2.0998		NAM	SSP4_CLE	Lakes	Rural	0.130021	0.130341	0.128892	0.127473	0.124147		NAM	SSP4_CLE	Lakes	Urban	0.0014539	0.00154035	0.00162495	0.00170165	0.00177183
NAM	SSP5_CLE	Rivers	Rural	2.08584	2.16262	2.2288	2.29974	2.34107		NAM	SSP5_CLE	Rivers	Urban	0.0758384	0.0827095	0.0905392	0.0987085	0.107221		NAM	SSP5_CLE	Rivers	Total	2.16168	2.24533	2.31934	2.39845	2.44829		NAM	SSP5_CLE	Lakes	Rural	0.130021	0.134513	0.138487	0.143176	0.146128		NAM	SSP5_CLE	Lakes	Urban	0.0014539	0.00158784	0.00174087	0.00190116	0.00206885
NAM	SSP1_MFR	Rivers	Rural	2.08584	0.762391	0.360801	0.0576615	0		NAM	SSP1_MFR	Rivers	Urban	0.0758384	0.0493879	0.0282385	0.00717918	0		NAM	SSP1_MFR	Rivers	Total	2.16168	0.811779	0.38904	0.0648407	0		NAM	SSP1_MFR	Lakes	Rural	0.130021	0.0463061	0.0223095	0.00301098	0		NAM	SSP1_MFR	Lakes	Urban	0.0014539	0.000947577	0.000542097	0.000138107	0
NAM	SSP2_MFR	Rivers	Rural	2.08584	0.757637	0.425021	0.1935	0		NAM	SSP2_MFR	Rivers	Urban	0.0758384	0.0575642	0.0367964	0.0138163	0		NAM	SSP2_MFR	Rivers	Total	2.16168	0.815201	0.461818	0.207317	0		NAM	SSP2_MFR	Lakes	Rural	0.130021	0.0458694	0.0258274	0.0105523	0		NAM	SSP2_MFR	Lakes	Urban	0.0014539	0.00110548	0.000707936	0.000266676	0
NAM	SSP3_MFR	Rivers	Rural	2.08584	0.740666	0.404538	0.179211	0		NAM	SSP3_MFR	Rivers	Urban	0.0758384	0.0562899	0.0350366	0.0127961	0		NAM	SSP3_MFR	Rivers	Total	2.16168	0.796956	0.439575	0.192007	0		NAM	SSP3_MFR	Lakes	Rural	0.130021	0.0448054	0.0245541	0.00976964	0		NAM	SSP3_MFR	Lakes	Urban	0.0014539	0.00108052	0.000673645	0.000246865	0
NAM	SSP4_MFR	Rivers	Rural	2.08584	0.760003	0.428942	0.196887	0		NAM	SSP4_MFR	Rivers	Urban	0.0758384	0.0577693	0.037169	0.0140584	0		NAM	SSP4_MFR	Rivers	Total	2.16168	0.817772	0.466111	0.210946	0		NAM	SSP4_MFR	Lakes	Rural	0.130021	0.0459515	0.0259956	0.010721	0		NAM	SSP4_MFR	Lakes	Urban	0.0014539	0.0011086	0.00071404	0.000270795	0
NAM	SSP5_MFR	Rivers	Rural	2.08584	0.868717	0.459243	0.125658	0		NAM	SSP5_MFR	Rivers	Urban	0.0758384	0.0595131	0.0397548	0.0156589	0		NAM	SSP5_MFR	Rivers	Total	2.16168	0.92823	0.498998	0.141317	0		NAM	SSP5_MFR	Lakes	Rural	0.130021	0.0523499	0.0279161	0.00656941	0		NAM	SSP5_MFR	Lakes	Urban	0.0014539	0.00114279	0.000764992	0.000302586	0
OCEAN	SSP1_CLE	Rivers	Rural	0.630075	0.427671	0.386833	0.373134	0.357908		OCEAN	SSP1_CLE	Rivers	Urban	0.0160332	0.0168903	0.0173302	0.0176745	0.0179928		OCEAN	SSP1_CLE	Rivers	Total	0.646108	0.444561	0.404163	0.390808	0.375901		OCEAN	SSP1_CLE	Lakes	Rural	0.00286825	0.00202666	0.00179995	0.00176555	0.00172134		OCEAN	SSP1_CLE	Lakes	Urban	6.55351e-05	6.75364e-05	6.87576e-05	6.87899e-05	6.86738e-05
OCEAN	SSP2_CLE	Rivers	Rural	0.630075	0.544593	0.457619	0.395634	0.369931		OCEAN	SSP2_CLE	Rivers	Urban	0.0160332	0.0165042	0.0168712	0.0170874	0.0171877		OCEAN	SSP2_CLE	Rivers	Total	0.646108	0.561097	0.47449	0.412721	0.387119		OCEAN	SSP2_CLE	Lakes	Rural	0.00286825	0.00246067	0.00205199	0.00188973	0.00175236		OCEAN	SSP2_CLE	Lakes	Urban	6.55351e-05	6.62405e-05	6.65044e-05	6.62595e-05	6.58386e-05
OCEAN	SSP3_CLE	Rivers	Rural	0.630075	0.602997	0.570869	0.543585	0.513489		OCEAN	SSP3_CLE	Rivers	Urban	0.0160332	0.016038	0.0158656	0.0155403	0.0151425		OCEAN	SSP3_CLE	Rivers	Total	0.646108	0.619035	0.586735	0.559125	0.528631		OCEAN	SSP3_CLE	Lakes	Rural	0.00286825	0.00274993	0.00260554	0.00248341	0.00234687		OCEAN	SSP3_CLE	Lakes	Urban	6.55351e-05	6.46881e-05	6.31899e-05	6.11405e-05	5.88437e-05
OCEAN	SSP4_CLE	Rivers	Rural	0.630075	0.54356	0.457216	0.397106	0.372589		OCEAN	SSP4_CLE	Rivers	Urban	0.0160332	0.0164724	0.0168407	0.0170918	0.017209		OCEAN	SSP4_CLE	Rivers	Total	0.646108	0.560032	0.474057	0.414198	0.389798		OCEAN	SSP4_CLE	Lakes	Rural	0.00286825	0.00245671	0.00205261	0.00190013	0.0017702		OCEAN	SSP4_CLE	Lakes	Urban	6.55351e-05	6.60447e-05	6.6156e-05	6.58164e-05	6.52271e-05
OCEAN	SSP5_CLE	Rivers	Rural	0.630075	0.435503	0.404403	0.401763	0.397761		OCEAN	SSP5_CLE	Rivers	Urban	0.0160332	0.0171606	0.0179863	0.0187868	0.0196148		OCEAN	SSP5_CLE	Rivers	Total	0.646108	0.452664	0.422389	0.420549	0.417376		OCEAN	SSP5_CLE	Lakes	Rural	0.00286825	0.00206653	0.00188899	0.00191191	0.00192673		OCEAN	SSP5_CLE	Lakes	Urban	6.55351e-05	6.82697e-05	7.0522e-05	7.17189e-05	7.28568e-05
OCEAN	SSP1_MFR	Rivers	Rural	0.630075	0.0832169	0.033746	0.00069286	0		OCEAN	SSP1_MFR	Rivers	Urban	0.0160332	0.00310802	0.00177858	0.00042557	0		OCEAN	SSP1_MFR	Rivers	Total	0.646108	0.0863249	0.0355246	0.00111843	0		OCEAN	SSP1_MFR	Lakes	Rural	0.00286825	0.000423094	0.000183344	3.76435e-06	0		OCEAN	SSP1_MFR	Lakes	Urban	6.55351e-05	3.247e-06	1.8581e-06	4.44599e-07	0
OCEAN	SSP2_MFR	Rivers	Rural	0.630075	0.0793688	0.0360286	0.016942	0		OCEAN	SSP2_MFR	Rivers	Urban	0.0160332	0.00363194	0.00232464	0.000819712	0		OCEAN	SSP2_MFR	Rivers	Total	0.646108	0.0830008	0.0383532	0.0177617	0		OCEAN	SSP2_MFR	Lakes	Rural	0.00286825	0.000400616	0.000195745	8.06561e-05	0		OCEAN	SSP2_MFR	Lakes	Urban	6.55351e-05	3.79434e-06	2.42858e-06	8.56365e-07	0
OCEAN	SSP3_MFR	Rivers	Rural	0.630075	0.0815675	0.0337122	0.0234335	0		OCEAN	SSP3_MFR	Rivers	Urban	0.0160332	0.00352221	0.00217518	0.00073766	0		OCEAN	SSP3_MFR	Rivers	Total	0.646108	0.0850897	0.0358873	0.0241712	0		OCEAN	SSP3_MFR	Lakes	Rural	0.00286825	0.000410838	0.00018316	0.00010675	0		OCEAN	SSP3_MFR	Lakes	Urban	6.55351e-05	3.6797e-06	2.27244e-06	7.70645e-07	0
OCEAN	SSP4_MFR	Rivers	Rural	0.630075	0.0793603	0.0363186	0.0169986	0		OCEAN	SSP4_MFR	Rivers	Urban	0.0160332	0.00363629	0.00234335	0.000835441	0		OCEAN	SSP4_MFR	Rivers	Total	0.646108	0.0829966	0.0386619	0.017834	0		OCEAN	SSP4_MFR	Lakes	Rural	0.00286825	0.000400672	0.000197321	8.10688e-05	0		OCEAN	SSP4_MFR	Lakes	Urban	6.55351e-05	3.79889e-06	2.44813e-06	8.72797e-07	0
OCEAN	SSP5_MFR	Rivers	Rural	0.630075	0.0916752	0.0394441	0.00154922	0		OCEAN	SSP5_MFR	Rivers	Urban	0.0160332	0.00377362	0.00254501	0.000951569	0		OCEAN	SSP5_MFR	Rivers	Total	0.646108	0.0954489	0.0419891	0.00250079	0		OCEAN	SSP5_MFR	Lakes	Rural	0.00286825	0.000466549	0.000214302	8.41703e-06	0		OCEAN	SSP5_MFR	Lakes	Urban	6.55351e-05	3.94236e-06	2.65881e-06	9.94119e-07	0
RUSS	SSP1_CLE	Rivers	Rural	0.644876	0.585879	0.52275	0.483606	0.439808		RUSS	SSP1_CLE	Rivers	Urban	0.148429	0.155996	0.163519	0.169755	0.175128		RUSS	SSP1_CLE	Rivers	Total	0.793305	0.741874	0.686269	0.653362	0.614936		RUSS	SSP1_CLE	Lakes	Rural	0.042716	0.0388078	0.0346225	0.0320217	0.0291158		RUSS	SSP1_CLE	Lakes	Urban	0.0136383	0.0143333	0.0150204	0.0155836	0.0160688
RUSS	SSP2_CLE	Rivers	Rural	0.644876	0.608756	0.568055	0.533015	0.496539		RUSS	SSP2_CLE	Rivers	Urban	0.148429	0.154681	0.160294	0.165138	0.169933		RUSS	SSP2_CLE	Rivers	Total	0.793305	0.763437	0.728349	0.698153	0.666473		RUSS	SSP2_CLE	Lakes	Rural	0.042716	0.040324	0.0376248	0.0353005	0.0328825		RUSS	SSP2_CLE	Lakes	Urban	0.0136383	0.0142133	0.0147258	0.0151676	0.0156054
RUSS	SSP3_CLE	Rivers	Rural	0.644876	0.639239	0.62905	0.618413	0.607575		RUSS	SSP3_CLE	Rivers	Urban	0.148429	0.15188	0.154336	0.156253	0.158165		RUSS	SSP3_CLE	Rivers	Total	0.793305	0.791119	0.783386	0.774666	0.76574		RUSS	SSP3_CLE	Lakes	Rural	0.042716	0.0423446	0.0416674	0.04096	0.0402403		RUSS	SSP3_CLE	Lakes	Urban	0.0136383	0.0139571	0.0141808	0.0143548	0.014529
RUSS	SSP4_CLE	Rivers	Rural	0.644876	0.582301	0.514993	0.471526	0.425767		RUSS	SSP4_CLE	Rivers	Urban	0.148429	0.155043	0.161093	0.165562	0.169588		RUSS	SSP4_CLE	Rivers	Total	0.793305	0.737344	0.676086	0.637088	0.595355		RUSS	SSP4_CLE	Lakes	Rural	0.042716	0.0385708	0.0341088	0.0312267	0.0281909		RUSS	SSP4_CLE	Lakes	Urban	0.0136383	0.0142458	0.0147976	0.0152046	0.015567
RUSS	SSP5_CLE	Rivers	Rural	0.644876	0.593871	0.538769	0.507356	0.47255		RUSS	SSP5_CLE	Rivers	Urban	0.148429	0.158124	0.16853	0.178079	0.188193		RUSS	SSP5_CLE	Rivers	Total	0.793305	0.751995	0.707299	0.685434	0.660743		RUSS	SSP5_CLE	Lakes	Rural	0.042716	0.0393372	0.0356835	0.0335929	0.0312859		RUSS	SSP5_CLE	Lakes	Urban	0.0136383	0.0145288	0.0154807	0.016346	0.0172712
RUSS	SSP1_MFR	Rivers	Rural	0.644876	0.160039	0.0519157	0.00171853	0		RUSS	SSP1_MFR	Rivers	Urban	0.148429	0.0434007	0.0155438	0.00317374	0		RUSS	SSP1_MFR	Rivers	Total	0.793305	0.20344	0.0674595	0.00489227	0		RUSS	SSP1_MFR	Lakes	Rural	0.0466243	0.0126852	0.00434914	0.000227565	0		RUSS	SSP1_MFR	Lakes	Urban	0.0136383	0.00398699	0.00142717	0.000291341	0
RUSS	SSP2_MFR	Rivers	Rural	0.644876	0.449645	0.0973677	0.127244	0.00349399		RUSS	SSP2_MFR	Rivers	Urban	0.148429	0.111105	0.0281866	0.0421164	0.00628733		RUSS	SSP2_MFR	Rivers	Total	0.793305	0.56075	0.125554	0.169361	0.00978132		RUSS	SSP2_MFR	Lakes	Rural	0.0466243	0.0334625	0.00881927	0.00965862	0.000462803		RUSS	SSP2_MFR	Lakes	Urban	0.0136383	0.0102086	0.00258815	0.00386829	0.000577656
RUSS	SSP3_MFR	Rivers	Rural	0.644876	0.47216	0.107822	0.147631	0.00427532		RUSS	SSP3_MFR	Rivers	Urban	0.148429	0.109094	0.0271389	0.0398504	0.00585196		RUSS	SSP3_MFR	Rivers	Total	0.793305	0.581254	0.134961	0.187481	0.0101273		RUSS	SSP3_MFR	Lakes	Rural	0.0466243	0.0351392	0.00976684	0.0112071	0.000566362		RUSS	SSP3_MFR	Lakes	Urban	0.0136383	0.0100246	0.00249235	0.003661	0.000537813
RUSS	SSP4_MFR	Rivers	Rural	0.644876	0.0999004	0.0556635	0.065027	0		RUSS	SSP4_MFR	Rivers	Urban	0.148429	0.027293	0.0184208	0.0295397	0		RUSS	SSP4_MFR	Rivers	Total	0.793305	0.127193	0.0740843	0.0945667	0		RUSS	SSP4_MFR	Lakes	Rural	0.0466243	0.00905433	0.00488287	0.00452833	0		RUSS	SSP4_MFR	Lakes	Urban	0.0136383	0.00250651	0.00169122	0.00271282	0
RUSS	SSP5_MFR	Rivers	Rural	0.644876	0.179496	0.0582333	0.00360586	0		RUSS	SSP5_MFR	Rivers	Urban	0.148429	0.050108	0.0192713	0.0066587	0		RUSS	SSP5_MFR	Rivers	Total	0.793305	0.229604	0.0775046	0.0102646	0		RUSS	SSP5_MFR	Lakes	Rural	0.0466243	0.0143752	0.0051083	0.000477462	0		RUSS	SSP5_MFR	Lakes	Urban	0.0136383	0.0046031	0.0017693	0.000611188	0
SASIA	SSP1_CLE	Rivers	Rural	3.59141	3.52925	3.39927	3.27396	3.03624		SASIA	SSP1_CLE	Rivers	Urban	14.7888	17.0667	19.5075	22.01	23.896		SASIA	SSP1_CLE	Rivers	Total	18.3802	20.596	22.9068	25.2839	26.9323		SASIA	SSP1_CLE	Lakes	Rural	0.0304834	0.0306862	0.0297848	0.0286983	0.0267549		SASIA	SSP1_CLE	Lakes	Urban	0.0854092	0.0991297	0.114111	0.12991	0.14393
SASIA	SSP2_CLE	Rivers	Rural	3.59141	3.69706	3.7356	3.72838	3.66699		SASIA	SSP2_CLE	Rivers	Urban	14.7888	16.8597	18.8743	20.7789	22.6877		SASIA	SSP2_CLE	Rivers	Total	18.3802	20.5568	22.6099	24.5073	26.3547		SASIA	SSP2_CLE	Lakes	Rural	0.0304834	0.0317639	0.0323578	0.032031	0.031226		SASIA	SSP2_CLE	Lakes	Urban	0.0854092	0.098169	0.111148	0.123742	0.13684
SASIA	SSP3_CLE	Rivers	Rural	3.59141	3.93274	4.20468	4.40292	4.54989		SASIA	SSP3_CLE	Rivers	Urban	14.7888	16.7182	18.4551	19.9485	21.3788		SASIA	SSP3_CLE	Rivers	Total	18.3802	20.6509	22.6598	24.3515	25.9286		SASIA	SSP3_CLE	Lakes	Rural	0.0304834	0.0333257	0.0354244	0.0367136	0.0372504		SASIA	SSP3_CLE	Lakes	Urban	0.0854092	0.0974777	0.109014	0.119559	0.130121
SASIA	SSP4_CLE	Rivers	Rural	3.59141	3.47821	3.28	3.06397	2.79444		SASIA	SSP4_CLE	Rivers	Urban	14.7888	16.7855	18.6537	20.2817	21.8071		SASIA	SSP4_CLE	Rivers	Total	18.3802	20.2637	21.9337	23.3457	24.6015		SASIA	SSP4_CLE	Lakes	Rural	0.0304834	0.0301531	0.0290189	0.0271734	0.0248824		SASIA	SSP4_CLE	Lakes	Urban	0.0854092	0.0980609	0.110336	0.121068	0.131607
SASIA	SSP5_CLE	Rivers	Rural	3.59141	3.56394	3.47845	3.40162	3.18856		SASIA	SSP5_CLE	Rivers	Urban	14.7888	17.229	20.0106	22.961	25.1532		SASIA	SSP5_CLE	Rivers	Total	18.3802	20.7929	23.489	26.3626	28.3418		SASIA	SSP5_CLE	Lakes	Rural	0.0304834	0.0310554	0.0305097	0.0298143	0.0280864		SASIA	SSP5_CLE	Lakes	Urban	0.0854092	0.100069	0.11702	0.135609	0.151981
SASIA	SSP1_MFR	Rivers	Rural	3.59141	1.5801	0.704062	0.0723202	0		SASIA	SSP1_MFR	Rivers	Urban	14.7888	8.97802	5.34192	1.48739	0		SASIA	SSP1_MFR	Rivers	Total	18.3802	10.5581	6.04598	1.55971	0		SASIA	SSP1_MFR	Lakes	Rural	0.0411074	0.0194549	0.00801254	0.000966377	0		SASIA	SSP1_MFR	Lakes	Urban	0.0854092	0.0504343	0.0307755	0.00829207	0
SASIA	SSP2_MFR	Rivers	Rural	3.59141	3.69706	3.7356	1.42372	0.871385		SASIA	SSP2_MFR	Rivers	Urban	14.7888	16.8597	18.8743	10.916	7.69849		SASIA	SSP2_MFR	Rivers	Total	18.3802	20.5568	22.6099	12.3397	8.56988		SASIA	SSP2_MFR	Lakes	Rural	0.0411074	0.0422976	0.0426867	0.0181199	0.0100504		SASIA	SSP2_MFR	Lakes	Urban	0.0854092	0.098169	0.111148	0.063509	0.0452952
SASIA	SSP3_MFR	Rivers	Rural	3.59141	4.09618	4.20468	4.40292	1.74041		SASIA	SSP3_MFR	Rivers	Urban	14.7888	16.7182	18.4551	10.4768	7.24943		SASIA	SSP3_MFR	Rivers	Total	18.3802	20.8144	22.6598	14.8797	8.98984		SASIA	SSP3_MFR	Lakes	Rural	0.0411074	0.04474	0.0469098	0.048364	0.0213402		SASIA	SSP3_MFR	Lakes	Urban	0.0854092	0.0974777	0.109014	0.0613401	0.0430347
SASIA	SSP4_MFR	Rivers	Rural	3.59141	3.63124	3.28	3.06397	1.05099		SASIA	SSP4_MFR	Rivers	Urban	14.7888	16.7855	18.6537	10.6395	7.38644		SASIA	SSP4_MFR	Rivers	Total	18.3802	20.4167	21.9337	13.7035	8.43744		SASIA	SSP4_MFR	Lakes	Rural	0.0411074	0.0403239	0.0381577	0.0354696	0.0135941		SASIA	SSP4_MFR	Lakes	Urban	0.0854092	0.0980609	0.110336	0.0620735	0.0435215
SASIA	SSP5_MFR	Rivers	Rural	3.59141	1.77998	0.836424	0.151044	0		SASIA	SSP5_MFR	Rivers	Urban	14.7888	10.3868	6.92117	3.10608	0		SASIA	SSP5_MFR	Rivers	Total	18.3802	12.1668	7.75759	3.25712	0		SASIA	SSP5_MFR	Lakes	Rural	0.0411074	0.0224053	0.00997863	0.00202218	0		SASIA	SSP5_MFR	Lakes	Urban	0.0854092	0.0580448	0.0394921	0.0173254	0
Region	Scenario	Type	Activity	2020	2025	2030	2035	2040		Region	Scenario	Type	Activity	2020	2025	2030	2035	2040		Region	Scenario	Type	Activity	2020	2025	2030	2035	2040		Region	Scenario	Type	Activity	2020	2025	2030	2035	2040		Region	Scenario	Type	Activity	2020	2025	2030	2035	2040
Global	SSP1_CLE	Rivers	Rural	21.8979	20.726	19.4531	18.4736	17.1064		Global	SSP1_CLE	Rivers	Urban	51.921	59.0291	66.1877	72.9006	78.632		Global	SSP1_CLE	Rivers	Total	73.819	79.7552	85.6408	91.3742	95.7385		Global	SSP1_CLE	Lakes	Rural	0.516598	0.499036	0.475549	0.455302	0.424868		Global	SSP1_CLE	Lakes	Urban	0.706197	0.812916	0.922756	1.02606	1.11798
Global	SSP2_CLE	Rivers	Rural	21.8979	21.9326	21.61	21.2048	20.5484		Global	SSP2_CLE	Rivers	Urban	51.921	58.3214	64.359	69.7507	74.7958		Global	SSP2_CLE	Rivers	Total	73.819	80.2539	85.969	90.9556	95.3442		Global	SSP2_CLE	Lakes	Rural	0.516598	0.517837	0.511458	0.503007	0.48563		Global	SSP2_CLE	Lakes	Urban	0.706197	0.801792	0.894919	0.979678	1.05354
Global	SSP3_CLE	Rivers	Rural	21.8979	23.1529	24.0495	24.6949	25.0381		Global	SSP3_CLE	Rivers	Urban	51.921	57.9868	63.2969	67.6643	71.56		Global	SSP3_CLE	Rivers	Total	73.819	81.1398	87.3464	92.3592	96.5981		Global	SSP3_CLE	Lakes	Rural	0.516598	0.537756	0.550527	0.557913	0.556541		Global	SSP3_CLE	Lakes	Urban	0.706197	0.794507	0.876464	0.944639	1.00129
Global	SSP4_CLE	Rivers	Rural	21.8979	20.7325	19.2345	17.9409	16.3783		Global	SSP4_CLE	Rivers	Urban	51.921	58.4256	64.4233	69.379	73.5614		Global	SSP4_CLE	Rivers	Total	73.819	79.158	83.6577	87.3199	89.9397		Global	SSP4_CLE	Lakes	Rural	0.516598	0.4967	0.468871	0.442728	0.407815		Global	SSP4_CLE	Lakes	Urban	0.706197	0.807799	0.905738	0.988535	1.05576
Global	SSP5_CLE	Rivers	Rural	21.8979	20.934	19.9052	19.2431	18.1131		Global	SSP5_CLE	Rivers	Urban	51.921	59.4902	67.2959	75.2576	81.8911		Global	SSP5_CLE	Rivers	Total	73.819	80.4242	87.2011	94.5007	100.004		Global	SSP5_CLE	Lakes	Rural	0.516598	0.505122	0.489658	0.479528	0.457283		Global	SSP5_CLE	Lakes	Urban	0.706197	0.817737	0.934473	1.05523	1.16269
Global	SSP1_MFR	Rivers	Rural	21.8979	8.88341	4.09603	0.361638	0		Global	SSP1_MFR	Rivers	Urban	51.921	30.9121	18.8978	4.95215	0		Global	SSP1_MFR	Rivers	Total	73.819	39.7955	22.9938	5.31379	0		Global	SSP1_MFR	Lakes	Rural	0.646362	0.274771	0.124062	0.0131009	0		Global	SSP1_MFR	Lakes	Urban	0.706197	0.422507	0.260835	0.0721192	0
Global	SSP2_MFR	Rivers	Rural	21.8979	19.3793	17.9867	7.71521	4.12263		Global	SSP2_MFR	Rivers	Urban	51.921	58.0544	63.762	37.851	26.1319		Global	SSP2_MFR	Rivers	Total	73.819	77.4336	81.7487	45.5662	30.2545		Global	SSP2_MFR	Lakes	Rural	0.646362	0.53888	0.477869	0.240928	0.115878		Global	SSP2_MFR	Lakes	Urban	0.706197	0.794637	0.873597	0.539352	0.372631
Global	SSP3_MFR	Rivers	Rural	21.8979	21.3177	20.1447	20.5482	8.53831		Global	SSP3_MFR	Rivers	Urban	51.921	57.7242	62.7205	36.707	25.0031		Global	SSP3_MFR	Rivers	Total	73.819	79.0419	82.8652	57.2552	33.5414		Global	SSP3_MFR	Lakes	Rural	0.646362	0.582007	0.530314	0.530172	0.254096		Global	SSP3_MFR	Lakes	Urban	0.706197	0.787485	0.855999	0.520306	0.354483
Global	SSP4_MFR	Rivers	Rural	21.8979	18.1718	15.6364	14.1553	5.13129		Global	SSP4_MFR	Rivers	Urban	51.921	57.9109	63.7547	37.5478	25.6633		Global	SSP4_MFR	Rivers	Total	73.819	76.0827	79.3912	51.7031	30.7946		Global	SSP4_MFR	Lakes	Rural	0.646362	0.489335	0.418303	0.369739	0.154655		Global	SSP4_MFR	Lakes	Urban	0.706197	0.788181	0.881755	0.541032	0.372292
Global	SSP5_MFR	Rivers	Rural	21.8979	9.92863	4.83967	0.748156	0		Global	SSP5_MFR	Rivers	Urban	51.921	35.4962	24.0379	10.215	0		Global	SSP5_MFR	Rivers	Total	73.819	45.4249	28.8775	10.9632	0		Global	SSP5_MFR	Lakes	Rural	0.646362	0.312189	0.152579	0.026998	0		Global	SSP5_MFR	Lakes	Urban	0.706197	0.486279	0.333864	0.148222	0
[truncated: 45 more columns]

## Sheet: country_all_sec_table_riv_sea_l
Country	year	Scenario	Sector	Activity	Mt_MSW_Baseline	Mt_MSW_Mitigation	Mt_MSW_Scattered_Baseline	Mt_MSW_Scattered_Mitigation	Mt_MSW_River_Baseline	Mt_MSW_River_Mitigation	Mt_MSW_Sea_Baseline	Mt_MSW_Sea_Mitigation	Mt_MSW_Baseline_ Lake	Mt_MSW_Mitigation_ Lake
AFGH	2020	SSP1	MSW_FOOD	RURAL	0.0456164	0.0456164	0.0204609	0.0204609	0.00606328	0.00606328	0	0	5.31006e-07	5.31006e-07
ALBA	2020	SSP1	MSW_FOOD	RURAL	0.11353	0.11353	0.0412521	0.0412521	0.0151963	0.0151963	0.000765012	0.000765012	0.000314241	0.000314241
ARGE	2020	SSP1	MSW_FOOD	RURAL	1.31889	1.31889	0.247291	0.247291	0.0414684	0.0414684	0.0010161	0.0010161	0.00098988	0.00098988
ARME	2020	SSP1	MSW_FOOD	RURAL	0.0288484	0.0288484	0.00821103	0.00821103	0.00135032	0.00135032	0	0	4.86086e-05	4.86086e-05
AUST	2020	SSP1	MSW_FOOD	RURAL	0.336754	0.336754	0	0	0	0	0	0	0	0
AUTR	2020	SSP1	MSW_FOOD	RURAL	0.889511	0.889511	0.149592	0.149592	0.0337405	0.0337405	0.0114431	0.0114431	0.000183314	0.000183314
AZER	2020	SSP1	MSW_FOOD	RURAL	0.0976343	0.0976343	0.0338731	0.0338731	0.00903292	0.00903292	0.000201916	0.000201916	4.25626e-05	4.25626e-05
BANG	2020	SSP1	MSW_FOOD	RURAL	0.162143	0.162143	0.0518669	0.0518669	0.0145009	0.0145009	0.00138093	0.00138093	0.000270342	0.000270342
BELA	2020	SSP1	MSW_FOOD	RURAL	0.236326	0.236326	0.0686761	0.0686761	0.013622	0.013622	0	0	5.51115e-05	5.51115e-05
BELG	2020	SSP1	MSW_FOOD	RURAL	0.262213	0.262213	0	0	0	0	0	0	0	0
BHUT	2020	SSP1	MSW_FOOD	RURAL	0.0522689	0.0522689	0.0148034	0.0148034	0.00257717	0.00257717	0	0	0	0
BOHE	2020	SSP1	MSW_FOOD	RURAL	0.221769	0.221769	0.153881	0.153881	0.0242401	0.0242401	0.000115988	0.000115988	0	0
BOLV	2020	SSP1	MSW_FOOD	RURAL	0.275747	0.275747	0.0787848	0.0787848	0.00737411	0.00737411	0	0	0.000387698	0.000387698
BRAZ	2020	SSP1	MSW_FOOD	RURAL	6.22897	6.22897	1.77971	1.77971	0.421343	0.421343	0.0219185	0.0219185	0.0101736	0.0101736
BRUN	2020	SSP1	MSW_FOOD	RURAL	0.00951885	0.00951885	0.00221798	0.00221798	0.000870875	0.000870875	0.000158276	0.000158276	0	0
BULG	2020	SSP1	MSW_FOOD	RURAL	0.331554	0.331554	0	0	0	0	0	0	0	0
CAMB	2020	SSP1	MSW_FOOD	RURAL	0.58021	0.58021	0.164325	0.164325	0.025989	0.025989	0.000872724	0.000872724	0.000146814	0.000146814
CANA	2020	SSP1	MSW_FOOD	RURAL	1.41552	1.41552	0.0958802	0.0958802	0.019861	0.019861	0.00712953	0.00712953	0.0036266	0.0036266
CARB	2020	SSP1	MSW_FOOD	RURAL	1.03231	1.03231	0.294947	0.294947	0.081146	0.081146	0.0210945	0.0210945	9.65397e-05	9.65397e-05
CEAM	2020	SSP1	MSW_FOOD	RURAL	2.64413	2.64413	0.755465	0.755465	0.24339	0.24339	0.0143065	0.0143065	0.00368358	0.00368358
CHIL	2020	SSP1	MSW_FOOD	RURAL	0.61567	0.61567	0.139397	0.139397	0.0485929	0.0485929	0.00673344	0.00673344	0.00135154	0.00135154
CHIN	2020	SSP1	MSW_FOOD	RURAL	23.2404	23.2404	8.76581	8.76581	1.52584	1.52584	0.0270478	0.0270478	0.0340915	0.0340915
COLO	2020	SSP1	MSW_FOOD	RURAL	0.97149	0.97149	0.277569	0.277569	0.0713637	0.0713637	0.00283583	0.00283583	0.00110788	0.00110788
CROA	2020	SSP1	MSW_FOOD	RURAL	0.170899	0.170899	0.000854493	0.000854493	0.000133698	0.000133698	6.08895e-05	6.08895e-05	0	0
CYPR	2020	SSP1	MSW_FOOD	RURAL	0.0353348	0.0353348	0	0	0	0	0	0	0	0
CZRE	2020	SSP1	MSW_FOOD	RURAL	0.158843	0.158843	0	0	0	0	0	0	0	0
DENM	2020	SSP1	MSW_FOOD	RURAL	0.393192	0.393192	0	0	0	0	0	0	0	0
EAFR	2020	SSP1	MSW_FOOD	RURAL	7.55677	7.55677	1.78976	1.78976	0.274721	0.274721	0.00961389	0.00961389	0.00663431	0.00663431
ECUA	2020	SSP1	MSW_FOOD	RURAL	0.555018	0.555018	0.158577	0.158577	0.039396	0.039396	0.00275303	0.00275303	0.000118272	0.000118272
EGYP	2020	SSP1	MSW_FOOD	RURAL	0.217055	0.217055	0.0588516	0.0588516	0.014332	0.014332	0.00181071	0.00181071	0.000149721	0.000149721
ESTO	2020	SSP1	MSW_FOOD	RURAL	0.0358266	0.0358266	0	0	0	0	0	0	0	0
FINL	2020	SSP1	MSW_FOOD	RURAL	0.520498	0.520498	0	0	0	0	0	0	0	0
FRAN	2020	SSP1	MSW_FOOD	RURAL	2.66081	2.66081	0	0	0	0	0	0	0	0
FSUA	2020	SSP1	MSW_FOOD	RURAL	0.479401	0.479401	0.136451	0.136451	0.0287653	0.0287653	0.000112359	0.000112359	0.000212276	0.000212276
GEOR	2020	SSP1	MSW_FOOD	RURAL	0.115891	0.115891	0.040207	0.040207	0.015584	0.015584	0.000474201	0.000474201	0	0
GERM	2020	SSP1	MSW_FOOD	RURAL	1.36549	1.36549	0	0	0	0	0	0	0	0
GREE	2020	SSP1	MSW_FOOD	RURAL	0.625523	0.625523	0	0	0	0	0	0	0	0
HUNG	2020	SSP1	MSW_FOOD	RURAL	0.28448	0.28448	0	0	0	0	0	0	0	0
ICEL	2020	SSP1	MSW_FOOD	RURAL	0.0120503	0.0120503	0.00400718	0.00400718	0.00093253	0.00093253	0.00133731	0.00133731	2.52006e-05	2.52006e-05
INDI	2020	SSP1	MSW_FOOD	RURAL	11.347	11.347	2.90674	2.90674	0.481822	0.481822	0.0051305	0.0051305	0.0062758	0.0062758
INDO	2020	SSP1	MSW_FOOD	RURAL	3.53058	3.53058	1.31758	1.31758	0.488156	0.488156	0.0867884	0.0867884	0.00316639	0.00316639
IRAN	2020	SSP1	MSW_FOOD	RURAL	1.72466	1.72466	0.509187	0.509187	0.138107	0.138107	0.00294183	0.00294183	0.000453829	0.000453829
IREL	2020	SSP1	MSW_FOOD	RURAL	0.30436	0.30436	0	0	0	0	0	0	0	0
ISRA	2020	SSP1	MSW_FOOD	RURAL	0.0971361	0.0971361	0.00840096	0.00840096	0.00165342	0.00165342	7.15032e-05	7.15032e-05	5.05541e-05	5.05541e-05
ITAL	2020	SSP1	MSW_FOOD	RURAL	1.51895	1.51895	0	0	0	0	0	0	0	0
JAPA	2020	SSP1	MSW_FOOD	RURAL	0.564216	0.564216	0.113694	0.113694	0.0540749	0.0540749	0.00901739	0.00901739	0.000229557	0.000229557
KAZA	2020	SSP1	MSW_FOOD	RURAL	0.317203	0.317203	0.0793008	0.0793008	0.0206974	0.0206974	9.51274e-05	9.51274e-05	0.000627289	0.000627289
KENY	2020	SSP1	MSW_FOOD	RURAL	0.822246	0.822246	0.194742	0.194742	0.0319029	0.0319029	0.000687676	0.000687676	0.000802141	0.000802141
KORN	2020	SSP1	MSW_FOOD	RURAL	0.117553	0.117553	0.0318729	0.0318729	0.0138818	0.0138818	0.00135623	0.00135623	9.6688e-05	9.6688e-05
KORS	2020	SSP1	MSW_FOOD	RURAL	0.304028	0.304028	0.0180017	0.0180017	0.00624198	0.00624198	0.00125568	0.00125568	3.95042e-05	3.95042e-05
KOSO	2020	SSP1	MSW_FOOD	RURAL	0.0295292	0.0295292	0.0147646	0.0147646	0.00263056	0.00263056	0	0	0	0
KYRG	2020	SSP1	MSW_FOOD	RURAL	0.0975543	0.0975543	0.0243886	0.0243886	0.00925405	0.00925405	0	0	0.000267783	0.000267783
LAOS	2020	SSP1	MSW_FOOD	RURAL	0.327011	0.327011	0.100942	0.100942	0.0338784	0.0338784	0	0	0.000177125	0.000177125
LATV	2020	SSP1	MSW_FOOD	RURAL	0.081462	0.081462	0	0	0	0	0	0	0	0
LITH	2020	SSP1	MSW_FOOD	RURAL	0.149141	0.149141	0	0	0	0	0	0	0	0
LUXE	2020	SSP1	MSW_FOOD	RURAL	0.028712	0.028712	0	0	0	0	0	0	0	0
MACE	2020	SSP1	MSW_FOOD	RURAL	0.0858574	0.0858574	0.0429287	0.0429287	0.0146055	0.0146055	0	0	0.000308418	0.000308418
MALA	2020	SSP1	MSW_FOOD	RURAL	0.888251	0.888251	0.206971	0.206971	0.0948265	0.0948265	0.00693111	0.00693111	0.000137042	0.000137042
MALT	2020	SSP1	MSW_FOOD	RURAL	0.00577318	0.00577318	0	0	0	0	0	0	0	0
MEXI	2020	SSP1	MSW_FOOD	RURAL	4.02938	4.02938	0.912312	0.912312	0.249116	0.249116	0.00903475	0.00903475	0.00292372	0.00292372
MIDE	2020	SSP1	MSW_FOOD	RURAL	2.92505	2.92505	0.702012	0.702012	0.162213	0.162213	0.00699996	0.00699996	0.00181254	0.00181254
MOLD	2020	SSP1	MSW_FOOD	RURAL	0.190704	0.190704	0.0476761	0.0476761	0.0151487	0.0151487	0	0	3.31624e-06	3.31624e-06
MONG	2020	SSP1	MSW_FOOD	RURAL	0.0795641	0.0795641	0.0142503	0.0142503	0.00441557	0.00441557	0	0	6.14875e-05	6.14875e-05
MONT	2020	SSP1	MSW_FOOD	RURAL	0.0202082	0.0202082	0.00667065	0.00667065	0.00203418	0.00203418	0.000563068	0.000563068	2.21788e-05	2.21788e-05
MYAN	2020	SSP1	MSW_FOOD	RURAL	1.71139	1.71139	0.528275	0.528275	0.162306	0.162306	0.0161546	0.0161546	0.0017137	0.0017137
NAFR	2020	SSP1	MSW_FOOD	RURAL	2.86767	2.86767	0.679185	0.679185	0.169808	0.169808	0.00602919	0.00602919	0.000308024	0.000308024
NEPA	2020	SSP1	MSW_FOOD	RURAL	0.38093	0.38093	0.125843	0.125843	0.0016902	0.0016902	0	0	0	0
NETH	2020	SSP1	MSW_FOOD	RURAL	0.441926	0.441926	0	0	0	0	0	0	0	0
NIGE	2020	SSP1	MSW_FOOD	RURAL	3.91644	3.91644	0.927578	0.927578	0.0949966	0.0949966	0.00294793	0.00294793	0.00279739	0.00279739
NORW	2020	SSP1	MSW_FOOD	RURAL	0.145613	0.145613	0	0	0	0	0	0	0	0
NZEL	2020	SSP1	MSW_FOOD	RURAL	0.274029	0.274029	0	0	0	0	0	0	0	0
PAKI	2020	SSP1	MSW_FOOD	RURAL	0.845305	0.845305	0.26093	0.26093	0.0382799	0.0382799	0.000351307	0.000351307	0.000221047	0.000221047
PARA	2020	SSP1	MSW_FOOD	RURAL	0.522163	0.522163	0.14919	0.14919	0.00919823	0.00919823	0	0	0.000561748	0.000561748
PERU	2020	SSP1	MSW_FOOD	RURAL	0.736062	0.736062	0.210304	0.210304	0.0545727	0.0545727	0.0017624	0.0017624	0.000647349	0.000647349
PHIL	2020	SSP1	MSW_FOOD	RURAL	0.931319	0.931319	0.217006	0.217006	0.0806964	0.0806964	0.0153938	0.0153938	0.000200224	0.000200224
POLA	2020	SSP1	MSW_FOOD	RURAL	1.07489	1.07489	0	0	0	0	0	0	0	0
PORT	2020	SSP1	MSW_FOOD	RURAL	0.326291	0.326291	0	0	0	0	0	0	0	0
ROMA	2020	SSP1	MSW_FOOD	RURAL	0.400134	0.400134	0	0	0	0	0	0	0	0
RSAF	2020	SSP1	MSW_FOOD	RURAL	4.32025	4.32025	1.02322	1.02322	0.140914	0.140914	0.00312642	0.00312642	0.0049281	0.0049281
RUSS	2020	SSP1	MSW_FOOD	RURAL	2.80785	2.80785	0.27752	0.27752	0.059023	0.059023	0.00180554	0.00180554	0.00390824	0.00390824
SAAR	2020	SSP1	MSW_FOOD	RURAL	2.03478	2.03478	0.600744	0.600744	0.183023	0.183023	0.00522475	0.00522475	0	0
SAFR	2020	SSP1	MSW_FOOD	RURAL	1.04053	1.04053	0.24644	0.24644	0.0413726	0.0413726	0.00143351	0.00143351	0.000132825	0.000132825
SERB	2020	SSP1	MSW_FOOD	RURAL	0.253435	0.253435	0.0836583	0.0836583	0.0143449	0.0143449	0	0	0.000373004	0.000373004
SING	2020	SSP1	MSW_FOOD	RURAL	0	0	0	0	0	0	0	0	0	0
SKRE	2020	SSP1	MSW_FOOD	RURAL	0.152503	0.152503	0	0	0	0	0	0	0	0
SLOV	2020	SSP1	MSW_FOOD	RURAL	0.0908574	0.0908574	0	0	0	0	0	0	0	0
SPAI	2020	SSP1	MSW_FOOD	RURAL	1.53227	1.53227	0	0	0	0	0	0	0	0
SRIL	2020	SSP1	MSW_FOOD	RURAL	0.191806	0.191806	0.0639353	0.0639353	0.0186791	0.0186791	0.00137019	0.00137019	2.06935e-06	2.06935e-06
SWED	2020	SSP1	MSW_FOOD	RURAL	0.336185	0.336185	0	0	0	0	0	0	0	0
SWIT	2020	SSP1	MSW_FOOD	RURAL	0.295733	0.295733	0	0	0	0	0	0	0	0
TAIW	2020	SSP1	MSW_FOOD	RURAL	0.0564847	0.0564847	0.00891864	0.00891864	0.00386218	0.00386218	0.000548945	0.000548945	0	0
TANZ	2020	SSP1	MSW_FOOD	RURAL	2.65481	2.65481	0.628772	0.628772	0.0703639	0.0703639	0.00319909	0.00319909	0.00760263	0.00760263
THAI	2020	SSP1	MSW_FOOD	RURAL	4.68901	4.68901	0.839823	0.839823	0.164574	0.164574	0.00550946	0.00550946	0.00369844	0.00369844
TURK	2020	SSP1	MSW_FOOD	RURAL	1.91672	1.91672	0.637346	0.637346	0.16866	0.16866	0.00713711	0.00713711	0.00293025	0.00293025
UKRA	2020	SSP1	MSW_FOOD	RURAL	1.11386	1.11386	0.278466	0.278466	0.0719596	0.0719596	0.00189118	0.00189118	0.00293768	0.00293768
UNKI	2020	SSP1	MSW_FOOD	RURAL	0.959919	0.959919	0	0	0	0	0	0	0	0
URUG	2020	SSP1	MSW_FOOD	RURAL	0.0477242	0.0477242	0.0136355	0.0136355	0.00206665	0.00206665	0.000360621	0.000360621	0.000169433	0.000169433
USAM	2020	SSP1	MSW_FOOD	RURAL	14.7967	14.7967	4.16367	4.16367	0.664436	0.664436	0.0470771	0.0470771	0.0339848	0.0339848
VENE	2020	SSP1	MSW_FOOD	RURAL	0.279938	0.279938	0.0799822	0.0799822	0.0166652	0.0166652	0.00249081	0.00249081	0.000203835	0.000203835
VIET	2020	SSP1	MSW_FOOD	RURAL	1.12305	1.12305	0.29805	0.29805	0.0946462	0.0946462	0.00463915	0.00463915	0.000692584	0.000692584
WAFR	2020	SSP1	MSW_FOOD	RURAL	13.0668	13.0668	3.09476	3.09476	0.473523	0.473523	0.0129932	0.0129932	0.0225819	0.0225819
AFGH	2025	SSP1	MSW_FOOD	RURAL	0.0440471	0.03744	0.019757	0.0125951	0.00585469	0.00373236	0	0	5.12738e-07	3.26871e-07
ALBA	2025	SSP1	MSW_FOOD	RURAL	0.102882	0.0874493	0.0373829	0.0203398	0.013771	0.00749272	0.000693259	0.000377198	0.000284767	0.00015494
ARGE	2025	SSP1	MSW_FOOD	RURAL	1.26475	1.07504	0.237141	0.141099	0.0397664	0.023661	0.000974391	0.000579763	0.000949251	0.000564805
ARME	2025	SSP1	MSW_FOOD	RURAL	0.0261415	0.0222203	0.00744059	0.00461876	0.00122362	0.000759561	0	0	4.40477e-05	2.73426e-05
AUST	2025	SSP1	MSW_FOOD	RURAL	0.318502	0.270727	0	0	0	0	0	0	0	0
AUTR	2025	SSP1	MSW_FOOD	RURAL	0.889061	0.755701	0.149517	0.0865115	0.0337234	0.0195127	0.0114374	0.00661775	0.000183221	0.000106013
AZER	2025	SSP1	MSW_FOOD	RURAL	0.0890357	0.0756804	0.0308899	0.0196923	0.0082374	0.00525134	0.000184133	0.000117385	3.88142e-05	2.4744e-05
BANG	2025	SSP1	MSW_FOOD	RURAL	0.148665	0.126365	0.0475557	0.0290001	0.0132963	0.00810824	0.00126645	0.000772296	0.000247931	0.000151191
BELA	2025	SSP1	MSW_FOOD	RURAL	0.216349	0.183897	0.0628707	0.0400801	0.0124705	0.00794993	0	0	5.04527e-05	3.21636e-05
BELG	2025	SSP1	MSW_FOOD	RURAL	0.256215	0.217782	0	0	0	0	0	0	0	0
BHUT	2025	SSP1	MSW_FOOD	RURAL	0.0520766	0.0442651	0.014749	0.00911537	0.00256769	0.00158692	0	0	0	0
BOHE	2025	SSP1	MSW_FOOD	RURAL	0.214981	0.182734	0.149171	0.0950964	0.0234981	0.0149801	0.000112437	7.16789e-05	0	0
BOLV	2025	SSP1	MSW_FOOD	RURAL	0.27382	0.232747	0.0782344	0.0474563	0.00732259	0.00444182	0	0	0.000384989	0.000233531
BRAZ	2025	SSP1	MSW_FOOD	RURAL	6.15308	5.23012	1.75802	1.0664	0.41621	0.252469	0.0216515	0.0131336	0.0100496	0.00609602
BRUN	2025	SSP1	MSW_FOOD	RURAL	0	0	0	0	0	0	0	0	0	0
BULG	2025	SSP1	MSW_FOOD	RURAL	0.306734	0.260724	0	0	0	0	0	0	0	0
CAMB	2025	SSP1	MSW_FOOD	RURAL	0.545164	0.46339	0.1544	0.0954243	0.0244192	0.0150919	0.00082001	0.000506794	0.000137946	8.52552e-05
CANA	2025	SSP1	MSW_FOOD	RURAL	1.36266	1.15826	0.0922996	0.0538164	0.0191193	0.0111478	0.00686327	0.00400172	0.00349116	0.00203556
CARB	2025	SSP1	MSW_FOOD	RURAL	0.848971	0.721625	0.242563	0.147137	0.0667341	0.0404803	0.017348	0.0105232	7.93939e-05	4.81596e-05
CEAM	2025	SSP1	MSW_FOOD	RURAL	2.32418	1.97555	0.664052	0.402808	0.213939	0.129773	0.0125754	0.00762814	0.00323785	0.00196405
CHIL	2025	SSP1	MSW_FOOD	RURAL	0.584761	0.497047	0.132399	0.0794024	0.0461533	0.0276792	0.0063954	0.00383546	0.00128369	0.000769858
CHIN	2025	SSP1	MSW_FOOD	RURAL	20.4149	17.3527	7.75392	4.91409	1.32726	0.838831	0.0210412	0.0133161	0.0296337	0.0188251
COLO	2025	SSP1	MSW_FOOD	RURAL	0.920891	0.782757	0.263112	0.159601	0.0676468	0.041034	0.00268813	0.00163059	0.00105017	0.000637026
CROA	2025	SSP1	MSW_FOOD	RURAL	0.157678	0.134027	0.000591294	0.0002513	9.2517e-05	3.93197e-05	4.21345e-05	1.79072e-05	0	0
CYPR	2025	SSP1	MSW_FOOD	RURAL	0.0336599	0.0286109	0	0	0	0	0	0	0	0
CZRE	2025	SSP1	MSW_FOOD	RURAL	0.157767	0.134102	0	0	0	0	0	0	0	0
DENM	2025	SSP1	MSW_FOOD	RURAL	0.396434	0.336969	0	0	0	0	0	0	0	0
EAFR	2025	SSP1	MSW_FOOD	RURAL	7.50676	6.38075	1.77792	0.95905	0.272903	0.14721	0.00955027	0.00515164	0.00659041	0.00355502
ECUA	2025	SSP1	MSW_FOOD	RURAL	0.134817	0.114595	0.0385192	0.0233654	0.00956954	0.00580479	0.000668727	0.000405643	2.87291e-05	1.74268e-05
EGYP	2025	SSP1	MSW_FOOD	RURAL	0.138237	0.117501	0.0374811	0.0217781	0.0091277	0.00530358	0.0011532	0.000670057	9.53537e-05	5.54045e-05
ESTO	2025	SSP1	MSW_FOOD	RURAL	0.0334208	0.0284077	0	0	0	0	0	0	0	0
FINL	2025	SSP1	MSW_FOOD	RURAL	0.509035	0.43268	0	0	0	0	0	0	0	0
FRAN	2025	SSP1	MSW_FOOD	RURAL	2.65409	2.25597	0	0	0	0	0	0	0	0
FSUA	2025	SSP1	MSW_FOOD	RURAL	0.22331	0.189813	0.0635599	0.0394549	0.0133991	0.00831753	5.23378e-05	3.24887e-05	9.88801e-05	6.13799e-05
GEOR	2025	SSP1	MSW_FOOD	RURAL	0.106219	0.0902861	0.0368515	0.0234928	0.0142834	0.00910569	0.000434625	0.000277074	0	0
GERM	2025	SSP1	MSW_FOOD	RURAL	1.25877	1.06996	0	0	0	0	0	0	0	0
GREE	2025	SSP1	MSW_FOOD	RURAL	0	0	0	0	0	0	0	0	0	0
HUNG	2025	SSP1	MSW_FOOD	RURAL	0.257568	0.218933	0	0	0	0	0	0	0	0
ICEL	2025	SSP1	MSW_FOOD	RURAL	0.0125441	0.0106625	0.00417139	0.00245038	0.000970744	0.000570241	0.00139211	0.000817764	2.62333e-05	1.54101e-05
INDI	2025	SSP1	MSW_FOOD	RURAL	10.522	8.94372	2.68224	1.46165	0.439571	0.241405	0.00456092	0.00254376	0.00581758	0.00322433
INDO	2025	SSP1	MSW_FOOD	RURAL	3.29059	2.797	1.22817	0.77152	0.454869	0.285739	0.0811114	0.0509565	0.00294829	0.00185202
IRAN	2025	SSP1	MSW_FOOD	RURAL	1.58546	1.34764	0.468087	0.277826	0.126959	0.0753549	0.00270437	0.00160514	0.000417197	0.000247621
IREL	2025	SSP1	MSW_FOOD	RURAL	0.295224	0.25094	0	0	0	0	0	0	0	0
ISRA	2025	SSP1	MSW_FOOD	RURAL	0.104641	0.088945	0.00905005	0.00520457	0.00178117	0.00102433	7.70278e-05	4.42977e-05	5.44601e-05	3.13193e-05
ITAL	2025	SSP1	MSW_FOOD	RURAL	1.37955	1.17262	0	0	0	0	0	0	0	0
JAPA	2025	SSP1	MSW_FOOD	RURAL	0.311216	0.264534	0.0627125	0.00282425	0.0287846	0.00129631	0.00616712	0.000277736	0.000122837	5.53193e-06
KAZA	2025	SSP1	MSW_FOOD	RURAL	0.306644	0.260647	0.076661	0.0488714	0.0200084	0.0127554	9.19607e-05	5.86249e-05	0.000606407	0.000386584
KENY	2025	SSP1	MSW_FOOD	RURAL	0.782985	0.665537	0.185444	0.100033	0.0303796	0.0163874	0.000654841	0.000353236	0.00076384	0.000412033
KORN	2025	SSP1	MSW_FOOD	RURAL	0.106461	0.0904921	0.0288656	0.016536	0.012572	0.00720201	0.00122826	0.000703625	8.75651e-05	5.01627e-05
KORS	2025	SSP1	MSW_FOOD	RURAL	0.293582	0.249544	0.0173831	0	0.0060287	0	0.00121215	0	3.83036e-05	0
KOSO	2025	SSP1	MSW_FOOD	RURAL	0.0244643	0.0207946	0.0122321	0.00779799	0.00217936	0.00138934	0	0	0	0
KYRG	2025	SSP1	MSW_FOOD	RURAL	0.0911132	0.0774462	0.0227783	0.0145212	0.00864305	0.00550995	0	0	0.000250102	0.00015944
LAOS	2025	SSP1	MSW_FOOD	RURAL	0.329752	0.28029	0.101789	0.0630814	0.0341624	0.0211715	0	0	0.000178609	0.00011069
LATV	2025	SSP1	MSW_FOOD	RURAL	0.0754644	0.0641447	0	0	0	0	0	0	0	0
LITH	2025	SSP1	MSW_FOOD	RURAL	0.138879	0.118047	0	0	0	0	0	0	0	0
LUXE	2025	SSP1	MSW_FOOD	RURAL	0.003362	0.0028577	0	0	0	0	0	0	0	0
MACE	2025	SSP1	MSW_FOOD	RURAL	0.0814856	0.0692628	0.0407428	0.0259735	0.0138618	0.0088369	0	0	0.000292714	0.000186605
MALA	2025	SSP1	MSW_FOOD	RURAL	0.841038	0.714882	0.19597	0.115713	0.0901535	0.0532324	0.00673071	0.00397425	0.000125216	7.39356e-05
MALT	2025	SSP1	MSW_FOOD	RURAL	0	0	0	0	0	0	0	0	0	0
MEXI	2025	SSP1	MSW_FOOD	RURAL	3.60621	3.06528	0.8165	0.489673	0.222954	0.13371	0.00808592	0.0048493	0.00261667	0.00156927
MIDE	2025	SSP1	MSW_FOOD	RURAL	2.97613	2.52971	0.714272	0.416038	0.165046	0.0961334	0.00712221	0.00414843	0.0018442	0.00107418
MOLD	2025	SSP1	MSW_FOOD	RURAL	0.172932	0.146992	0.0432329	0.027561	0.0137369	0.00875728	0	0	3.00719e-06	1.91708e-06
MONG	2025	SSP1	MSW_FOOD	RURAL	0.0770247	0.065471	0.0137955	0.00715841	0.00427464	0.00221809	0	0	5.95251e-05	3.08873e-05
MONT	2025	SSP1	MSW_FOOD	RURAL	0.0178639	0.0151843	0.00589683	0.00345728	0.00179821	0.00105428	0.000497749	0.000291828	1.9606e-05	1.14949e-05
MYAN	2025	SSP1	MSW_FOOD	RURAL	1.62065	1.37755	0.500265	0.310029	0.1537	0.0952526	0.0152981	0.00948068	0.00162284	0.00100572
NAFR	2025	SSP1	MSW_FOOD	RURAL	2.82519	2.40141	0.669123	0.360941	0.167292	0.0902412	0.00593987	0.0032041	0.000303461	0.000163694
NEPA	2025	SSP1	MSW_FOOD	RURAL	0.359651	0.305704	0.118813	0.0738014	0.00159578	0.000991226	0	0	0	0
NETH	2025	SSP1	MSW_FOOD	RURAL	0.399125	0.339256	0	0	0	0	0	0	0	0
NIGE	2025	SSP1	MSW_FOOD	RURAL	3.88434	3.30169	0.919975	0.496255	0.0942179	0.0508233	0.00292377	0.00157715	0.00277446	0.00149661
NORW	2025	SSP1	MSW_FOOD	RURAL	0.134173	0.114047	0	0	0	0	0	0	0	0
NZEL	2025	SSP1	MSW_FOOD	RURAL	0.270207	0.229676	0	0	0	0	0	0	0	0
PAKI	2025	SSP1	MSW_FOOD	RURAL	0.817087	0.694524	0.25222	0.156308	0.0371465	0.0230208	0.000343934	0.000213146	0.000214107	0.000132689
PARA	2025	SSP1	MSW_FOOD	RURAL	0.525347	0.446545	0.150099	0.0910488	0.00925432	0.00561358	0	0	0.000565173	0.000342829
PERU	2025	SSP1	MSW_FOOD	RURAL	0.696687	0.592184	0.199053	0.120744	0.0516533	0.0313324	0.00166812	0.00101187	0.000612719	0.00037167
PHIL	2025	SSP1	MSW_FOOD	RURAL	0.926591	0.787602	0.215905	0.127484	0.0802604	0.0473909	0.0155439	0.00917815	0.000197581	0.000116665
POLA	2025	SSP1	MSW_FOOD	RURAL	1.00128	0.851092	0	0	0	0	0	0	0	0
PORT	2025	SSP1	MSW_FOOD	RURAL	0.294977	0.250731	0	0	0	0	0	0	0	0
ROMA	2025	SSP1	MSW_FOOD	RURAL	0.365963	0.311068	0	0	0	0	0	0	0	0
RSAF	2025	SSP1	MSW_FOOD	RURAL	4.36472	3.71001	1.03375	0.557628	0.142365	0.0767949	0.00315861	0.00170383	0.00497883	0.0026857
RUSS	2025	SSP1	MSW_FOOD	RURAL	2.54334	2.16183	0.251376	0.148043	0.0534626	0.0314857	0.00163547	0.000963177	0.00354005	0.00208484
SAAR	2025	SSP1	MSW_FOOD	RURAL	2.05915	1.75028	0.607941	0.360834	0.185215	0.109932	0.00528734	0.00313822	0	0
SAFR	2025	SSP1	MSW_FOOD	RURAL	0.992783	0.843866	0.235133	0.126836	0.0394743	0.0212934	0.00136773	0.000737786	0.00012673	6.83612e-05
SERB	2025	SSP1	MSW_FOOD	RURAL	0.235178	0.199901	0.0776316	0.045515	0.0133116	0.0078045	0	0	0.000346133	0.000202936
SING	2025	SSP1	MSW_FOOD	RURAL	0	0	0	0	0	0	0	0	0	0
SKRE	2025	SSP1	MSW_FOOD	RURAL	0.141457	0.120239	0	0	0	0	0	0	0	0
SLOV	2025	SSP1	MSW_FOOD	RURAL	0.0849815	0.0722342	0	0	0	0	0	0	0	0
SPAI	2025	SSP1	MSW_FOOD	RURAL	1.36189	1.15761	0	0	0	0	0	0	0	0
SRIL	2025	SSP1	MSW_FOOD	RURAL	0.169493	0.144069	0.0564977	0.0334214	0.0165062	0.0097643	0.00121079	0.000716249	1.82862e-06	1.08173e-06
SWED	2025	SSP1	MSW_FOOD	RURAL	0.329559	0.280125	0	0	0	0	0	0	0	0
SWIT	2025	SSP1	MSW_FOOD	RURAL	0.272127	0.231308	0	0	0	0	0	0	0	0
TAIW	2025	SSP1	MSW_FOOD	RURAL	0.0489652	0.0416204	0.00773135	0.00310328	0.00334802	0.00134386	0.000475867	0.000191008	0	0
TANZ	2025	SSP1	MSW_FOOD	RURAL	2.64295	2.24651	0.625961	0.337658	0.0700494	0.0377863	0.00318479	0.00171795	0.00756865	0.0040827
THAI	2025	SSP1	MSW_FOOD	RURAL	4.59143	3.90272	0.822346	0.426712	0.159474	0.0827505	0.00525927	0.00272901	0.0036486	0.00189324
TURK	2025	SSP1	MSW_FOOD	RURAL	1.8164	1.54394	0.603988	0.382482	0.159832	0.101215	0.00676356	0.0042831	0.00277688	0.00175849
UKRA	2025	SSP1	MSW_FOOD	RURAL	1.03833	0.882579	0.259582	0.165484	0.0670796	0.0427633	0.00176293	0.00112387	0.00273846	0.00174577
UNKI	2025	SSP1	MSW_FOOD	RURAL	0.803443	0.682927	0	0	0	0	0	0	0	0
URUG	2025	SSP1	MSW_FOOD	RURAL	0.0442031	0.0375726	0.0126294	0.00766091	0.00191417	0.00116112	0.000334014	0.00020261	0.000156932	9.51934e-05
USAM	2025	SSP1	MSW_FOOD	RURAL	14.4189	12.2561	4.05737	2.51602	0.647596	0.401581	0.0458631	0.0284402	0.033112	0.0205331
VENE	2025	SSP1	MSW_FOOD	RURAL	0.277738	0.236077	0.0793538	0.0481353	0.0165343	0.0100296	0.00247124	0.00149903	0.000202233	0.000122673
VIET	2025	SSP1	MSW_FOOD	RURAL	1.02	0.867004	0.270488	0.154364	0.0859557	0.0490494	0.0041849	0.00239007	0.000625058	0.000356961
WAFR	2025	SSP1	MSW_FOOD	RURAL	13.0979	11.1332	3.10213	1.67336	0.47465	0.256037	0.0130242	0.00702553	0.0226356	0.0122102
AFGH	2030	SSP1	MSW_FOOD	RURAL	0.0430316	0.0322737	0.0193015	0.00723808	0.00571971	0.00214489	0	0	5.00917e-07	1.87844e-07
ALBA	2030	SSP1	MSW_FOOD	RURAL	0.0919626	0.0689719	0.0334154	0.00702274	0.0123095	0.00258702	0.000619683	0.000130236	0.000254544	5.34963e-05
ARGE	2030	SSP1	MSW_FOOD	RURAL	1.19424	0.895679	0.22392	0.0671759	0.0375493	0.0112648	0.000920065	0.000276019	0.000896327	0.000268898
ARME	2030	SSP1	MSW_FOOD	RURAL	0.0234708	0.0176031	0.00668044	0.00230771	0.00109861	0.000379506	0	0	3.95476e-05	1.36615e-05
AUST	2030	SSP1	MSW_FOOD	RURAL	0.298326	0.223744	0	0	0	0	0	0	0	0
AUTR	2030	SSP1	MSW_FOOD	RURAL	0.877592	0.658194	0.147588	0.0400072	0.0332884	0.00902362	0.0112898	0.00306038	0.000180858	4.90259e-05
AZER	2030	SSP1	MSW_FOOD	RURAL	0.0799536	0.0599652	0.027739	0.0104021	0.00739714	0.00277393	0.000165351	6.20065e-05	3.48549e-05	1.30706e-05
BANG	2030	SSP1	MSW_FOOD	RURAL	0.136607	0.102455	0.0436983	0.0142518	0.0122187	0.00398499	0.00116409	0.000379656	0.000227892	7.43247e-05
BELA	2030	SSP1	MSW_FOOD	RURAL	0.195832	0.146874	0.0569083	0.0213406	0.0112878	0.00423294	0	0	4.5668e-05	1.71255e-05
BELG	2030	SSP1	MSW_FOOD	RURAL	0.249269	0.186951	0	0	0	0	0	0	0	0
BHUT	2030	SSP1	MSW_FOOD	RURAL	0.0483257	0.0362443	0.0136866	0.00466234	0.00238275	0.00081168	0	0	0	0
BOHE	2030	SSP1	MSW_FOOD	RURAL	0.200631	0.150473	0.139213	0.052205	0.0219296	0.00822359	0.000104932	3.93495e-05	0	0
BOLV	2030	SSP1	MSW_FOOD	RURAL	0.269031	0.201773	0.0768661	0.0246321	0.00719452	0.00230551	0	0	0.000378256	0.000121214
BRAZ	2030	SSP1	MSW_FOOD	RURAL	6.03555	4.52666	1.72444	0.552605	0.408259	0.130828	0.0212379	0.00680578	0.00985766	0.00315893
BRUN	2030	SSP1	MSW_FOOD	RURAL	0	0	0	0	0	0	0	0	0	0
BULG	2030	SSP1	MSW_FOOD	RURAL	0.278955	0.209216	0	0	0	0	0	0	0	0
CAMB	2030	SSP1	MSW_FOOD	RURAL	0.511958	0.383968	0.144995	0.0493924	0.0229318	0.0078117	0.000770062	0.000262321	0.000129543	4.41288e-05
CANA	2030	SSP1	MSW_FOOD	RURAL	1.28805	0.966034	0.0872457	0.0243358	0.0180724	0.00504102	0.00648747	0.00180958	0.0033	0.000920482
CARB	2030	SSP1	MSW_FOOD	RURAL	0.651832	0.488874	0.186238	0.0596807	0.0512378	0.0164194	0.0133197	0.00426834	6.09578e-05	1.95342e-05
CEAM	2030	SSP1	MSW_FOOD	RURAL	1.89669	1.42252	0.541912	0.173658	0.174589	0.0559478	0.0102624	0.00328863	0.00264231	0.00084674
CHIL	2030	SSP1	MSW_FOOD	RURAL	0.543519	0.407639	0.123061	0.0379437	0.0428982	0.0132269	0.00594434	0.00183284	0.00119315	0.000367889
CHIN	2030	SSP1	MSW_FOOD	RURAL	17.4288	13.0716	6.66086	2.45441	1.12329	0.410479	0.0152129	0.0055769	0.0251155	0.00931509
COLO	2030	SSP1	MSW_FOOD	RURAL	0.859603	0.644702	0.245601	0.0787039	0.0631447	0.020235	0.00250922	0.000804092	0.000980282	0.000314136
CROA	2030	SSP1	MSW_FOOD	RURAL	0.143688	0.107766	0.000359221	0	5.62056e-05	0	2.55974e-05	0	0	0
CYPR	2030	SSP1	MSW_FOOD	RURAL	0.0313128	0.0234846	0	0	0	0	0	0	0	0
CZRE	2030	SSP1	MSW_FOOD	RURAL	0.156124	0.117093	0	0	0	0	0	0	0	0
DENM	2030	SSP1	MSW_FOOD	RURAL	0.399346	0.299509	0	0	0	0	0	0	0	0
EAFR	2030	SSP1	MSW_FOOD	RURAL	7.41051	5.55788	1.75512	0.354399	0.269404	0.0543989	0.00942782	0.00190369	0.00650591	0.00131369
ECUA	2030	SSP1	MSW_FOOD	RURAL	0	0	0	0	0	0	0	0	0	0
EGYP	2030	SSP1	MSW_FOOD	RURAL	0.051355	0.0385162	0.0139242	0.0038343	0.00339094	0.000933759	0.000428413	0.000117972	3.54239e-05	9.75463e-06
ESTO	2030	SSP1	MSW_FOOD	RURAL	0.0309783	0.0232338	0	0	0	0	0	0	0	0
FINL	2030	SSP1	MSW_FOOD	RURAL	0.494553	0.370915	0	0	0	0	0	0	0	0
FRAN	2030	SSP1	MSW_FOOD	RURAL	2.64105	1.98079	0	0	0	0	0	0	0	0
FSUA	2030	SSP1	MSW_FOOD	RURAL	0	0	0	0	0	0	0	0	0	0
GEOR	2030	SSP1	MSW_FOOD	RURAL	0.0962046	0.0721535	0.0333771	0.0125164	0.0129368	0.0048513	0.000393649	0.000147618	0	0
GERM	2030	SSP1	MSW_FOOD	RURAL	1.15125	0.863435	0	0	0	0	0	0	0	0
GREE	2030	SSP1	MSW_FOOD	RURAL	0	0	0	0	0	0	0	0	0	0
HUNG	2030	SSP1	MSW_FOOD	RURAL	0.228396	0.171297	0	0	0	0	0	0	0	0
ICEL	2030	SSP1	MSW_FOOD	RURAL	0.0129716	0.0097287	0.00431356	0.00123642	0.00100383	0.000287732	0.00143956	0.000412628	2.71274e-05	7.77565e-06
INDI	2030	SSP1	MSW_FOOD	RURAL	9.62366	7.21774	2.4372	0.512573	0.393454	0.0857708	0.00394071	0.000923329	0.00531193	0.00121057
INDO	2030	SSP1	MSW_FOOD	RURAL	2.99865	2.24899	1.11933	0.401357	0.414428	0.148596	0.0740968	0.0265741	0.00268438	0.000962449
IRAN	2030	SSP1	MSW_FOOD	RURAL	1.42234	1.06675	0.419928	0.124892	0.113897	0.0338746	0.00242614	0.000721566	0.000374275	0.000111314
IREL	2030	SSP1	MSW_FOOD	RURAL	0.281365	0.211024	0	0	0	0	0	0	0	0
ISRA	2030	SSP1	MSW_FOOD	RURAL	0.11182	0.0838653	0.00967096	0.00256145	0.00190338	0.000504128	8.23125e-05	2.18013e-05	5.81964e-05	1.54139e-05
ITAL	2030	SSP1	MSW_FOOD	RURAL	1.24217	0.931626	0	0	0	0	0	0	0	0
JAPA	2030	SSP1	MSW_FOOD	RURAL	0.251647	0.188735	0.0507088	0	0.0231025	0	0.00509192	0	9.13591e-05	0
KAZA	2030	SSP1	MSW_FOOD	RURAL	0.289106	0.21683	0.0722766	0.0271037	0.0188641	0.00707403	8.67013e-05	3.2513e-05	0.000571726	0.000214397
KENY	2030	SSP1	MSW_FOOD	RURAL	0.750004	0.562503	0.177632	0.0358681	0.0290999	0.00587594	0.000627257	0.000126658	0.000731665	0.00014774
KORN	2030	SSP1	MSW_FOOD	RURAL	0.0942842	0.0707131	0.0255639	0.00667044	0.011134	0.00290521	0.00108777	0.000283835	7.75493e-05	2.02351e-05
KORS	2030	SSP1	MSW_FOOD	RURAL	0.282303	0.211727	0.0167153	0	0.00579845	0	0.00116514	0	3.70104e-05	0
KOSO	2030	SSP1	MSW_FOOD	RURAL	0.0191629	0.0143722	0.00958147	0.00359305	0.0017071	0.000640161	0	0	0	0
KYRG	2030	SSP1	MSW_FOOD	RURAL	0.0847231	0.0635423	0.0211808	0.00794279	0.00803688	0.00301383	0	0	0.000232561	8.72106e-05
LAOS	2030	SSP1	MSW_FOOD	RURAL	0.323527	0.242646	0.099867	0.0343184	0.0335175	0.011518	0	0	0.000175238	6.02189e-05
LATV	2030	SSP1	MSW_FOOD	RURAL	0.0682073	0.0511555	0	0	0	0	0	0	0	0
LITH	2030	SSP1	MSW_FOOD	RURAL	0.126768	0.0950759	0	0	0	0	0	0	0	0
LUXE	2030	SSP1	MSW_FOOD	RURAL	0	0	0	0	0	0	0	0	0	0
MACE	2030	SSP1	MSW_FOOD	RURAL	0.0745534	0.055915	0.0372767	0.0139788	0.0126825	0.00475595	0	0	0.000267812	0.00010043
MALA	2030	SSP1	MSW_FOOD	RURAL	0.775134	0.58135	0.180614	0.0527385	0.083563	0.0244001	0.00642011	0.00187465	0.000109543	3.19861e-05
MALT	2030	SSP1	MSW_FOOD	RURAL	0	0	0	0	0	0	0	0	0	0
MEXI	2030	SSP1	MSW_FOOD	RURAL	3.10644	2.32983	0.703345	0.216865	0.192055	0.059217	0.00696532	0.00214764	0.00225403	0.000694993
MIDE	2030	SSP1	MSW_FOOD	RURAL	2.98022	2.23516	0.715252	0.198753	0.165272	0.0459255	0.00713198	0.00198182	0.00184673	0.000513164
MOLD	2030	SSP1	MSW_FOOD	RURAL	0.15551	0.116633	0.0388776	0.0145791	0.012353	0.00463238	0	0	2.70424e-06	1.01409e-06
MONG	2030	SSP1	MSW_FOOD	RURAL	0.0717647	0.0538236	0.0128534	0.00212978	0.00398273	0.000659929	0	0	5.54601e-05	9.18961e-06
MONT	2030	SSP1	MSW_FOOD	RURAL	0.0152541	0.0114406	0.00503532	0.00143325	0.0015355	0.000437062	0.00042503	0.00012098	1.67416e-05	4.76531e-06
MYAN	2030	SSP1	MSW_FOOD	RURAL	1.52954	1.14716	0.472142	0.162247	0.14506	0.0498484	0.0144381	0.00496151	0.00153161	0.000526323
NAFR	2030	SSP1	MSW_FOOD	RURAL	2.68237	2.01178	0.635298	0.128281	0.158835	0.0320725	0.0056396	0.00113877	0.000288121	5.81782e-05
NEPA	2030	SSP1	MSW_FOOD	RURAL	0.344365	0.258273	0.113763	0.0393796	0.00152795	0.000528907	0	0	0	0
NETH	2030	SSP1	MSW_FOOD	RURAL	0.352945	0.264709	0	0	0	0	0	0	0	0
NIGE	2030	SSP1	MSW_FOOD	RURAL	3.81864	2.86398	0.904415	0.182622	0.0926244	0.018703	0.00287432	0.000580391	0.00272754	0.000550753
NORW	2030	SSP1	MSW_FOOD	RURAL	0.119234	0.0894259	0	0	0	0	0	0	0	0
NZEL	2030	SSP1	MSW_FOOD	RURAL	0.263927	0.197945	0	0	0	0	0	0	0	0
PAKI	2030	SSP1	MSW_FOOD	RURAL	0.791313	0.593485	0.244264	0.0839391	0.03613	0.0124158	0.000337833	0.000116093	0.000207817	7.14144e-05
PARA	2030	SSP1	MSW_FOOD	RURAL	0.522918	0.392189	0.149405	0.0478776	0.00921153	0.00295188	0	0	0.00056256	0.000180275
PERU	2030	SSP1	MSW_FOOD	RURAL	0.629194	0.471896	0.17977	0.057608	0.0466493	0.014949	0.00150652	0.000482771	0.000553361	0.000177327
PHIL	2030	SSP1	MSW_FOOD	RURAL	0.919117	0.689338	0.214163	0.0625348	0.0795821	0.0232377	0.0156861	0.00458028	0.000194081	5.66709e-05
POLA	2030	SSP1	MSW_FOOD	RURAL	0.908028	0.681021	0	0	0	0	0	0	0	0
PORT	2030	SSP1	MSW_FOOD	RURAL	0.263523	0.197643	0	0	0	0	0	0	0	0
ROMA	2030	SSP1	MSW_FOOD	RURAL	0.33164	0.24873	0	0	0	0	0	0	0	0
RSAF	2030	SSP1	MSW_FOOD	RURAL	4.37572	3.28179	1.03635	0.209264	0.142723	0.0288192	0.00316657	0.000639403	0.00499137	0.00100787
RUSS	2030	SSP1	MSW_FOOD	RURAL	2.26281	1.69711	0.22365	0.0646987	0.0475599	0.0137584	0.00145637	0.000421308	0.00314885	0.000910916
SAAR	2030	SSP1	MSW_FOOD	RURAL	2.04065	1.53049	0.602479	0.179186	0.183551	0.0545907	0.00523984	0.0015584	0	0
SAFR	2030	SSP1	MSW_FOOD	RURAL	0.931162	0.698371	0.220538	0.0445318	0.0370242	0.00747604	0.00128284	0.000259035	0.000118864	2.40014e-05
SERB	2030	SSP1	MSW_FOOD	RURAL	0.216794	0.162596	0.0715631	0.0203696	0.012271	0.00349279	0	0	0.000319076	9.08212e-05
SING	2030	SSP1	MSW_FOOD	RURAL	0	0	0	0	0	0	0	0	0	0
SKRE	2030	SSP1	MSW_FOOD	RURAL	0.129039	0.0967792	0	0	0	0	0	0	0	0
SLOV	2030	SSP1	MSW_FOOD	RURAL	0.0784775	0.0588582	0	0	0	0	0	0	0	0
SPAI	2030	SSP1	MSW_FOOD	RURAL	1.17928	0.884463	0	0	0	0	0	0	0	0
SRIL	2030	SSP1	MSW_FOOD	RURAL	0.151914	0.113936	0.0506381	0.0148835	0.0147943	0.00434831	0.00108522	0.000318965	1.63897e-06	4.81723e-07
SWED	2030	SSP1	MSW_FOOD	RURAL	0.319611	0.239708	0	0	0	0	0	0	0	0
SWIT	2030	SSP1	MSW_FOOD	RURAL	0.246804	0.185103	0	0	0	0	0	0	0	0
TAIW	2030	SSP1	MSW_FOOD	RURAL	0.0421412	0.0316059	0.00665387	0	0.00288143	0	0.000409548	0	0	0
TANZ	2030	SSP1	MSW_FOOD	RURAL	2.62222	1.96667	0.621053	0.125405	0.0695001	0.0140337	0.00315982	0.00063804	0.0075093	0.0015163
THAI	2030	SSP1	MSW_FOOD	RURAL	4.35853	3.2689	0.780632	0.129349	0.151084	0.0250343	0.00499979	0.000828454	0.00348037	0.000576689
TURK	2030	SSP1	MSW_FOOD	RURAL	1.68678	1.26509	0.560886	0.206136	0.148426	0.0545494	0.0062809	0.00230835	0.00257872	0.000947728
UKRA	2030	SSP1	MSW_FOOD	RURAL	0.965989	0.724492	0.241497	0.0905615	0.0624063	0.0234024	0.00164011	0.00061504	0.00254767	0.000955377
UNKI	2030	SSP1	MSW_FOOD	RURAL	0.634726	0.476045	0	0	0	0	0	0	0	0
URUG	2030	SSP1	MSW_FOOD	RURAL	0.040289	0.0302168	0.0115111	0.0036888	0.00174467	0.000559089	0.000304438	9.75587e-05	0.000143036	4.58365e-05
USAM	2030	SSP1	MSW_FOOD	RURAL	13.9342	10.4507	3.92098	1.35004	0.625968	0.215529	0.0443079	0.0152558	0.0319932	0.0110157
VENE	2030	SSP1	MSW_FOOD	RURAL	0.269093	0.201819	0.0768836	0.0246377	0.0160196	0.00513356	0.00239431	0.000767268	0.000195938	6.27892e-05
VIET	2030	SSP1	MSW_FOOD	RURAL	0.915539	0.686654	0.242534	0.0623104	0.0771449	0.0198126	0.00372282	0.000959311	0.000556383	0.000143338
WAFR	2030	SSP1	MSW_FOOD	RURAL	13.036	9.77703	3.08748	0.623434	0.472409	0.0953903	0.0129627	0.00261747	0.0225287	0.00454907
AFGH	2035	SSP1	MSW_FOOD	RURAL	0.0424736	0.0212368	0.0190513	0.00238141	0.00564555	0.000705693	0	0	4.94422e-07	6.18028e-08
ALBA	2035	SSP1	MSW_FOOD	RURAL	0.0830512	0.0415256	0.0301774	0	0.0111167	0	0.000559634	0	0.000229878	0
ARGE	2035	SSP1	MSW_FOOD	RURAL	1.13679	0.568395	0.213148	0.0106574	0.0357429	0.00178715	0.000875804	4.37902e-05	0.000853208	4.26604e-05
ARME	2035	SSP1	MSW_FOOD	RURAL	0.0216137	0.0108068	0.00615184	0.000587152	0.00101168	9.6558e-05	0	0	3.64184e-05	3.47589e-06
AUST	2035	SSP1	MSW_FOOD	RURAL	0.281739	0.14087	0	0	0	0	0	0	0	0
AUTR	2035	SSP1	MSW_FOOD	RURAL	0.866762	0.433381	0.145766	0.00307187	0.0328776	0.00069286	0.0111505	0.000234984	0.000178626	3.76435e-06
AZER	2035	SSP1	MSW_FOOD	RURAL	0.0721337	0.0360668	0.025026	0.00312825	0.00667366	0.000834207	0.000149179	1.86473e-05	3.14459e-05	3.93074e-06
BANG	2035	SSP1	MSW_FOOD	RURAL	0.126622	0.063311	0.0405044	0.00308401	0.0113266	0.000862405	0.00107942	8.21868e-05	0.000211316	1.60896e-05
BELA	2035	SSP1	MSW_FOOD	RURAL	0.179113	0.0895566	0.05205	0.00650625	0.0103242	0.00129052	0	0	4.17693e-05	5.22116e-06
BELG	2035	SSP1	MSW_FOOD	RURAL	0.242702	0.121351	0	0	0	0	0	0	0	0
BHUT	2035	SSP1	MSW_FOOD	RURAL	0.0379603	0.0189801	0.010751	0.000974565	0.00187167	0.000169665	0	0	0	0
BOHE	2035	SSP1	MSW_FOOD	RURAL	0.19039	0.0951948	0.132107	0.0165134	0.0208102	0.00260127	9.95757e-05	1.2447e-05	0	0
BOLV	2035	SSP1	MSW_FOOD	RURAL	0.266525	0.133262	0.07615	0.00536511	0.0071275	0.000502164	0	0	0.000374732	2.64016e-05
BRAZ	2035	SSP1	MSW_FOOD	RURAL	5.96674	2.98337	1.70478	0.12011	0.403605	0.0284358	0.0209958	0.00147925	0.00974528	0.000686599
BRUN	2035	SSP1	MSW_FOOD	RURAL	0	0	0	0	0	0	0	0	0	0
BULG	2035	SSP1	MSW_FOOD	RURAL	0.258892	0.129446	0	0	0	0	0	0	0	0
CAMB	2035	SSP1	MSW_FOOD	RURAL	0.47448	0.23724	0.134381	0.0121815	0.0212531	0.00192657	0.000713689	6.46951e-05	0.00012006	1.08833e-05
CANA	2035	SSP1	MSW_FOOD	RURAL	1.21917	0.609586	0.0825805	0.0023894	0.0171061	0.00049495	0.00614058	0.000177672	0.00312355	9.03771e-05
CARB	2035	SSP1	MSW_FOOD	RURAL	0.47164	0.23582	0.134754	0.00949406	0.0370737	0.00261201	0.00963759	0.000679012	4.41067e-05	3.10752e-06
CEAM	2035	SSP1	MSW_FOOD	RURAL	1.4965	0.748253	0.427573	0.0301245	0.137752	0.00970525	0.00809712	0.000570479	0.0020848	0.000146884
CHIL	2035	SSP1	MSW_FOOD	RURAL	0.504931	0.252466	0.114324	0.0066689	0.0398526	0.00232474	0.00552232	0.000322135	0.00110844	6.46593e-05
CHIN	2035	SSP1	MSW_FOOD	RURAL	14.861	7.43048	5.71896	0.678501	0.949754	0.109867	0.010799	0.00125985	0.0211524	0.00255451
COLO	2035	SSP1	MSW_FOOD	RURAL	0.812845	0.406423	0.232241	0.0163625	0.05971	0.00420684	0.00237274	0.00016717	0.00092696	6.53085e-05
CROA	2035	SSP1	MSW_FOOD	RURAL	0.130266	0.0651329	0.000162832	0	2.54776e-05	0	1.16031e-05	0	0	0
CYPR	2035	SSP1	MSW_FOOD	RURAL	0.0297561	0.014878	0	0	0	0	0	0	0	0
CZRE	2035	SSP1	MSW_FOOD	RURAL	0.157936	0.0789681	0	0	0	0	0	0	0	0
DENM	2035	SSP1	MSW_FOOD	RURAL	0.403998	0.201999	0	0	0	0	0	0	0	0
EAFR	2035	SSP1	MSW_FOOD	RURAL	7.29094	3.64547	1.7268	0	0.265057	0	0.0092757	0	0.00640094	0
ECUA	2035	SSP1	MSW_FOOD	RURAL	0	0	0	0	0	0	0	0	0	0
EGYP	2035	SSP1	MSW_FOOD	RURAL	0	0	0	0	0	0	0	0	0	0
ESTO	2035	SSP1	MSW_FOOD	RURAL	0.0290903	0.0145451	0	0	0	0	0	0	0	0
FINL	2035	SSP1	MSW_FOOD	RURAL	0.481291	0.240645	0	0	0	0	0	0	0	0
FRAN	2035	SSP1	MSW_FOOD	RURAL	2.64116	1.32058	0	0	0	0	0	0	0	0
FSUA	2035	SSP1	MSW_FOOD	RURAL	0	0	0	0	0	0	0	0	0	0
GEOR	2035	SSP1	MSW_FOOD	RURAL	0.0843753	0.0421876	0.0292731	0.00365913	0.0113461	0.00141826	0.000345246	4.31557e-05	0	0
GERM	2035	SSP1	MSW_FOOD	RURAL	1.08066	0.540333	0	0	0	0	0	0	0	0
GREE	2035	SSP1	MSW_FOOD	RURAL	0	0	0	0	0	0	0	0	0	0
HUNG	2035	SSP1	MSW_FOOD	RURAL	0.196943	0.0984713	0	0	0	0	0	0	0	0
ICEL	2035	SSP1	MSW_FOOD	RURAL	0.0134285	0.00671426	0.0044655	0.000163593	0.00103919	3.80704e-05	0.00149027	5.45956e-05	2.80829e-05	1.02881e-06
INDI	2035	SSP1	MSW_FOOD	RURAL	8.72094	4.36047	2.1901	0.000218703	0.347256	4.70379e-05	0.00334162	1.26792e-06	0.00479515	2.46314e-07
INDO	2035	SSP1	MSW_FOOD	RURAL	2.75499	1.37749	1.02845	0.111661	0.380695	0.0413277	0.0682005	0.0074094	0.00246464	0.000267511
IRAN	2035	SSP1	MSW_FOOD	RURAL	1.32595	0.662976	0.391472	0.0185612	0.106179	0.00503436	0.00226173	0.000107237	0.000348912	1.65432e-05
IREL	2035	SSP1	MSW_FOOD	RURAL	0.270826	0.135413	0	0	0	0	0	0	0	0
ISRA	2035	SSP1	MSW_FOOD	RURAL	0.118866	0.0594332	0.0102803	0.000152767	0.00202331	3.00667e-05	8.74991e-05	1.30025e-06	6.18635e-05	9.193e-07
ITAL	2035	SSP1	MSW_FOOD	RURAL	1.13719	0.568597	0	0	0	0	0	0	0	0
JAPA	2035	SSP1	MSW_FOOD	RURAL	0.224118	0.112059	0.0451614	0	0.0205993	0	0.00450196	0	8.24517e-05	0
KAZA	2035	SSP1	MSW_FOOD	RURAL	0.269841	0.134921	0.0674603	0.00843254	0.017607	0.00220088	8.09238e-05	1.01155e-05	0.000533627	6.67034e-05
KENY	2035	SSP1	MSW_FOOD	RURAL	0.718475	0.359238	0.170165	0	0.0278766	0	0.000600889	0	0.000700908	0
KORN	2035	SSP1	MSW_FOOD	RURAL	0.0825381	0.041269	0.0223791	0.000244639	0.0097469	0.000106549	0.000952257	1.04096e-05	6.78881e-05	7.42122e-07
KORS	2035	SSP1	MSW_FOOD	RURAL	0.270273	0.135137	0.016003	0	0.00555345	0	0.00111483	0	3.57062e-05	0
KOSO	2035	SSP1	MSW_FOOD	RURAL	0.014342	0.00717102	0.00717102	0.000896378	0.00127764	0.000159705	0	0	0	0
KYRG	2035	SSP1	MSW_FOOD	RURAL	0.0794577	0.0397289	0.0198644	0.00248305	0.0075374	0.000942176	0	0	0.000218108	2.72635e-05
LAOS	2035	SSP1	MSW_FOOD	RURAL	0.31766	0.15883	0.0980558	0.00918205	0.0329096	0.00308169	0	0	0.000172059	1.61118e-05
LATV	2035	SSP1	MSW_FOOD	RURAL	0.0620434	0.0310217	0	0	0	0	0	0	0	0
LITH	2035	SSP1	MSW_FOOD	RURAL	0.115948	0.0579741	0	0	0	0	0	0	0	0
LUXE	2035	SSP1	MSW_FOOD	RURAL	0	0	0	0	0	0	0	0	0	0
MACE	2035	SSP1	MSW_FOOD	RURAL	0.0690274	0.0345137	0.0345137	0.00431421	0.0117425	0.00146781	0	0	0.000247962	3.09952e-05
MALA	2035	SSP1	MSW_FOOD	RURAL	0.736035	0.368017	0.171503	0.00720246	0.0797167	0.00334779	0.00626495	0.000263103	9.94575e-05	4.17682e-06
MALT	2035	SSP1	MSW_FOOD	RURAL	0	0	0	0	0	0	0	0	0	0
MEXI	2035	SSP1	MSW_FOOD	RURAL	2.7626	1.3813	0.625494	0.0364871	0.170797	0.00996318	0.00619435	0.000361337	0.00200454	0.000116932
MIDE	2035	SSP1	MSW_FOOD	RURAL	3.00113	1.50056	0.720271	0.0200795	0.166432	0.00463974	0.00718203	0.000200218	0.00185968	5.18437e-05
MOLD	2035	SSP1	MSW_FOOD	RURAL	0.140981	0.0704907	0.0352454	0.00440567	0.0111989	0.00139986	0	0	2.45159e-06	3.06449e-07
MONG	2035	SSP1	MSW_FOOD	RURAL	0.0678191	0.0339095	0.0121467	0	0.00376376	0	0	0	5.24109e-05	0
MONT	2035	SSP1	MSW_FOOD	RURAL	0.0129666	0.00648328	0.00428022	0.000148261	0.00130523	4.52114e-05	0.000361292	1.25146e-05	1.4231e-05	4.92942e-07
MYAN	2035	SSP1	MSW_FOOD	RURAL	1.45763	0.728816	0.449944	0.0421333	0.13824	0.0129449	0.0137593	0.00128843	0.0014596	0.000136679
NAFR	2035	SSP1	MSW_FOOD	RURAL	2.73969	1.36984	0.648873	0	0.162229	0	0.00576011	0	0.000294277	0
NEPA	2035	SSP1	MSW_FOOD	RURAL	0.328395	0.164198	0.108488	0.0104315	0.0014571	0.000140106	0	0	0	0
NETH	2035	SSP1	MSW_FOOD	RURAL	0.309692	0.154846	0	0	0	0	0	0	0	0
NIGE	2035	SSP1	MSW_FOOD	RURAL	3.76956	1.88478	0.892791	0	0.0914339	0	0.00283738	0	0.00269248	0
NORW	2035	SSP1	MSW_FOOD	RURAL	0.106886	0.053443	0	0	0	0	0	0	0	0
NZEL	2035	SSP1	MSW_FOOD	RURAL	0.260063	0.130032	0	0	0	0	0	0	0	0
PAKI	2035	SSP1	MSW_FOOD	RURAL	0.777725	0.388863	0.24007	0.0224804	0.0356962	0.00334264	0.000339708	3.18106e-05	0.000204557	1.9155e-05
PARA	2035	SSP1	MSW_FOOD	RURAL	0.521787	0.260893	0.149082	0.0105035	0.0091916	0.00064759	0	0	0.000561343	3.95491e-05
PERU	2035	SSP1	MSW_FOOD	RURAL	0.588948	0.294474	0.168271	0.0118554	0.0436654	0.00307642	0.00141015	9.93517e-05	0.000517965	3.6493e-05
PHIL	2035	SSP1	MSW_FOOD	RURAL	0.918637	0.459318	0.214051	0.00898931	0.0795098	0.0033391	0.0159436	0.00066957	0.000192086	8.06685e-06
POLA	2035	SSP1	MSW_FOOD	RURAL	0.814476	0.407238	0	0	0	0	0	0	0	0
PORT	2035	SSP1	MSW_FOOD	RURAL	0.236475	0.118238	0	0	0	0	0	0	0	0
ROMA	2035	SSP1	MSW_FOOD	RURAL	0.301268	0.150634	0	0	0	0	0	0	0	0
RSAF	2035	SSP1	MSW_FOOD	RURAL	4.36169	2.18084	1.03303	0	0.142266	0	0.00315641	0	0.00497537	0
RUSS	2035	SSP1	MSW_FOOD	RURAL	2.08124	1.04062	0.205704	0.00808123	0.0437445	0.00171853	0.00133934	5.2617e-05	0.00289628	0.000113783
SAAR	2035	SSP1	MSW_FOOD	RURAL	2.012	1.006	0.594018	0.0281646	0.180974	0.00858064	0.00516625	0.000244952	0	0
SAFR	2035	SSP1	MSW_FOOD	RURAL	0.875241	0.43762	0.207294	0	0.0348007	0	0.0012058	0	0.000111726	0
SERB	2035	SSP1	MSW_FOOD	RURAL	0.200773	0.100387	0.0662746	0.00229566	0.0113642	0.000393638	0	0	0.000295496	1.02356e-05
SING	2035	SSP1	MSW_FOOD	RURAL	0	0	0	0	0	0	0	0	0	0
SKRE	2035	SSP1	MSW_FOOD	RURAL	0.117268	0.0586339	0	0	0	0	0	0	0	0
SLOV	2035	SSP1	MSW_FOOD	RURAL	0.0719514	0.0359757	0	0	0	0	0	0	0	0
SPAI	2035	SSP1	MSW_FOOD	RURAL	1.0751	0.537548	0	0	0	0	0	0	0	0
SRIL	2035	SSP1	MSW_FOOD	RURAL	0.133287	0.0666434	0.0444289	0.00195127	0.0129802	0.000570077	0.000952149	4.18174e-05	1.438e-06	6.31554e-08
SWED	2035	SSP1	MSW_FOOD	RURAL	0.311103	0.155551	0	0	0	0	0	0	0	0
SWIT	2035	SSP1	MSW_FOOD	RURAL	0.231982	0.115991	0	0	0	0	0	0	0	0
TAIW	2035	SSP1	MSW_FOOD	RURAL	0.0361776	0.0180888	0.00571226	0	0.00247367	0	0.000351591	0	0	0
TANZ	2035	SSP1	MSW_FOOD	RURAL	2.58503	1.29252	0.612244	0	0.0685143	0	0.003115	0	0.00740279	0
THAI	2035	SSP1	MSW_FOOD	RURAL	4.12282	2.06141	0.738415	0	0.1414	0	0.0046078	0	0.00331903	0
TURK	2035	SSP1	MSW_FOOD	RURAL	1.57711	0.788556	0.524418	0.061629	0.138776	0.0163088	0.00587252	0.000690132	0.00241105	0.000283344
UKRA	2035	SSP1	MSW_FOOD	RURAL	0.912353	0.456177	0.228088	0.028511	0.0589412	0.00736765	0.00154904	0.00019363	0.00240621	0.000300777
UNKI	2035	SSP1	MSW_FOOD	RURAL	0.507331	0.253666	0	0	0	0	0	0	0	0
URUG	2035	SSP1	MSW_FOOD	RURAL	0.0366168	0.0183084	0.0104619	0.000737091	0.00158565	0.000111716	0.00027669	1.94941e-05	0.000129999	9.159e-06
USAM	2035	SSP1	MSW_FOOD	RURAL	13.4898	6.74491	3.79592	0.358004	0.606139	0.0571665	0.0428816	0.00404427	0.0309672	0.0029206
VENE	2035	SSP1	MSW_FOOD	RURAL	0.264408	0.132204	0.0755451	0.00532249	0.0157407	0.001109	0.00235263	0.000165753	0.000192527	1.35644e-05
VIET	2035	SSP1	MSW_FOOD	RURAL	0.818648	0.409324	0.216592	0.00144936	0.0689726	0.000455266	0.00329216	2.45933e-05	0.000492397	3.64827e-06
WAFR	2035	SSP1	MSW_FOOD	RURAL	12.9142	6.45708	3.05862	0	0.467992	0	0.0128415	0	0.0223181	0
AFGH	2040	SSP1	MSW_FOOD	RURAL	0.0416475	0.0208238	0.0186807	0	0.00553575	0	0	0	4.84806e-07	0
ALBA	2040	SSP1	MSW_FOOD	RURAL	0.0738255	0.0369127	0.0268251	0	0.00988177	0	0.000497468	0	0.000204343	0
ARGE	2040	SSP1	MSW_FOOD	RURAL	1.06535	0.532674	0.199753	0	0.0334967	0	0.000820764	0	0.000799588	0
ARME	2040	SSP1	MSW_FOOD	RURAL	0.0189906	0.00949528	0.00540523	0	0.000888898	0	0	0	3.19985e-05	0
AUST	2040	SSP1	MSW_FOOD	RURAL	0.263417	0.131709	0	0	0	0	0	0	0	0
AUTR	2040	SSP1	MSW_FOOD	RURAL	0.847061	0.423531	0.142453	0	0.0321303	0	0.010897	0	0.000174566	0
AZER	2040	SSP1	MSW_FOOD	RURAL	0.0642323	0.0321162	0.0222847	0	0.00594264	0	0.000132838	0	2.80014e-05	0
BANG	2040	SSP1	MSW_FOOD	RURAL	0.11567	0.057835	0.0370011	0	0.010348	0	0.000986537	0	0.000193133	0
BELA	2040	SSP1	MSW_FOOD	RURAL	0.16192	0.0809599	0.0470536	0	0.00933314	0	0	0	3.77598e-05	0
BELG	2040	SSP1	MSW_FOOD	RURAL	0.235077	0.117539	0	0	0	0	0	0	0	0
BHUT	2040	SSP1	MSW_FOOD	RURAL	0.0238897	0.0119448	0.00676596	0	0.00117791	0	0	0	0	0
BOHE	2040	SSP1	MSW_FOOD	RURAL	0.178397	0.0891986	0.123786	0	0.0194993	0	9.33035e-05	0	0	0
BOLV	2040	SSP1	MSW_FOOD	RURAL	0.258982	0.129491	0.0739949	0	0.00692578	0	0	0	0.000364127	0
BRAZ	2040	SSP1	MSW_FOOD	RURAL	5.84451	2.92226	1.66986	0	0.395337	0	0.0205657	0	0.00954565	0
BRUN	2040	SSP1	MSW_FOOD	RURAL	0	0	0	0	0	0	0	0	0	0
BULG	2040	SSP1	MSW_FOOD	RURAL	0.234866	0.117433	0	0	0	0	0	0	0	0
CAMB	2040	SSP1	MSW_FOOD	RURAL	0.435735	0.217867	0.123407	0	0.0195176	0	0.000655411	0	0.000110256	0
CANA	2040	SSP1	MSW_FOOD	RURAL	1.14053	0.570264	0.0772536	0	0.0160026	0	0.00574448	0	0.00292206	0
CARB	2040	SSP1	MSW_FOOD	RURAL	0.288753	0.144376	0.0825008	0	0.0226977	0	0.00590043	0	2.70035e-05	0
CEAM	2040	SSP1	MSW_FOOD	RURAL	0.994702	0.497351	0.284201	0	0.0915614	0	0.00538202	0	0.00138574	0
CHIL	2040	SSP1	MSW_FOOD	RURAL	0.455936	0.227968	0.103231	0	0.0359856	0	0.00498647	0	0.00100089	0
CHIN	2040	SSP1	MSW_FOOD	RURAL	12.4046	6.2023	4.81093	0	0.791994	0	0.00767058	0	0.0173211	0
COLO	2040	SSP1	MSW_FOOD	RURAL	0.754061	0.37703	0.215446	0	0.0553918	0	0.00220114	0	0.000859923	0
CROA	2040	SSP1	MSW_FOOD	RURAL	0.115953	0.0579764	0	0	0	0	0	0	0	0
CYPR	2040	SSP1	MSW_FOOD	RURAL	0.0278677	0.0139338	0	0	0	0	0	0	0	0
CZRE	2040	SSP1	MSW_FOOD	RURAL	0.157236	0.0786181	0	0	0	0	0	0	0	0
DENM	2040	SSP1	MSW_FOOD	RURAL	0.407739	0.20387	0	0	0	0	0	0	0	0
EAFR	2040	SSP1	MSW_FOOD	RURAL	6.98269	3.49135	1.6538	0	0.253851	0	0.00888354	0	0.00613031	0
ECUA	2040	SSP1	MSW_FOOD	RURAL	0	0	0	0	0	0	0	0	0	0
EGYP	2040	SSP1	MSW_FOOD	RURAL	0	0	0	0	0	0	0	0	0	0
ESTO	2040	SSP1	MSW_FOOD	RURAL	0.0276726	0.0138363	0	0	0	0	0	0	0	0
FINL	2040	SSP1	MSW_FOOD	RURAL	0.465652	0.232826	0	0	0	0	0	0	0	0
FRAN	2040	SSP1	MSW_FOOD	RURAL	2.63226	1.31613	0	0	0	0	0	0	0	0
FSUA	2040	SSP1	MSW_FOOD	RURAL	0	0	0	0	0	0	0	0	0	0
GEOR	2040	SSP1	MSW_FOOD	RURAL	0.0732086	0.0366043	0.0253989	0	0.00984447	0	0.000299554	0	0	0
GERM	2040	SSP1	MSW_FOOD	RURAL	1.00821	0.504103	0	0	0	0	0	0	0	0
GREE	2040	SSP1	MSW_FOOD	RURAL	0	0	0	0	0	0	0	0	0	0
HUNG	2040	SSP1	MSW_FOOD	RURAL	0.161748	0.0808742	0	0	0	0	0	0	0	0
ICEL	2040	SSP1	MSW_FOOD	RURAL	0.0138422	0.00692111	0.00460307	0	0.0010712	0	0.00153618	0	2.89481e-05	0
INDI	2040	SSP1	MSW_FOOD	RURAL	7.65057	3.82528	1.8983	0	0.293146	0	0.00264619	0	0.00417518	0
INDO	2040	SSP1	MSW_FOOD	RURAL	2.35292	1.17646	0.878423	0	0.325089	0	0.0583461	0	0.00210367	0
IRAN	2040	SSP1	MSW_FOOD	RURAL	1.21482	0.607409	0.358661	0	0.0972798	0	0.00207216	0	0.000319668	0
IREL	2040	SSP1	MSW_FOOD	RURAL	0.257461	0.128731	0	0	0	0	0	0	0	0
ISRA	2040	SSP1	MSW_FOOD	RURAL	0.125543	0.0627714	0.0108577	0	0.00213695	0	9.24136e-05	0	6.53381e-05	0
ITAL	2040	SSP1	MSW_FOOD	RURAL	1.0305	0.51525	0	0	0	0	0	0	0	0
JAPA	2040	SSP1	MSW_FOOD	RURAL	0.198143	0.0990716	0.0399274	0	0.0182378	0	0.00394484	0	7.40626e-05	0
KAZA	2040	SSP1	MSW_FOOD	RURAL	0.247655	0.123827	0.0619137	0	0.0161594	0	7.42702e-05	0	0.000489752	0
KENY	2040	SSP1	MSW_FOOD	RURAL	0.675963	0.337981	0.160096	0	0.0262271	0	0.000565334	0	0.000659435	0
KORN	2040	SSP1	MSW_FOOD	RURAL	0.070053	0.0350265	0.018994	0	0.00827254	0	0.000808214	0	5.7619e-05	0
KORS	2040	SSP1	MSW_FOOD	RURAL	0.257777	0.128888	0.0152631	0	0.00529757	0	0.001063	0	3.41715e-05	0
KOSO	2040	SSP1	MSW_FOOD	RURAL	0.00918728	0.00459364	0.00459364	0	0.000818434	0	0	0	0	0
KYRG	2040	SSP1	MSW_FOOD	RURAL	0.0729711	0.0364856	0.0182428	0	0.00692208	0	0	0	0.000200303	0
LAOS	2040	SSP1	MSW_FOOD	RURAL	0.30152	0.15076	0.0930737	0	0.0312375	0	0	0	0.000163317	0
LATV	2040	SSP1	MSW_FOOD	RURAL	0.0559462	0.0279731	0	0	0	0	0	0	0	0
LITH	2040	SSP1	MSW_FOOD	RURAL	0.104897	0.0524485	0	0	0	0	0	0	0	0
LUXE	2040	SSP1	MSW_FOOD	RURAL	0	0	0	0	0	0	0	0	0	0
MACE	2040	SSP1	MSW_FOOD	RURAL	0.0630628	0.0315314	0.0315314	0	0.0107278	0	0	0	0.000226535	0
MALA	2040	SSP1	MSW_FOOD	RURAL	0.678531	0.339265	0.158104	0	0.0739166	0	0.00597121	0	8.63965e-05	0
MALT	2040	SSP1	MSW_FOOD	RURAL	0	0	0	0	0	0	0	0	0	0
MEXI	2040	SSP1	MSW_FOOD	RURAL	2.35486	1.17743	0.533177	0	0.145589	0	0.00528012	0	0.00170869	0
MIDE	2040	SSP1	MSW_FOOD	RURAL	2.96696	1.48348	0.712071	0	0.164537	0	0.00710026	0	0.00183851	0
MOLD	2040	SSP1	MSW_FOOD	RURAL	0.124838	0.062419	0.0312095	0	0.00991656	0	0	0	2.17087e-06	0
MONG	2040	SSP1	MSW_FOOD	RURAL	0.0587924	0.0293962	0.01053	0	0.0032628	0	0	0	4.5435e-05	0
MONT	2040	SSP1	MSW_FOOD	RURAL	0.0105537	0.00527683	0.00348373	0	0.00106235	0	0.000294061	0	1.15828e-05	0
MYAN	2040	SSP1	MSW_FOOD	RURAL	1.37133	0.685663	0.423303	0	0.130055	0	0.0129446	0	0.00137318	0
NAFR	2040	SSP1	MSW_FOOD	RURAL	2.74013	1.37007	0.648979	0	0.162256	0	0.00576104	0	0.000294325	0
NEPA	2040	SSP1	MSW_FOOD	RURAL	0.311898	0.155949	0.103038	0	0.0013839	0	0	0	0	0
NETH	2040	SSP1	MSW_FOOD	RURAL	0.262913	0.131456	0	0	0	0	0	0	0	0
NIGE	2040	SSP1	MSW_FOOD	RURAL	3.61745	1.80872	0.856763	0	0.0877442	0	0.00272288	0	0.00258383	0
NORW	2040	SSP1	MSW_FOOD	RURAL	0.0916694	0.0458347	0	0	0	0	0	0	0	0
NZEL	2040	SSP1	MSW_FOOD	RURAL	0.254128	0.127064	0	0	0	0	0	0	0	0
PAKI	2040	SSP1	MSW_FOOD	RURAL	0.7584	0.3792	0.234104	0	0.0350189	0	0.000339851	0	0.000199827	0
PARA	2040	SSP1	MSW_FOOD	RURAL	0.509931	0.254966	0.145695	0	0.00898275	0	0	0	0.000548588	0
PERU	2040	SSP1	MSW_FOOD	RURAL	0.539368	0.269684	0.154105	0	0.0399895	0	0.00129144	0	0.000474361	0
PHIL	2040	SSP1	MSW_FOOD	RURAL	0.908088	0.454044	0.211593	0	0.0785605	0	0.0160751	0	0.000187639	0
POLA	2040	SSP1	MSW_FOOD	RURAL	0.717589	0.358794	0	0	0	0	0	0	0	0
PORT	2040	SSP1	MSW_FOOD	RURAL	0.208781	0.104391	0	0	0	0	0	0	0	0
ROMA	2040	SSP1	MSW_FOOD	RURAL	0.26891	0.134455	0	0	0	0	0	0	0	0
RSAF	2040	SSP1	MSW_FOOD	RURAL	4.22812	2.11406	1.0014	0	0.137909	0	0.00305975	0	0.00482301	0
RUSS	2040	SSP1	MSW_FOOD	RURAL	1.87404	0.937021	0.185225	0	0.0393878	0	0.00120638	0	0.00260773	0
SAAR	2040	SSP1	MSW_FOOD	RURAL	1.93072	0.96536	0.570022	0	0.173663	0	0.00495756	0	0	0
SAFR	2040	SSP1	MSW_FOOD	RURAL	0.808115	0.404057	0.191396	0	0.0321317	0	0.00111332	0	0.000103157	0
SERB	2040	SSP1	MSW_FOOD	RURAL	0.18412	0.0920602	0.0607776	0	0.0104216	0	0	0	0.000270987	0
SING	2040	SSP1	MSW_FOOD	RURAL	0	0	0	0	0	0	0	0	0	0
SKRE	2040	SSP1	MSW_FOOD	RURAL	0.104038	0.0520188	0	0	0	0	0	0	0	0
SLOV	2040	SSP1	MSW_FOOD	RURAL	0.0658302	0.0329151	0	0	0	0	0	0	0	0
SPAI	2040	SSP1	MSW_FOOD	RURAL	0.95897	0.479485	0	0	0	0	0	0	0	0
SRIL	2040	SSP1	MSW_FOOD	RURAL	0.116932	0.0584662	0.0389775	0	0.0113875	0	0.00083532	0	1.26156e-06	0
SWED	2040	SSP1	MSW_FOOD	RURAL	0.300611	0.150306	0	0	0	0	0	0	0	0
SWIT	2040	SSP1	MSW_FOOD	RURAL	0.215284	0.107642	0	0	0	0	0	0	0	0
TAIW	2040	SSP1	MSW_FOOD	RURAL	0.030319	0.0151595	0.00478721	0	0.00207308	0	0.000294654	0	0	0
TANZ	2040	SSP1	MSW_FOOD	RURAL	2.48732	1.24366	0.589101	0	0.0659245	0	0.00299725	0	0.00712297	0
THAI	2040	SSP1	MSW_FOOD	RURAL	3.86632	1.93316	0.692476	0	0.13102	0	0.00418951	0	0.00313857	0
TURK	2040	SSP1	MSW_FOOD	RURAL	1.44153	0.720766	0.479336	0	0.126846	0	0.00536768	0	0.00220378	0
UKRA	2040	SSP1	MSW_FOOD	RURAL	0.825497	0.412749	0.206374	0	0.05333	0	0.00140157	0	0.00217714	0
UNKI	2040	SSP1	MSW_FOOD	RURAL	0.370199	0.185099	0	0	0	0	0	0	0	0
URUG	2040	SSP1	MSW_FOOD	RURAL	0.0323505	0.0161752	0.009243	0	0.0014009	0	0.000244452	0	0.000114852	0
USAM	2040	SSP1	MSW_FOOD	RURAL	12.9339	6.46697	3.63951	0	0.581314	0	0.0410998	0	0.0296849	0
VENE	2040	SSP1	MSW_FOOD	RURAL	0.256675	0.128338	0.0733358	0	0.0152804	0	0.00228383	0	0.000186896	0
VIET	2040	SSP1	MSW_FOOD	RURAL	0.715066	0.357533	0.188867	0	0.0602363	0	0.00283292	0	0.000424153	0
WAFR	2040	SSP1	MSW_FOOD	RURAL	12.4467	6.22335	2.9479	0	0.451052	0	0.0123767	0	0.0215103	0
AFGH	2020	SSP2	MSW_FOOD	RURAL	0.0456164	0.0456164	0.0204609	0.0204609	0.00606328	0.00606328	0	0	5.31006e-07	5.31006e-07
ALBA	2020	SSP2	MSW_FOOD	RURAL	0.11353	0.11353	0.0412521	0.0412521	0.0151963	0.0151963	0.000765012	0.000765012	0.000314241	0.000314241
ARGE	2020	SSP2	MSW_FOOD	RURAL	1.31889	1.31889	0.247291	0.247291	0.0414684	0.0414684	0.0010161	0.0010161	0.00098988	0.00098988
ARME	2020	SSP2	MSW_FOOD	RURAL	0.0288484	0.0288484	0.00821103	0.00821103	0.00135032	0.00135032	0	0	4.86086e-05	4.86086e-05
AUST	2020	SSP2	MSW_FOOD	RURAL	0.336754	0.336754	0	0	0	0	0	0	0	0
AUTR	2020	SSP2	MSW_FOOD	RURAL	0.889511	0.889511	0.149592	0.149592	0.0337405	0.0337405	0.0114431	0.0114431	0.000183314	0.000183314
AZER	2020	SSP2	MSW_FOOD	RURAL	0.0976343	0.0976343	0.0338731	0.0338731	0.00903292	0.00903292	0.000201916	0.000201916	4.25626e-05	4.25626e-05
BANG	2020	SSP2	MSW_FOOD	RURAL	0.162143	0.162143	0.0518669	0.0518669	0.0145009	0.0145009	0.00138093	0.00138093	0.000270342	0.000270342
BELA	2020	SSP2	MSW_FOOD	RURAL	0.236326	0.236326	0.0686761	0.0686761	0.013622	0.013622	0	0	5.51115e-05	5.51115e-05
BELG	2020	SSP2	MSW_FOOD	RURAL	0.262213	0.262213	0	0	0	0	0	0	0	0
BHUT	2020	SSP2	MSW_FOOD	RURAL	0.0522689	0.0522689	0.0148034	0.0148034	0.00257717	0.00257717	0	0	0	0
BOHE	2020	SSP2	MSW_FOOD	RURAL	0.221769	0.221769	0.153881	0.153881	0.0242401	0.0242401	0.000115988	0.000115988	0	0
BOLV	2020	SSP2	MSW_FOOD	RURAL	0.275747	0.275747	0.0787848	0.0787848	0.00737411	0.00737411	0	0	0.000387698	0.000387698
BRAZ	2020	SSP2	MSW_FOOD	RURAL	6.22897	6.22897	1.77971	1.77971	0.421343	0.421343	0.0219185	0.0219185	0.0101736	0.0101736
BRUN	2020	SSP2	MSW_FOOD	RURAL	0.00951885	0.00951885	0.00221798	0.00221798	0.000870875	0.000870875	0.000158276	0.000158276	0	0
BULG	2020	SSP2	MSW_FOOD	RURAL	0.331554	0.331554	0	0	0	0	0	0	0	0
CAMB	2020	SSP2	MSW_FOOD	RURAL	0.58021	0.58021	0.164325	0.164325	0.025989	0.025989	0.000872724	0.000872724	0.000146814	0.000146814
CANA	2020	SSP2	MSW_FOOD	RURAL	1.41552	1.41552	0.0958802	0.0958802	0.019861	0.019861	0.00712953	0.00712953	0.0036266	0.0036266
CARB	2020	SSP2	MSW_FOOD	RURAL	1.03231	1.03231	0.294947	0.294947	0.081146	0.081146	0.0210945	0.0210945	9.65397e-05	9.65397e-05
CEAM	2020	SSP2	MSW_FOOD	RURAL	2.64413	2.64413	0.755465	0.755465	0.24339	0.24339	0.0143065	0.0143065	0.00368358	0.00368358
CHIL	2020	SSP2	MSW_FOOD	RURAL	0.61567	0.61567	0.139397	0.139397	0.0485929	0.0485929	0.00673344	0.00673344	0.00135154	0.00135154
CHIN	2020	SSP2	MSW_FOOD	RURAL	23.2404	23.2404	8.76581	8.76581	1.52584	1.52584	0.0270478	0.0270478	0.0340915	0.0340915
COLO	2020	SSP2	MSW_FOOD	RURAL	0.97149	0.97149	0.277569	0.277569	0.0713637	0.0713637	0.00283583	0.00283583	0.00110788	0.00110788
CROA	2020	SSP2	MSW_FOOD	RURAL	0.170899	0.170899	0.000854493	0.000854493	0.000133698	0.000133698	6.08895e-05	6.08895e-05	0	0
CYPR	2020	SSP2	MSW_FOOD	RURAL	0.0353348	0.0353348	0	0	0	0	0	0	0	0
CZRE	2020	SSP2	MSW_FOOD	RURAL	0.158843	0.158843	0	0	0	0	0	0	0	0
DENM	2020	SSP2	MSW_FOOD	RURAL	0.393192	0.393192	0	0	0	0	0	0	0	0
EAFR	2020	SSP2	MSW_FOOD	RURAL	7.55677	7.55677	1.78976	1.78976	0.274721	0.274721	0.00961389	0.00961389	0.00663431	0.00663431
ECUA	2020	SSP2	MSW_FOOD	RURAL	0.555018	0.555018	0.158577	0.158577	0.039396	0.039396	0.00275303	0.00275303	0.000118272	0.000118272
EGYP	2020	SSP2	MSW_FOOD	RURAL	0.217055	0.217055	0.0588516	0.0588516	0.014332	0.014332	0.00181071	0.00181071	0.000149721	0.000149721
ESTO	2020	SSP2	MSW_FOOD	RURAL	0.0358266	0.0358266	0	0	0	0	0	0	0	0
FINL	2020	SSP2	MSW_FOOD	RURAL	0.520498	0.520498	0	0	0	0	0	0	0	0
FRAN	2020	SSP2	MSW_FOOD	RURAL	2.66081	2.66081	0	0	0	0	0	0	0	0
FSUA	2020	SSP2	MSW_FOOD	RURAL	0.479401	0.479401	0.136451	0.136451	0.0287653	0.0287653	0.000112359	0.000112359	0.000212276	0.000212276
GEOR	2020	SSP2	MSW_FOOD	RURAL	0.115891	0.115891	0.040207	0.040207	0.015584	0.015584	0.000474201	0.000474201	0	0
GERM	2020	SSP2	MSW_FOOD	RURAL	1.36549	1.36549	0	0	0	0	0	0	0	0
GREE	2020	SSP2	MSW_FOOD	RURAL	0.625523	0.625523	0	0	0	0	0	0	0	0
HUNG	2020	SSP2	MSW_FOOD	RURAL	0.28448	0.28448	0	0	0	0	0	0	0	0
ICEL	2020	SSP2	MSW_FOOD	RURAL	0.0120503	0.0120503	0.00400718	0.00400718	0.00093253	0.00093253	0.00133731	0.00133731	2.52006e-05	2.52006e-05
INDI	2020	SSP2	MSW_FOOD	RURAL	11.347	11.347	2.90674	2.90674	0.481822	0.481822	0.0051305	0.0051305	0.0062758	0.0062758
INDO	2020	SSP2	MSW_FOOD	RURAL	3.53058	3.53058	1.31758	1.31758	0.488156	0.488156	0.0867884	0.0867884	0.00316639	0.00316639
IRAN	2020	SSP2	MSW_FOOD	RURAL	1.72466	1.72466	0.509187	0.509187	0.138107	0.138107	0.00294183	0.00294183	0.000453829	0.000453829
IREL	2020	SSP2	MSW_FOOD	RURAL	0.30436	0.30436	0	0	0	0	0	0	0	0
ISRA	2020	SSP2	MSW_FOOD	RURAL	0.0971361	0.0971361	0.00840096	0.00840096	0.00165342	0.00165342	7.15032e-05	7.15032e-05	5.05541e-05	5.05541e-05
ITAL	2020	SSP2	MSW_FOOD	RURAL	1.51895	1.51895	0	0	0	0	0	0	0	0
JAPA	2020	SSP2	MSW_FOOD	RURAL	0.564216	0.564216	0.113694	0.113694	0.0540749	0.0540749	0.00901739	0.00901739	0.000229557	0.000229557
KAZA	2020	SSP2	MSW_FOOD	RURAL	0.317203	0.317203	0.0793008	0.0793008	0.0206974	0.0206974	9.51274e-05	9.51274e-05	0.000627289	0.000627289
KENY	2020	SSP2	MSW_FOOD	RURAL	0.822246	0.822246	0.194742	0.194742	0.0319029	0.0319029	0.000687676	0.000687676	0.000802141	0.000802141
KORN	2020	SSP2	MSW_FOOD	RURAL	0.117553	0.117553	0.0318729	0.0318729	0.0138818	0.0138818	0.00135623	0.00135623	9.6688e-05	9.6688e-05
KORS	2020	SSP2	MSW_FOOD	RURAL	0.304028	0.304028	0.0180017	0.0180017	0.00624198	0.00624198	0.00125568	0.00125568	3.95042e-05	3.95042e-05
KOSO	2020	SSP2	MSW_FOOD	RURAL	0.0295292	0.0295292	0.0147646	0.0147646	0.00263056	0.00263056	0	0	0	0
KYRG	2020	SSP2	MSW_FOOD	RURAL	0.0975543	0.0975543	0.0243886	0.0243886	0.00925405	0.00925405	0	0	0.000267783	0.000267783
LAOS	2020	SSP2	MSW_FOOD	RURAL	0.327011	0.327011	0.100942	0.100942	0.0338784	0.0338784	0	0	0.000177125	0.000177125
LATV	2020	SSP2	MSW_FOOD	RURAL	0.081462	0.081462	0	0	0	0	0	0	0	0
LITH	2020	SSP2	MSW_FOOD	RURAL	0.149141	0.149141	0	0	0	0	0	0	0	0
LUXE	2020	SSP2	MSW_FOOD	RURAL	0.028712	0.028712	0	0	0	0	0	0	0	0
MACE	2020	SSP2	MSW_FOOD	RURAL	0.0858574	0.0858574	0.0429287	0.0429287	0.0146055	0.0146055	0	0	0.000308418	0.000308418
MALA	2020	SSP2	MSW_FOOD	RURAL	0.888251	0.888251	0.206971	0.206971	0.0948265	0.0948265	0.00693111	0.00693111	0.000137042	0.000137042
MALT	2020	SSP2	MSW_FOOD	RURAL	0.00577318	0.00577318	0	0	0	0	0	0	0	0
MEXI	2020	SSP2	MSW_FOOD	RURAL	4.02938	4.02938	0.912312	0.912312	0.249116	0.249116	0.00903475	0.00903475	0.00292372	0.00292372
MIDE	2020	SSP2	MSW_FOOD	RURAL	2.92505	2.92505	0.702012	0.702012	0.162213	0.162213	0.00699996	0.00699996	0.00181254	0.00181254
MOLD	2020	SSP2	MSW_FOOD	RURAL	0.190704	0.190704	0.0476761	0.0476761	0.0151487	0.0151487	0	0	3.31624e-06	3.31624e-06
MONG	2020	SSP2	MSW_FOOD	RURAL	0.0795641	0.0795641	0.0142503	0.0142503	0.00441557	0.00441557	0	0	6.14875e-05	6.14875e-05
MONT	2020	SSP2	MSW_FOOD	RURAL	0.0202082	0.0202082	0.00667065	0.00667065	0.00203418	0.00203418	0.000563068	0.000563068	2.21788e-05	2.21788e-05
MYAN	2020	SSP2	MSW_FOOD	RURAL	1.71139	1.71139	0.528275	0.528275	0.162306	0.162306	0.0161546	0.0161546	0.0017137	0.0017137
NAFR	2020	SSP2	MSW_FOOD	RURAL	2.86767	2.86767	0.679185	0.679185	0.169808	0.169808	0.00602919	0.00602919	0.000308024	0.000308024
NEPA	2020	SSP2	MSW_FOOD	RURAL	0.38093	0.38093	0.125843	0.125843	0.0016902	0.0016902	0	0	0	0
NETH	2020	SSP2	MSW_FOOD	RURAL	0.441926	0.441926	0	0	0	0	0	0	0	0
NIGE	2020	SSP2	MSW_FOOD	RURAL	3.91644	3.91644	0.927578	0.927578	0.0949966	0.0949966	0.00294793	0.00294793	0.00279739	0.00279739
NORW	2020	SSP2	MSW_FOOD	RURAL	0.145613	0.145613	0	0	0	0	0	0	0	0
NZEL	2020	SSP2	MSW_FOOD	RURAL	0.274029	0.274029	0	0	0	0	0	0	0	0
PAKI	2020	SSP2	MSW_FOOD	RURAL	0.845305	0.845305	0.26093	0.26093	0.0382799	0.0382799	0.000351307	0.000351307	0.000221047	0.000221047
PARA	2020	SSP2	MSW_FOOD	RURAL	0.522163	0.522163	0.14919	0.14919	0.00919823	0.00919823	0	0	0.000561748	0.000561748
PERU	2020	SSP2	MSW_FOOD	RURAL	0.736062	0.736062	0.210304	0.210304	0.0545727	0.0545727	0.0017624	0.0017624	0.000647349	0.000647349
PHIL	2020	SSP2	MSW_FOOD	RURAL	0.931319	0.931319	0.217006	0.217006	0.0806964	0.0806964	0.0153938	0.0153938	0.000200224	0.000200224
POLA	2020	SSP2	MSW_FOOD	RURAL	1.07489	1.07489	0	0	0	0	0	0	0	0
PORT	2020	SSP2	MSW_FOOD	RURAL	0.326291	0.326291	0	0	0	0	0	0	0	0
ROMA	2020	SSP2	MSW_FOOD	RURAL	0.400134	0.400134	0	0	0	0	0	0	0	0
RSAF	2020	SSP2	MSW_FOOD	RURAL	4.32025	4.32025	1.02322	1.02322	0.140914	0.140914	0.00312642	0.00312642	0.0049281	0.0049281
RUSS	2020	SSP2	MSW_FOOD	RURAL	2.80785	2.80785	0.27752	0.27752	0.059023	0.059023	0.00180554	0.00180554	0.00390824	0.00390824
SAAR	2020	SSP2	MSW_FOOD	RURAL	2.03478	2.03478	0.600744	0.600744	0.183023	0.183023	0.00522475	0.00522475	0	0
SAFR	2020	SSP2	MSW_FOOD	RURAL	1.04053	1.04053	0.24644	0.24644	0.0413726	0.0413726	0.00143351	0.00143351	0.000132825	0.000132825
SERB	2020	SSP2	MSW_FOOD	RURAL	0.253435	0.253435	0.0836583	0.0836583	0.0143449	0.0143449	0	0	0.000373004	0.000373004
SING	2020	SSP2	MSW_FOOD	RURAL	0	0	0	0	0	0	0	0	0	0
SKRE	2020	SSP2	MSW_FOOD	RURAL	0.152503	0.152503	0	0	0	0	0	0	0	0
SLOV	2020	SSP2	MSW_FOOD	RURAL	0.0908574	0.0908574	0	0	0	0	0	0	0	0
SPAI	2020	SSP2	MSW_FOOD	RURAL	1.53227	1.53227	0	0	0	0	0	0	0	0
SRIL	2020	SSP2	MSW_FOOD	RURAL	0.191806	0.191806	0.0639353	0.0639353	0.0186791	0.0186791	0.00137019	0.00137019	2.06935e-06	2.06935e-06
SWED	2020	SSP2	MSW_FOOD	RURAL	0.336185	0.336185	0	0	0	0	0	0	0	0
SWIT	2020	SSP2	MSW_FOOD	RURAL	0.295733	0.295733	0	0	0	0	0	0	0	0
TAIW	2020	SSP2	MSW_FOOD	RURAL	0.0564847	0.0564847	0.00891864	0.00891864	0.00386218	0.00386218	0.000548945	0.000548945	0	0
TANZ	2020	SSP2	MSW_FOOD	RURAL	2.65481	2.65481	0.628772	0.628772	0.0703639	0.0703639	0.00319909	0.00319909	0.00760263	0.00760263
THAI	2020	SSP2	MSW_FOOD	RURAL	4.68901	4.68901	0.839823	0.839823	0.164574	0.164574	0.00550946	0.00550946	0.00369844	0.00369844
TURK	2020	SSP2	MSW_FOOD	RURAL	1.91672	1.91672	0.637346	0.637346	0.16866	0.16866	0.00713711	0.00713711	0.00293025	0.00293025
UKRA	2020	SSP2	MSW_FOOD	RURAL	1.11386	1.11386	0.278466	0.278466	0.0719596	0.0719596	0.00189118	0.00189118	0.00293768	0.00293768
UNKI	2020	SSP2	MSW_FOOD	RURAL	0.959919	0.959919	0	0	0	0	0	0	0	0
URUG	2020	SSP2	MSW_FOOD	RURAL	0.0477242	0.0477242	0.0136355	0.0136355	0.00206665	0.00206665	0.000360621	0.000360621	0.000169433	0.000169433
USAM	2020	SSP2	MSW_FOOD	RURAL	14.7967	14.7967	4.16367	4.16367	0.664436	0.664436	0.0470771	0.0470771	0.0339848	0.0339848
VENE	2020	SSP2	MSW_FOOD	RURAL	0.279938	0.279938	0.0799822	0.0799822	0.0166652	0.0166652	0.00249081	0.00249081	0.000203835	0.000203835
VIET	2020	SSP2	MSW_FOOD	RURAL	1.12305	1.12305	0.29805	0.29805	0.0946462	0.0946462	0.00463915	0.00463915	0.000692584	0.000692584
WAFR	2020	SSP2	MSW_FOOD	RURAL	13.0668	13.0668	3.09476	3.09476	0.473523	0.473523	0.0129932	0.0129932	0.0225819	0.0225819
AFGH	2025	SSP2	MSW_FOOD	RURAL	0.0478798	0.0478798	0.0214762	0.0214762	0.00636413	0.00636413	0	0	5.57354e-07	5.57354e-07
ALBA	2025	SSP2	MSW_FOOD	RURAL	0.107635	0.107635	0.0391102	0.0250348	0.0144073	0.00922227	0.000725293	0.000464267	0.000297925	0.000190705
ARGE	2025	SSP2	MSW_FOOD	RURAL	1.27192	1.27192	0.238486	0.238486	0.0399918	0.0399918	0.000979914	0.000979914	0.000954632	0.000954632
ARME	2025	SSP2	MSW_FOOD	RURAL	0.0271036	0.0271036	0.00771442	0.00771442	0.00126865	0.00126865	0	0	4.56687e-05	4.56687e-05
AUST	2025	SSP2	MSW_FOOD	RURAL	0.326878	0.326878	0	0	0	0	0	0	0	0
AUTR	2025	SSP2	MSW_FOOD	RURAL	0.88309	0.88309	0.148512	0.101095	0.033497	0.0228019	0.0113605	0.0077333	0.000181991	0.000123884
AZER	2025	SSP2	MSW_FOOD	RURAL	0.0936545	0.0936545	0.0324924	0.0324924	0.00866472	0.00866472	0.000193686	0.000193686	4.08277e-05	4.08277e-05
BANG	2025	SSP2	MSW_FOOD	RURAL	0.159518	0.159518	0.0510272	0.0510272	0.0142664	0.0142664	0.00135868	0.00135868	0.000265987	0.000265987
BELA	2025	SSP2	MSW_FOOD	RURAL	0.22395	0.22395	0.0650793	0.0650793	0.0129086	0.0129086	0	0	5.22252e-05	5.22252e-05
BELG	2025	SSP2	MSW_FOOD	RURAL	0.255119	0.255119	0	0	0	0	0	0	0	0
BHUT	2025	SSP2	MSW_FOOD	RURAL	0.0568247	0.0568247	0.0160937	0.0160937	0.0028018	0.0028018	0	0	0	0
BOHE	2025	SSP2	MSW_FOOD	RURAL	0.219072	0.219072	0.152009	0.114007	0.0239453	0.0179589	0.000114577	8.59327e-05	0	0
BOLV	2025	SSP2	MSW_FOOD	RURAL	0.285933	0.285933	0.0816952	0.0816952	0.00764652	0.00764652	0	0	0.00040202	0.00040202
BRAZ	2025	SSP2	MSW_FOOD	RURAL	6.17787	6.17787	1.7651	1.7651	0.417886	0.417886	0.0217387	0.0217387	0.0100901	0.0100901
BRUN	2025	SSP2	MSW_FOOD	RURAL	0	0	0	0	0	0	0	0	0	0
BULG	2025	SSP2	MSW_FOOD	RURAL	0.318112	0.318112	0	0	0	0	0	0	0	0
CAMB	2025	SSP2	MSW_FOOD	RURAL	0.583055	0.583055	0.165131	0.165131	0.0261165	0.0261165	0.000877003	0.000877003	0.000147533	0.000147533
CANA	2025	SSP2	MSW_FOOD	RURAL	1.36554	1.36554	0.0924944	0.0634471	0.0191597	0.0131427	0.00687776	0.00471784	0.00349853	0.00239984
CARB	2025	SSP2	MSW_FOOD	RURAL	0.944665	0.944665	0.269904	0.269904	0.0742562	0.0742562	0.0193035	0.0193035	8.83429e-05	8.83429e-05
CEAM	2025	SSP2	MSW_FOOD	RURAL	2.56563	2.56563	0.733039	0.733039	0.236164	0.236164	0.0138818	0.0138818	0.00357423	0.00357423
CHIL	2025	SSP2	MSW_FOOD	RURAL	0.587121	0.587121	0.132933	0.132933	0.0463396	0.0463396	0.00642121	0.00642121	0.00128887	0.00128887
CHIN	2025	SSP2	MSW_FOOD	RURAL	21.7693	21.7693	8.24452	8.24452	1.4269	1.4269	0.0238812	0.0238812	0.0317397	0.0317397
COLO	2025	SSP2	MSW_FOOD	RURAL	0.95917	0.95917	0.274049	0.239543	0.0704587	0.0615872	0.00279987	0.00244733	0.00109383	0.000956103
CROA	2025	SSP2	MSW_FOOD	RURAL	0.162989	0.162989	0.00061121	0.000305605	9.56331e-05	4.78166e-05	4.35536e-05	2.17768e-05	0	0
CYPR	2025	SSP2	MSW_FOOD	RURAL	0.0353996	0.0353996	0	0	0	0	0	0	0	0
CZRE	2025	SSP2	MSW_FOOD	RURAL	0.15784	0.15784	0	0	0	0	0	0	0	0
DENM	2025	SSP2	MSW_FOOD	RURAL	0.394511	0.394511	0	0	0	0	0	0	0	0
EAFR	2025	SSP2	MSW_FOOD	RURAL	7.95038	7.95038	1.88298	1.88298	0.28903	0.28903	0.0101147	0.0101147	0.00697988	0.00697988
ECUA	2025	SSP2	MSW_FOOD	RURAL	0.447009	0.447009	0.127717	0.127717	0.0317294	0.0317294	0.00221728	0.00221728	9.5256e-05	9.5256e-05
EGYP	2025	SSP2	MSW_FOOD	RURAL	0.184668	0.184668	0.0500704	0.0500704	0.0121935	0.0121935	0.00154054	0.00154054	0.000127381	0.000127381
ESTO	2025	SSP2	MSW_FOOD	RURAL	0.0341072	0.0341072	0	0	0	0	0	0	0	0
FINL	2025	SSP2	MSW_FOOD	RURAL	0.506645	0.506645	0	0	0	0	0	0	0	0
FRAN	2025	SSP2	MSW_FOOD	RURAL	2.6389	2.6389	0	0	0	0	0	0	0	0
FSUA	2025	SSP2	MSW_FOOD	RURAL	0.383076	0.383076	0.109034	0.109034	0.0229855	0.0229855	8.97827e-05	8.97827e-05	0.000169624	0.000169624
GEOR	2025	SSP2	MSW_FOOD	RURAL	0.108991	0.108991	0.0378132	0.0378132	0.0146562	0.0146562	0.000445968	0.000445968	0	0
GERM	2025	SSP2	MSW_FOOD	RURAL	1.28379	1.28379	0	0	0	0	0	0	0	0
GREE	2025	SSP2	MSW_FOOD	RURAL	0	0	0	0	0	0	0	0	0	0
HUNG	2025	SSP2	MSW_FOOD	RURAL	0.266742	0.266742	0	0	0	0	0	0	0	0
ICEL	2025	SSP2	MSW_FOOD	RURAL	0.0124313	0.0124313	0.00413389	0.00285689	0.000962018	0.000664841	0.0013796	0.000953427	2.59975e-05	1.79666e-05
INDI	2025	SSP2	MSW_FOOD	RURAL	11.34	11.34	2.89973	2.89973	0.478595	0.478595	0.00505074	0.00505074	0.00627118	0.00627118
INDO	2025	SSP2	MSW_FOOD	RURAL	3.46856	3.46856	1.29454	1.29454	0.479507	0.479507	0.0854183	0.0854183	0.00310877	0.00310877
IRAN	2025	SSP2	MSW_FOOD	RURAL	1.69989	1.69989	0.501873	0.501873	0.136123	0.136123	0.00289957	0.00289957	0.00044731	0.00044731
IREL	2025	SSP2	MSW_FOOD	RURAL	0.302372	0.302372	0	0	0	0	0	0	0	0
ISRA	2025	SSP2	MSW_FOOD	RURAL	0.10414	0.10414	0.00900672	0.00900672	0.00177265	0.00177265	7.6659e-05	7.6659e-05	5.41993e-05	5.41993e-05
ITAL	2025	SSP2	MSW_FOOD	RURAL	1.43311	1.43311	0	0	0	0	0	0	0	0
JAPA	2025	SSP2	MSW_FOOD	RURAL	0.448524	0.448524	0.0903809	0.00478858	0.0427507	0.00226503	0.00758287	0.000401758	0.00017496	9.26975e-06
KAZA	2025	SSP2	MSW_FOOD	RURAL	0.318819	0.318819	0.0797047	0.0797047	0.0208028	0.0208028	9.56118e-05	9.56118e-05	0.000630483	0.000630483
KENY	2025	SSP2	MSW_FOOD	RURAL	0.846408	0.846408	0.200465	0.200465	0.0328404	0.0328404	0.000707884	0.000707884	0.000825712	0.000825712
KORN	2025	SSP2	MSW_FOOD	RURAL	0.111202	0.111202	0.0301511	0.0301511	0.0131319	0.0131319	0.00128296	0.00128296	9.14647e-05	9.14647e-05
KORS	2025	SSP2	MSW_FOOD	RURAL	0.291231	0.291231	0.0172439	0.0172439	0.00598013	0.00598013	0.00120254	0.00120254	3.79578e-05	3.79578e-05
KOSO	2025	SSP2	MSW_FOOD	RURAL	0.0267173	0.0267173	0.0133587	0.0133587	0.00238007	0.00238007	0	0	0	0
KYRG	2025	SSP2	MSW_FOOD	RURAL	0.0962486	0.0962486	0.0240622	0.0240622	0.0091302	0.0091302	0	0	0.000264199	0.000264199
LAOS	2025	SSP2	MSW_FOOD	RURAL	0.346249	0.346249	0.106881	0.106881	0.0358714	0.0358714	0	0	0.000187545	0.000187545
LATV	2025	SSP2	MSW_FOOD	RURAL	0.0779262	0.0779262	0	0	0	0	0	0	0	0
LITH	2025	SSP2	MSW_FOOD	RURAL	0.142787	0.142787	0	0	0	0	0	0	0	0
LUXE	2025	SSP2	MSW_FOOD	RURAL	0.0234727	0.0234727	0	0	0	0	0	0	0	0
MACE	2025	SSP2	MSW_FOOD	RURAL	0.0844028	0.0844028	0.0422014	0.0316511	0.0143581	0.0107685	0	0	0.000303193	0.000227395
MALA	2025	SSP2	MSW_FOOD	RURAL	0.891676	0.891676	0.207769	0.207769	0.0953596	0.0953596	0.00703442	0.00703442	0.0001355	0.0001355
MALT	2025	SSP2	MSW_FOOD	RURAL	0	0	0	0	0	0	0	0	0	0
MEXI	2025	SSP2	MSW_FOOD	RURAL	3.95714	3.95714	0.895957	0.895957	0.24465	0.24465	0.00887278	0.00887278	0.0028713	0.0028713
MIDE	2025	SSP2	MSW_FOOD	RURAL	3.10451	3.10451	0.745083	0.745083	0.172165	0.172165	0.00742943	0.00742943	0.00192375	0.00192375
MOLD	2025	SSP2	MSW_FOOD	RURAL	0.178256	0.178256	0.044564	0.044564	0.0141598	0.0141598	0	0	3.09977e-06	3.09977e-06
MONG	2025	SSP2	MSW_FOOD	RURAL	0.0800906	0.0800906	0.0143446	0.0143446	0.00444479	0.00444479	0	0	6.18944e-05	6.18944e-05
MONT	2025	SSP2	MSW_FOOD	RURAL	0.019024	0.019024	0.00627975	0.00433152	0.00191498	0.00132087	0.000530072	0.000365622	2.08791e-05	1.44016e-05
MYAN	2025	SSP2	MSW_FOOD	RURAL	1.67782	1.67782	0.517912	0.517912	0.159122	0.159122	0.0158377	0.0158377	0.00168009	0.00168009
NAFR	2025	SSP2	MSW_FOOD	RURAL	2.946	2.946	0.697737	0.697737	0.174446	0.174446	0.00619387	0.00619387	0.000316438	0.000316438
NEPA	2025	SSP2	MSW_FOOD	RURAL	0.389419	0.389419	0.128647	0.128647	0.00172786	0.00172786	0	0	0	0
NETH	2025	SSP2	MSW_FOOD	RURAL	0.397352	0.397352	0	0	0	0	0	0	0	0
NIGE	2025	SSP2	MSW_FOOD	RURAL	4.07676	4.07676	0.965548	0.965548	0.0988853	0.0988853	0.00306861	0.00306861	0.0029119	0.0029119
NORW	2025	SSP2	MSW_FOOD	RURAL	0.142941	0.142941	0	0	0	0	0	0	0	0
NZEL	2025	SSP2	MSW_FOOD	RURAL	0.268548	0.268548	0	0	0	0	0	0	0	0
PAKI	2025	SSP2	MSW_FOOD	RURAL	0.864051	0.864051	0.266717	0.266717	0.0391824	0.0391824	0.00036009	0.00036009	0.00022619	0.00022619
PARA	2025	SSP2	MSW_FOOD	RURAL	0.543648	0.543648	0.155328	0.155328	0.0095767	0.0095767	0	0	0.000584861	0.000584861
PERU	2025	SSP2	MSW_FOOD	RURAL	0.730817	0.730817	0.208805	0.208805	0.0541838	0.0541838	0.00174984	0.00174984	0.000642736	0.000642736
PHIL	2025	SSP2	MSW_FOOD	RURAL	0.960941	0.960941	0.223908	0.223908	0.0832525	0.0832525	0.0159753	0.0159753	0.000205938	0.000205938
POLA	2025	SSP2	MSW_FOOD	RURAL	1.03145	1.03145	0	0	0	0	0	0	0	0
PORT	2025	SSP2	MSW_FOOD	RURAL	0.305784	0.305784	0	0	0	0	0	0	0	0
ROMA	2025	SSP2	MSW_FOOD	RURAL	0.380315	0.380315	0	0	0	0	0	0	0	0
RSAF	2025	SSP2	MSW_FOOD	RURAL	4.59368	4.59368	1.08798	1.08798	0.149833	0.149833	0.0033243	0.0033243	0.00524001	0.00524001
RUSS	2025	SSP2	MSW_FOOD	RURAL	2.64258	2.64258	0.261185	0.261185	0.0555501	0.0555501	0.00169899	0.00169899	0.00367835	0.00367835
SAAR	2025	SSP2	MSW_FOOD	RURAL	2.07389	2.07389	0.612292	0.612292	0.186541	0.186541	0.00532518	0.00532518	0	0
SAFR	2025	SSP2	MSW_FOOD	RURAL	1.02964	1.02964	0.243861	0.243861	0.0409396	0.0409396	0.0014185	0.0014185	0.000131435	0.000131435
SERB	2025	SSP2	MSW_FOOD	RURAL	0.243982	0.243982	0.0805376	0.0555515	0.0138098	0.00952546	0	0	0.00035909	0.000247685
SING	2025	SSP2	MSW_FOOD	RURAL	0	0	0	0	0	0	0	0	0	0
SKRE	2025	SSP2	MSW_FOOD	RURAL	0.14673	0.14673	0	0	0	0	0	0	0	0
SLOV	2025	SSP2	MSW_FOOD	RURAL	0.0874365	0.0874365	0	0	0	0	0	0	0	0
SPAI	2025	SSP2	MSW_FOOD	RURAL	1.43714	1.43714	0	0	0	0	0	0	0	0
SRIL	2025	SSP2	MSW_FOOD	RURAL	0.183783	0.183783	0.061261	0.061261	0.0178978	0.0178978	0.00131287	0.00131287	1.98279e-06	1.98279e-06
SWED	2025	SSP2	MSW_FOOD	RURAL	0.327529	0.327529	0	0	0	0	0	0	0	0
SWIT	2025	SSP2	MSW_FOOD	RURAL	0.280245	0.280245	0	0	0	0	0	0	0	0
TAIW	2025	SSP2	MSW_FOOD	RURAL	0.0519055	0.0519055	0.00819561	0.00819561	0.00354907	0.00354907	0.000504442	0.000504442	0	0
TANZ	2025	SSP2	MSW_FOOD	RURAL	2.79658	2.79658	0.662347	0.662347	0.0741211	0.0741211	0.00336991	0.00336991	0.00800859	0.00800859
THAI	2025	SSP2	MSW_FOOD	RURAL	4.69449	4.69449	0.840804	0.840804	0.164286	0.164286	0.00547474	0.00547474	0.00370991	0.00370991
TURK	2025	SSP2	MSW_FOOD	RURAL	1.92897	1.92897	0.641417	0.477864	0.169737	0.126456	0.0071827	0.0053512	0.00294897	0.00219702
UKRA	2025	SSP2	MSW_FOOD	RURAL	1.06409	1.06409	0.266022	0.266022	0.0687438	0.0687438	0.00180666	0.00180666	0.0028064	0.0028064
UNKI	2025	SSP2	MSW_FOOD	RURAL	0.893657	0.893657	0	0	0	0	0	0	0	0
URUG	2025	SSP2	MSW_FOOD	RURAL	0.0443287	0.0443287	0.0126653	0.0126653	0.00191961	0.00191961	0.000334964	0.000334964	0.000157378	0.000157378
USAM	2025	SSP2	MSW_FOOD	RURAL	14.2811	14.2811	4.01859	2.93173	0.641407	0.467933	0.0454248	0.0331393	0.0327956	0.0239257
VENE	2025	SSP2	MSW_FOOD	RURAL	0.278782	0.278782	0.0796521	0.0796521	0.0165965	0.0165965	0.00248053	0.00248053	0.000202994	0.000202994
VIET	2025	SSP2	MSW_FOOD	RURAL	1.09318	1.09318	0.290028	0.290028	0.0921263	0.0921263	0.00450302	0.00450302	0.00067239	0.00067239
WAFR	2025	SSP2	MSW_FOOD	RURAL	13.8255	13.8255	3.27446	3.27446	0.501018	0.501018	0.0137477	0.0137477	0.0238931	0.0238931
AFGH	2030	SSP2	MSW_FOOD	RURAL	0.0502323	0.0502323	0.0225314	0.0225314	0.00667683	0.00667683	0	0	5.84739e-07	5.84739e-07
ALBA	2030	SSP2	MSW_FOOD	RURAL	0.100846	0.100846	0.0366434	0.0102682	0.0134986	0.00378257	0.000679545	0.000190422	0.000279134	7.82187e-05
ARGE	2030	SSP2	MSW_FOOD	RURAL	1.20749	1.20749	0.226404	0.226404	0.0379659	0.0379659	0.000930272	0.000930272	0.000906271	0.000906271
ARME	2030	SSP2	MSW_FOOD	RURAL	0.0252231	0.0252231	0.00717916	0.00524291	0.00118062	0.000862204	0	0	4.25e-05	3.10376e-05
AUST	2030	SSP2	MSW_FOOD	RURAL	0.315126	0.315126	0	0	0	0	0	0	0	0
AUTR	2030	SSP2	MSW_FOOD	RURAL	0.860275	0.860275	0.144676	0.0522903	0.0326315	0.0117941	0.011067	0.00399998	0.000177289	6.40779e-05
AZER	2030	SSP2	MSW_FOOD	RURAL	0.0884662	0.0884662	0.0306923	0.0230193	0.0081847	0.00613853	0.000182956	0.000137217	3.85659e-05	2.89244e-05
BANG	2030	SSP2	MSW_FOOD	RURAL	0.154907	0.154907	0.0495525	0.0495525	0.0138544	0.0138544	0.00131956	0.00131956	0.000258328	0.000258328
BELA	2030	SSP2	MSW_FOOD	RURAL	0.210776	0.210776	0.0612512	0.0459384	0.0121493	0.00911194	0	0	4.91531e-05	3.68649e-05
BELG	2030	SSP2	MSW_FOOD	RURAL	0.246554	0.246554	0	0	0	0	0	0	0	0
BHUT	2030	SSP2	MSW_FOOD	RURAL	0.0598173	0.0598173	0.0169413	0.0169413	0.00294935	0.00294935	0	0	0	0
BOHE	2030	SSP2	MSW_FOOD	RURAL	0.217085	0.217085	0.15063	0.0753152	0.023728	0.011864	0.000113538	5.67688e-05	0	0
BOLV	2030	SSP2	MSW_FOOD	RURAL	0.292505	0.292505	0.0835728	0.0835728	0.00782225	0.00782225	0	0	0.000411259	0.000411259
BRAZ	2030	SSP2	MSW_FOOD	RURAL	6.0641	6.0641	1.7326	1.7326	0.410191	0.410191	0.0213384	0.0213384	0.0099043	0.0099043
BRUN	2030	SSP2	MSW_FOOD	RURAL	0	0	0	0	0	0	0	0	0	0
BULG	2030	SSP2	MSW_FOOD	RURAL	0.303331	0.303332	0	0	0	0	0	0	0	0
CAMB	2030	SSP2	MSW_FOOD	RURAL	0.578055	0.578055	0.163715	0.163715	0.0258925	0.0258925	0.000869481	0.000869481	0.000146268	0.000146268
CANA	2030	SSP2	MSW_FOOD	RURAL	1.29267	1.29267	0.0875592	0.0325643	0.0181374	0.00674552	0.00651079	0.00242144	0.00331186	0.00123172
CARB	2030	SSP2	MSW_FOOD	RURAL	0.843596	0.843596	0.241027	0.241027	0.0663116	0.0663116	0.0172382	0.0172382	7.88912e-05	7.88912e-05
CEAM	2030	SSP2	MSW_FOOD	RURAL	2.42095	2.42095	0.691701	0.691701	0.222847	0.222847	0.013099	0.013099	0.00337267	0.00337267
CHIL	2030	SSP2	MSW_FOOD	RURAL	0.546929	0.546929	0.123833	0.123833	0.0431674	0.0431674	0.00598164	0.00598164	0.00120064	0.00120064
CHIN	2030	SSP2	MSW_FOOD	RURAL	19.998	19.998	7.59234	7.59234	1.30433	1.30433	0.0207819	0.0207819	0.0290259	0.0290259
COLO	2030	SSP2	MSW_FOOD	RURAL	0.934508	0.934508	0.267002	0.267002	0.0686471	0.0686471	0.00272787	0.00272787	0.0010657	0.0010657
CROA	2030	SSP2	MSW_FOOD	RURAL	0.154388	0.154388	0.00038597	0	6.03909e-05	0	2.75035e-05	0	0	0
CYPR	2030	SSP2	MSW_FOOD	RURAL	0.0349829	0.0349829	0	0	0	0	0	0	0	0
CZRE	2030	SSP2	MSW_FOOD	RURAL	0.156058	0.156058	0	0	0	0	0	0	0	0
DENM	2030	SSP2	MSW_FOOD	RURAL	0.395254	0.395254	0	0	0	0	0	0	0	0
EAFR	2030	SSP2	MSW_FOOD	RURAL	8.28117	8.28117	1.96133	1.96133	0.301056	0.301056	0.0105355	0.0105355	0.00727029	0.00727029
ECUA	2030	SSP2	MSW_FOOD	RURAL	0.308361	0.308361	0.0881032	0.0881032	0.021888	0.021888	0.00152955	0.00152955	6.57107e-05	6.57107e-05
EGYP	2030	SSP2	MSW_FOOD	RURAL	0.144426	0.144426	0.0391593	0.0391593	0.00953638	0.00953638	0.00120483	0.00120483	9.96229e-05	9.96229e-05
ESTO	2030	SSP2	MSW_FOOD	RURAL	0.0323473	0.0323473	0	0	0	0	0	0	0	0
FINL	2030	SSP2	MSW_FOOD	RURAL	0.489376	0.489376	0	0	0	0	0	0	0	0
FRAN	2030	SSP2	MSW_FOOD	RURAL	2.59783	2.59783	0	0	0	0	0	0	0	0
FSUA	2030	SSP2	MSW_FOOD	RURAL	0.262488	0.262488	0.0747112	0.0545613	0.01575	0.0115021	6.15202e-05	4.4928e-05	0.000116228	8.48809e-05
GEOR	2030	SSP2	MSW_FOOD	RURAL	0.101071	0.101071	0.0350654	0.0262991	0.0135912	0.0101934	0.000413561	0.00031017	0	0
GERM	2030	SSP2	MSW_FOOD	RURAL	1.19873	1.19873	0	0	0	0	0	0	0	0
GREE	2030	SSP2	MSW_FOOD	RURAL	0	0	0	0	0	0	0	0	0	0
HUNG	2030	SSP2	MSW_FOOD	RURAL	0.247901	0.247901	0	0	0	0	0	0	0	0
ICEL	2030	SSP2	MSW_FOOD	RURAL	0.0127108	0.0127108	0.00422682	0.00161541	0.000983644	0.000375929	0.00141061	0.000539108	2.65819e-05	1.01591e-05
INDI	2030	SSP2	MSW_FOOD	RURAL	11.1488	11.1488	2.84472	2.84472	0.46707	0.46707	0.00487331	0.00487331	0.00616274	0.00616274
INDO	2030	SSP2	MSW_FOOD	RURAL	3.33278	3.33278	1.24395	1.24395	0.460673	0.460673	0.0822113	0.0822113	0.00298532	0.00298532
IRAN	2030	SSP2	MSW_FOOD	RURAL	1.64894	1.64894	0.486829	0.486829	0.132043	0.132043	0.00281266	0.00281266	0.000433902	0.000433902
IREL	2030	SSP2	MSW_FOOD	RURAL	0.297116	0.297116	0	0	0	0	0	0	0	0
ISRA	2030	SSP2	MSW_FOOD	RURAL	0.110203	0.110203	0.00953106	0.00953106	0.00187584	0.00187584	8.11218e-05	8.11218e-05	5.73546e-05	5.73546e-05
ITAL	2030	SSP2	MSW_FOOD	RURAL	1.34312	1.34312	0	0	0	0	0	0	0	0
JAPA	2030	SSP2	MSW_FOOD	RURAL	0.336731	0.336731	0.0678538	0	0.0317745	0	0.00621733	0	0.000122952	0
KAZA	2030	SSP2	MSW_FOOD	RURAL	0.313599	0.313599	0.0783998	0.0587999	0.0204622	0.0153467	9.40466e-05	7.05349e-05	0.000620162	0.000465121
KENY	2030	SSP2	MSW_FOOD	RURAL	0.866894	0.866894	0.205317	0.205317	0.0336352	0.0336352	0.000725017	0.000725017	0.000845698	0.000845698
KORN	2030	SSP2	MSW_FOOD	RURAL	0.103566	0.103566	0.0280805	0.0280805	0.0122301	0.0122301	0.00119486	0.00119486	8.51834e-05	8.51834e-05
KORS	2030	SSP2	MSW_FOOD	RURAL	0.277259	0.277259	0.0164167	0.0164167	0.00569421	0.00569421	0.00114454	0.00114454	3.6264e-05	3.6264e-05
KOSO	2030	SSP2	MSW_FOOD	RURAL	0.0236894	0.0236894	0.0118447	0.00888353	0.00211033	0.00158275	0	0	0	0
KYRG	2030	SSP2	MSW_FOOD	RURAL	0.0941898	0.0941898	0.0235475	0.0176606	0.0089349	0.00670118	0	0	0.000258547	0.000193911
LAOS	2030	SSP2	MSW_FOOD	RURAL	0.358096	0.358096	0.110538	0.110538	0.0370988	0.0370988	0	0	0.000193962	0.000193962
LATV	2030	SSP2	MSW_FOOD	RURAL	0.0729788	0.0729788	0	0	0	0	0	0	0	0
LITH	2030	SSP2	MSW_FOOD	RURAL	0.13469	0.13469	0	0	0	0	0	0	0	0
LUXE	2030	SSP2	MSW_FOOD	RURAL	0.0161847	0.0161847	0	0	0	0	0	0	0	0
MACE	2030	SSP2	MSW_FOOD	RURAL	0.0833235	0.0833235	0.0416618	0.0208309	0.0141745	0.00708723	0	0	0.000299316	0.000149658
MALA	2030	SSP2	MSW_FOOD	RURAL	0.882569	0.882569	0.205647	0.205647	0.0946022	0.0946022	0.0070616	0.0070616	0.000131439	0.000131439
MALT	2030	SSP2	MSW_FOOD	RURAL	0	0	0	0	0	0	0	0	0	0
MEXI	2030	SSP2	MSW_FOOD	RURAL	3.82994	3.82994	0.867156	0.867156	0.236786	0.236786	0.00858757	0.00858757	0.002779	0.002779
MIDE	2030	SSP2	MSW_FOOD	RURAL	3.24385	3.24385	0.778525	0.778525	0.179893	0.179893	0.00776289	0.00776289	0.00201009	0.00201009
MOLD	2030	SSP2	MSW_FOOD	RURAL	0.164777	0.164777	0.0411943	0.0308957	0.0130891	0.00981685	0	0	2.86538e-06	2.14904e-06
MONG	2030	SSP2	MSW_FOOD	RURAL	0.0781865	0.0781865	0.0140036	0.0140036	0.00433912	0.00433912	0	0	6.04229e-05	6.04229e-05
MONT	2030	SSP2	MSW_FOOD	RURAL	0.0176213	0.0176212	0.00581672	0.00220755	0.00177378	0.000673181	0.000490988	0.000186339	1.93396e-05	7.33974e-06
MYAN	2030	SSP2	MSW_FOOD	RURAL	1.61955	1.61955	0.499925	0.499925	0.153596	0.153596	0.0152877	0.0152877	0.00162174	0.00162174
NAFR	2030	SSP2	MSW_FOOD	RURAL	2.90505	2.90505	0.688039	0.688039	0.172021	0.172021	0.00610779	0.00610779	0.00031204	0.00031204
NEPA	2030	SSP2	MSW_FOOD	RURAL	0.395492	0.395492	0.130653	0.130653	0.00175481	0.00175481	0	0	0	0
NETH	2030	SSP2	MSW_FOOD	RURAL	0.348801	0.348801	0	0	0	0	0	0	0	0
NIGE	2030	SSP2	MSW_FOOD	RURAL	4.19502	4.19502	0.993558	0.993558	0.101754	0.101754	0.00315762	0.00315762	0.00299637	0.00299637
NORW	2030	SSP2	MSW_FOOD	RURAL	0.138415	0.138415	0	0	0	0	0	0	0	0
NZEL	2030	SSP2	MSW_FOOD	RURAL	0.258603	0.258603	0	0	0	0	0	0	0	0
PAKI	2030	SSP2	MSW_FOOD	RURAL	0.8762	0.8762	0.270467	0.270467	0.0397885	0.0397885	0.000366149	0.000366149	0.000229622	0.000229622
PARA	2030	SSP2	MSW_FOOD	RURAL	0.558799	0.558799	0.159657	0.159657	0.00984359	0.00984359	0	0	0.00060116	0.00060116
PERU	2030	SSP2	MSW_FOOD	RURAL	0.70418	0.70418	0.201194	0.201194	0.0522089	0.0522089	0.00168606	0.00168606	0.00061931	0.00061931
PHIL	2030	SSP2	MSW_FOOD	RURAL	0.979843	0.979843	0.228313	0.228313	0.0848778	0.0848778	0.0163959	0.0163959	0.000209231	0.000209231
POLA	2030	SSP2	MSW_FOOD	RURAL	0.962714	0.962714	0	0	0	0	0	0	0	0
PORT	2030	SSP2	MSW_FOOD	RURAL	0.284715	0.284715	0	0	0	0	0	0	0	0
ROMA	2030	SSP2	MSW_FOOD	RURAL	0.358707	0.358707	0	0	0	0	0	0	0	0
RSAF	2030	SSP2	MSW_FOOD	RURAL	4.83261	4.83261	1.14456	1.14456	0.157626	0.157626	0.0034972	0.0034972	0.00551255	0.00551255
RUSS	2030	SSP2	MSW_FOOD	RURAL	2.45879	2.45879	0.24302	0.168378	0.0516816	0.0358079	0.00158195	0.00109607	0.00342188	0.00237088
SAAR	2030	SSP2	MSW_FOOD	RURAL	2.06875	2.06875	0.610773	0.610773	0.186078	0.186078	0.00531197	0.00531197	0	0
SAFR	2030	SSP2	MSW_FOOD	RURAL	1.00546	1.00546	0.238135	0.238135	0.0399783	0.0399783	0.00138519	0.00138519	0.000128348	0.000128348
SERB	2030	SSP2	MSW_FOOD	RURAL	0.233491	0.233491	0.0770748	0.0292513	0.0132161	0.00501574	0	0	0.00034365	0.000130422
SING	2030	SSP2	MSW_FOOD	RURAL	0	0	0	0	0	0	0	0	0	0
SKRE	2030	SSP2	MSW_FOOD	RURAL	0.139777	0.139777	0	0	0	0	0	0	0	0
SLOV	2030	SSP2	MSW_FOOD	RURAL	0.0835412	0.0835412	0	0	0	0	0	0	0	0
SPAI	2030	SSP2	MSW_FOOD	RURAL	1.3334	1.3334	0	0	0	0	0	0	0	0
SRIL	2030	SSP2	MSW_FOOD	RURAL	0.175199	0.175199	0.0583997	0.0583997	0.0170619	0.0170619	0.00125155	0.00125155	1.89018e-06	1.89018e-06
SWED	2030	SSP2	MSW_FOOD	RURAL	0.314607	0.314607	0	0	0	0	0	0	0	0
SWIT	2030	SSP2	MSW_FOOD	RURAL	0.263066	0.263066	0	0	0	0	0	0	0	0
TAIW	2030	SSP2	MSW_FOOD	RURAL	0.0475125	0.0475125	0.00750198	0.00750198	0.0032487	0.0032487	0.000461749	0.000461749	0	0
TANZ	2030	SSP2	MSW_FOOD	RURAL	2.91947	2.91947	0.691452	0.691452	0.0773783	0.0773783	0.003518	0.003518	0.00836052	0.00836052
THAI	2030	SSP2	MSW_FOOD	RURAL	4.69876	4.69876	0.841569	0.841569	0.163529	0.163529	0.00540026	0.00540026	0.00372725	0.00372725
TURK	2030	SSP2	MSW_FOOD	RURAL	1.9169	1.9169	0.637404	0.312344	0.168675	0.082655	0.00713776	0.00349768	0.00293052	0.00143603
UKRA	2030	SSP2	MSW_FOOD	RURAL	1.01214	1.01214	0.253035	0.189776	0.0653877	0.0490408	0.00171846	0.00128885	0.00266939	0.00200204
UNKI	2030	SSP2	MSW_FOOD	RURAL	0.819369	0.819369	0	0	0	0	0	0	0	0
URUG	2030	SSP2	MSW_FOOD	RURAL	0.04045	0.04045	0.0115571	0.0115571	0.00175165	0.00175165	0.000305655	0.000305655	0.000143607	0.000143607
USAM	2030	SSP2	MSW_FOOD	RURAL	13.6089	13.6089	3.82943	1.75803	0.611352	0.280662	0.0432733	0.019866	0.0312462	0.0143446
VENE	2030	SSP2	MSW_FOOD	RURAL	0.272495	0.272495	0.0778559	0.0778559	0.0162222	0.0162222	0.00242459	0.00242459	0.000198416	0.000198416
VIET	2030	SSP2	MSW_FOOD	RURAL	1.04625	1.04625	0.277466	0.277466	0.088168	0.088168	0.00429491	0.00429491	0.000641465	0.000641465
WAFR	2030	SSP2	MSW_FOOD	RURAL	14.4771	14.4771	3.42879	3.42879	0.524632	0.524632	0.0143957	0.0143957	0.0250192	0.0250192
AFGH	2035	SSP2	MSW_FOOD	RURAL	0.0523653	0.0523652	0.0234881	0.0176161	0.00696033	0.00522025	0	0	6.09568e-07	4.57176e-07
ALBA	2035	SSP2	MSW_FOOD	RURAL	0.0957677	0.0957677	0.034798	0	0.0128188	0	0.000645324	0	0.000265077	0
ARGE	2035	SSP2	MSW_FOOD	RURAL	1.15449	1.15448	0.216466	0.151526	0.0362993	0.0254095	0.000889438	0.000622606	0.00086649	0.000606543
ARME	2035	SSP2	MSW_FOOD	RURAL	0.0235071	0.023507	0.00669074	0.0030817	0.0011003	0.000506789	0	0	3.96086e-05	1.82434e-05
AUST	2035	SSP2	MSW_FOOD	RURAL	0.303588	0.303588	0	0	0	0	0	0	0	0
AUTR	2035	SSP2	MSW_FOOD	RURAL	0.834756	0.834756	0.140384	0.00591687	0.0316636	0.00133455	0.0107387	0.000452615	0.00017203	7.25069e-06
AZER	2035	SSP2	MSW_FOOD	RURAL	0.0839287	0.0839287	0.0291181	0.0145591	0.00776491	0.00388245	0.000173572	8.67859e-05	3.65878e-05	1.82939e-05
BANG	2035	SSP2	MSW_FOOD	RURAL	0.149621	0.149621	0.0478615	0.0343371	0.013382	0.00960062	0.00127469	0.000914495	0.000249544	0.000179029
BELA	2035	SSP2	MSW_FOOD	RURAL	0.195562	0.195562	0.05683	0.028415	0.0112723	0.00563615	0	0	4.56052e-05	2.28026e-05
BELG	2035	SSP2	MSW_FOOD	RURAL	0.238375	0.238375	0	0	0	0	0	0	0	0
BHUT	2035	SSP2	MSW_FOOD	RURAL	0.0614035	0.0614035	0.0173905	0.0126446	0.00302756	0.00220134	0	0	0	0
BOHE	2035	SSP2	MSW_FOOD	RURAL	0.210402	0.210402	0.145993	0.0364982	0.0229975	0.00574938	0.000110042	2.75106e-05	0	0
BOLV	2035	SSP2	MSW_FOOD	RURAL	0.297083	0.297083	0.0848809	0.0605741	0.00794469	0.00566962	0	0	0.000417697	0.000298083
BRAZ	2035	SSP2	MSW_FOOD	RURAL	5.97997	5.97997	1.70856	1.21929	0.4045	0.288666	0.0210423	0.0150166	0.00976689	0.00697001
BRUN	2035	SSP2	MSW_FOOD	RURAL	0	0	0	0	0	0	0	0	0	0
BULG	2035	SSP2	MSW_FOOD	RURAL	0.289738	0.289738	0	0	0	0	0	0	0	0
CAMB	2035	SSP2	MSW_FOOD	RURAL	0.56431	0.56431	0.159822	0.116207	0.0252768	0.0183788	0.000848808	0.000617167	0.00014279	0.000103823
CANA	2035	SSP2	MSW_FOOD	RURAL	1.2202	1.2202	0.0826501	0.00478282	0.0171205	0.000990733	0.00614575	0.000355644	0.00312618	0.000180906
CARB	2035	SSP2	MSW_FOOD	RURAL	0.759176	0.759176	0.216907	0.154793	0.0596757	0.0425867	0.0155131	0.0110707	7.09965e-05	5.06656e-05
CEAM	2035	SSP2	MSW_FOOD	RURAL	2.28252	2.28252	0.652149	0.465397	0.210104	0.149938	0.01235	0.00881341	0.00317982	0.00226923
CHIL	2035	SSP2	MSW_FOOD	RURAL	0.504529	0.504529	0.114233	0.0805976	0.0398209	0.0280958	0.00551792	0.0038932	0.00110756	0.000781446
CHIN	2035	SSP2	MSW_FOOD	RURAL	18.4375	18.4375	7.01569	5.23088	1.19576	0.889099	0.0179559	0.0133681	0.0267009	0.0199542
COLO	2035	SSP2	MSW_FOOD	RURAL	0.924779	0.924779	0.264223	0.188559	0.0679324	0.0484791	0.00269948	0.00192644	0.00105461	0.000752607
CROA	2035	SSP2	MSW_FOOD	RURAL	0.145649	0.145649	0.000182062	0	2.84863e-05	0	1.29734e-05	0	0	0
CYPR	2035	SSP2	MSW_FOOD	RURAL	0.0345672	0.0345672	0	0	0	0	0	0	0	0
CZRE	2035	SSP2	MSW_FOOD	RURAL	0.149917	0.149917	0	0	0	0	0	0	0	0
DENM	2035	SSP2	MSW_FOOD	RURAL	0.397432	0.397432	0	0	0	0	0	0	0	0
EAFR	2035	SSP2	MSW_FOOD	RURAL	8.54544	8.54544	2.02392	1.28441	0.310663	0.197152	0.0108717	0.00689935	0.0075023	0.00476108
ECUA	2035	SSP2	MSW_FOOD	RURAL	0.154341	0.154341	0.0440975	0.0314696	0.0109554	0.00781817	0.000765572	0.00054634	3.28896e-05	2.34712e-05
EGYP	2035	SSP2	MSW_FOOD	RURAL	0.10582	0.10582	0.0286918	0.0196131	0.00698725	0.00477634	0.000882773	0.000603445	7.29932e-05	4.98966e-05
ESTO	2035	SSP2	MSW_FOOD	RURAL	0.0308131	0.0308131	0	0	0	0	0	0	0	0
FINL	2035	SSP2	MSW_FOOD	RURAL	0.473081	0.473081	0	0	0	0	0	0	0	0
FRAN	2035	SSP2	MSW_FOOD	RURAL	2.56089	2.56089	0	0	0	0	0	0	0	0
FSUA	2035	SSP2	MSW_FOOD	RURAL	0.143994	0.143994	0.0409846	0.0188772	0.00864001	0.00397951	3.37484e-05	1.55442e-05	6.37598e-05	2.93672e-05
GEOR	2035	SSP2	MSW_FOOD	RURAL	0.0956955	0.0956955	0.0332005	0.0166002	0.0128683	0.00643416	0.000391565	0.000195783	0	0
GERM	2035	SSP2	MSW_FOOD	RURAL	1.12349	1.12349	0	0	0	0	0	0	0	0
GREE	2035	SSP2	MSW_FOOD	RURAL	0	0	0	0	0	0	0	0	0	0
HUNG	2035	SSP2	MSW_FOOD	RURAL	0.226614	0.226614	0	0	0	0	0	0	0	0
ICEL	2035	SSP2	MSW_FOOD	RURAL	0.0130395	0.0130395	0.00433613	0.000317706	0.00100908	7.39349e-05	0.00144709	0.000106028	2.72693e-05	1.99801e-06
INDI	2035	SSP2	MSW_FOOD	RURAL	10.8378	10.8378	2.7584	1.76781	0.450149	0.290745	0.0046343	0.00304074	0.00598586	0.00390282
INDO	2035	SSP2	MSW_FOOD	RURAL	3.1978	3.1978	1.19364	0.882155	0.441967	0.32663	0.0789844	0.0583768	0.00286308	0.00211588
IRAN	2035	SSP2	MSW_FOOD	RURAL	1.60537	1.60537	0.473966	0.330959	0.128554	0.0897663	0.00273834	0.00191212	0.000422438	0.000294978
IREL	2035	SSP2	MSW_FOOD	RURAL	0.293166	0.293166	0	0	0	0	0	0	0	0
ISRA	2035	SSP2	MSW_FOOD	RURAL	0.115766	0.115766	0.0100122	0.00677396	0.00197053	0.00133321	8.52166e-05	5.76553e-05	6.02497e-05	4.07633e-05
ITAL	2035	SSP2	MSW_FOOD	RURAL	1.25869	1.25869	0	0	0	0	0	0	0	0
JAPA	2035	SSP2	MSW_FOOD	RURAL	0.25917	0.25917	0.0522246	0	0.0239434	0	0.00514496	0	0.000101021	0
KAZA	2035	SSP2	MSW_FOOD	RURAL	0.307813	0.307813	0.0769533	0.0384766	0.0200847	0.0100423	9.23113e-05	4.61557e-05	0.000608719	0.000304359
KENY	2035	SSP2	MSW_FOOD	RURAL	0.877033	0.877033	0.207718	0.131821	0.0340286	0.0215951	0.000733497	0.000465488	0.000855589	0.00054297
KORN	2035	SSP2	MSW_FOOD	RURAL	0.0973555	0.0973555	0.0263967	0.0177902	0.0114967	0.00774824	0.00112321	0.000756991	8.00755e-05	5.39672e-05
KORS	2035	SSP2	MSW_FOOD	RURAL	0.262615	0.262615	0.0155496	0	0.00539519	0	0.00108353	0	3.45743e-05	0
KOSO	2035	SSP2	MSW_FOOD	RURAL	0.0213182	0.0213182	0.0106591	0.00532955	0.0018991	0.000949548	0	0	0	0
KYRG	2035	SSP2	MSW_FOOD	RURAL	0.0920791	0.0920791	0.0230198	0.0115099	0.00873467	0.00436734	0	0	0.000252753	0.000126377
LAOS	2035	SSP2	MSW_FOOD	RURAL	0.365179	0.365179	0.112724	0.0821865	0.0378326	0.0275835	0	0	0.000197798	0.000144214
LATV	2035	SSP2	MSW_FOOD	RURAL	0.0680781	0.0680781	0	0	0	0	0	0	0	0
LITH	2035	SSP2	MSW_FOOD	RURAL	0.125854	0.125854	0	0	0	0	0	0	0	0
LUXE	2035	SSP2	MSW_FOOD	RURAL	0.00797535	0.00797535	0	0	0	0	0	0	0	0
MACE	2035	SSP2	MSW_FOOD	RURAL	0.081565	0.081565	0.0407825	0.0101956	0.0138753	0.00346883	0	0	0.000292999	7.32498e-05
MALA	2035	SSP2	MSW_FOOD	RURAL	0.866684	0.866684	0.201946	0.140284	0.093125	0.0646906	0.00703769	0.00488883	0.000126284	8.7725e-05
MALT	2035	SSP2	MSW_FOOD	RURAL	0	0	0	0	0	0	0	0	0	0
MEXI	2035	SSP2	MSW_FOOD	RURAL	3.7072	3.7072	0.839365	0.592219	0.229197	0.161711	0.00831235	0.00586483	0.00268994	0.0018979
MIDE	2035	SSP2	MSW_FOOD	RURAL	3.37349	3.37349	0.809638	0.554806	0.187082	0.128198	0.00807313	0.00553213	0.00209042	0.00143247
MOLD	2035	SSP2	MSW_FOOD	RURAL	0.152138	0.152138	0.0380344	0.0190172	0.0120851	0.00604256	0	0	2.64559e-06	1.3228e-06
MONG	2035	SSP2	MSW_FOOD	RURAL	0.0769161	0.0769161	0.013776	0.00840978	0.00426862	0.00260584	0	0	5.94411e-05	3.62867e-05
MONT	2035	SSP2	MSW_FOOD	RURAL	0.0165727	0.0165727	0.00547059	0.000378987	0.00166823	0.00011557	0.000461771	3.19902e-05	1.81888e-05	1.26007e-06
MYAN	2035	SSP2	MSW_FOOD	RURAL	1.54845	1.54845	0.477978	0.348491	0.146853	0.107069	0.0146165	0.0106568	0.00155054	0.00113049
NAFR	2035	SSP2	MSW_FOOD	RURAL	2.74815	2.74815	0.650877	0.413057	0.16273	0.103271	0.0057779	0.00366674	0.000295186	0.00018733
NEPA	2035	SSP2	MSW_FOOD	RURAL	0.396895	0.396895	0.131117	0.0958164	0.00176103	0.00128691	0	0	0	0
NETH	2035	SSP2	MSW_FOOD	RURAL	0.303523	0.303523	0	0	0	0	0	0	0	0
NIGE	2035	SSP2	MSW_FOOD	RURAL	4.30794	4.30794	1.0203	0.647499	0.104493	0.0663127	0.00324261	0.00205781	0.00307702	0.00195273
NORW	2035	SSP2	MSW_FOOD	RURAL	0.135056	0.135056	0	0	0	0	0	0	0	0
NZEL	2035	SSP2	MSW_FOOD	RURAL	0.249823	0.249823	0	0	0	0	0	0	0	0
PAKI	2035	SSP2	MSW_FOOD	RURAL	0.890923	0.890923	0.275012	0.200509	0.0405463	0.0295621	0.000376475	0.000274486	0.000233565	0.000170291
PARA	2035	SSP2	MSW_FOOD	RURAL	0.573924	0.573924	0.163978	0.117021	0.01011	0.00721488	0	0	0.000617432	0.000440622
PERU	2035	SSP2	MSW_FOOD	RURAL	0.678703	0.678703	0.193915	0.138385	0.05032	0.0359102	0.00162506	0.0011597	0.000596903	0.000425971
PHIL	2035	SSP2	MSW_FOOD	RURAL	0.998984	0.998984	0.232773	0.161699	0.0865256	0.0601062	0.0168054	0.0116741	0.000212683	0.000147743
POLA	2035	SSP2	MSW_FOOD	RURAL	0.897488	0.897488	0	0	0	0	0	0	0	0
PORT	2035	SSP2	MSW_FOOD	RURAL	0.267856	0.267856	0	0	0	0	0	0	0	0
ROMA	2035	SSP2	MSW_FOOD	RURAL	0.341175	0.341175	0	0	0	0	0	0	0	0
RSAF	2035	SSP2	MSW_FOOD	RURAL	5.02959	5.02959	1.19122	0.755965	0.164051	0.104109	0.00363975	0.00230984	0.00573724	0.00364094
RUSS	2035	SSP2	MSW_FOOD	RURAL	2.29335	2.29335	0.226668	0.0874291	0.0482135	0.0185966	0.00147344	0.000568328	0.00319283	0.00123152
SAAR	2035	SSP2	MSW_FOOD	RURAL	2.04909	2.04909	0.604969	0.422436	0.18431	0.128699	0.0052615	0.00367398	0	0
SAFR	2035	SSP2	MSW_FOOD	RURAL	0.985313	0.985313	0.233364	0.148096	0.0391773	0.0248625	0.00135744	0.000861452	0.000125777	7.98198e-05
SERB	2035	SSP2	MSW_FOOD	RURAL	0.225504	0.225504	0.0744382	0.00515687	0.012764	0.000884252	0	0	0.000331895	2.29927e-05
SING	2035	SSP2	MSW_FOOD	RURAL	0	0	0	0	0	0	0	0	0	0
SKRE	2035	SSP2	MSW_FOOD	RURAL	0.133746	0.133746	0	0	0	0	0	0	0	0
SLOV	2035	SSP2	MSW_FOOD	RURAL	0.07972	0.07972	0	0	0	0	0	0	0	0
SPAI	2035	SSP2	MSW_FOOD	RURAL	1.22636	1.22636	0	0	0	0	0	0	0	0
SRIL	2035	SSP2	MSW_FOOD	RURAL	0.165033	0.165033	0.0550111	0.0382847	0.0160719	0.0111851	0.00117893	0.000820474	1.78051e-06	1.23914e-06
SWED	2035	SSP2	MSW_FOOD	RURAL	0.30295	0.30295	0	0	0	0	0	0	0	0
SWIT	2035	SSP2	MSW_FOOD	RURAL	0.247898	0.247898	0	0	0	0	0	0	0	0
TAIW	2035	SSP2	MSW_FOOD	RURAL	0.0434698	0.0434698	0.00686365	0.00324117	0.00297227	0.00140357	0.00042246	0.000199495	0	0
TANZ	2035	SSP2	MSW_FOOD	RURAL	3.00825	3.00825	0.71248	0.452151	0.0797314	0.0505988	0.00362498	0.00230047	0.00861477	0.00546706
THAI	2035	SSP2	MSW_FOOD	RURAL	4.57379	4.57379	0.819185	0.500084	0.159179	0.097173	0.00524801	0.00320372	0.00362354	0.00221204
TURK	2035	SSP2	MSW_FOOD	RURAL	1.87081	1.87081	0.62208	0.146212	0.16462	0.0386918	0.00696616	0.00163731	0.00286006	0.000672222
UKRA	2035	SSP2	MSW_FOOD	RURAL	0.96571	0.96571	0.241428	0.120714	0.0623883	0.0311941	0.00163963	0.000819817	0.00254694	0.00127347
UNKI	2035	SSP2	MSW_FOOD	RURAL	0.765022	0.765022	0	0	0	0	0	0	0	0
URUG	2035	SSP2	MSW_FOOD	RURAL	0.036765	0.036765	0.0105043	0.00749623	0.00159207	0.00113616	0.000277809	0.000198255	0.000130525	9.31471e-05
USAM	2035	SSP2	MSW_FOOD	RURAL	12.9675	12.9675	3.64894	0.688282	0.582668	0.109906	0.0412211	0.00777535	0.0297681	0.00561502
VENE	2035	SSP2	MSW_FOOD	RURAL	0.270348	0.270348	0.0772423	0.0551229	0.0160944	0.0114855	0.00240548	0.00171664	0.000196852	0.000140481
VIET	2035	SSP2	MSW_FOOD	RURAL	0.992452	0.992452	0.263078	0.176618	0.0836308	0.0561405	0.00405807	0.00272645	0.000606255	0.000407294
WAFR	2035	SSP2	MSW_FOOD	RURAL	15.0069	15.0069	3.55426	2.25559	0.54383	0.345123	0.0149224	0.00947001	0.0259347	0.0164586
AFGH	2040	SSP2	MSW_FOOD	RURAL	0.0543707	0.0543707	0.0243876	0.0121938	0.00722689	0.00361344	0	0	6.32912e-07	3.16456e-07
ALBA	2040	SSP2	MSW_FOOD	RURAL	0.0907596	0.0907596	0.0329783	0	0.0121485	0	0.000611577	0	0.000251215	0
ARGE	2040	SSP2	MSW_FOOD	RURAL	1.08894	1.08894	0.204176	0.0816704	0.0342384	0.0136954	0.000838939	0.000335576	0.000817294	0.000326918
ARME	2040	SSP2	MSW_FOOD	RURAL	0.0219643	0.0219643	0.00625164	0.00119336	0.00102809	0.000196249	0	0	3.70092e-05	7.06457e-06
AUST	2040	SSP2	MSW_FOOD	RURAL	0.291843	0.291843	0	0	0	0	0	0	0	0
AUTR	2040	SSP2	MSW_FOOD	RURAL	0.802578	0.802578	0.134972	0	0.030443	0	0.0103248	0	0.000165399	0
AZER	2040	SSP2	MSW_FOOD	RURAL	0.0794314	0.0794314	0.0275578	0.00688946	0.00734883	0.00183721	0.000164271	4.10677e-05	3.46273e-05	8.65683e-06
BANG	2040	SSP2	MSW_FOOD	RURAL	0.143811	0.143811	0.046003	0.0200046	0.0128628	0.00559344	0.00122538	0.000532861	0.000239891	0.000104317
BELA	2040	SSP2	MSW_FOOD	RURAL	0.180654	0.180654	0.0524976	0.0131244	0.010413	0.00260324	0	0	4.21285e-05	1.05321e-05
BELG	2040	SSP2	MSW_FOOD	RURAL	0.229618	0.229618	0	0	0	0	0	0	0	0
BHUT	2040	SSP2	MSW_FOOD	RURAL	0.059017	0.059017	0.0167146	0.00759175	0.00290989	0.00132167	0	0	0	0
BOHE	2040	SSP2	MSW_FOOD	RURAL	0.202296	0.202296	0.140369	0	0.0221116	0	0.000105803	0	0	0
BOLV	2040	SSP2	MSW_FOOD	RURAL	0.298971	0.298971	0.0854204	0.0364978	0.00799518	0.00341612	0	0	0.000420351	0.000179605
BRAZ	2040	SSP2	MSW_FOOD	RURAL	5.85009	5.85009	1.67145	0.714166	0.395714	0.169078	0.0205853	0.00879554	0.00955476	0.00408249
BRUN	2040	SSP2	MSW_FOOD	RURAL	0	0	0	0	0	0	0	0	0	0
BULG	2040	SSP2	MSW_FOOD	RURAL	0.273821	0.273821	0	0	0	0	0	0	0	0
CAMB	2040	SSP2	MSW_FOOD	RURAL	0.549255	0.549255	0.155558	0.0706543	0.0246024	0.0111744	0.000826162	0.000375242	0.000138981	6.31248e-05
CANA	2040	SSP2	MSW_FOOD	RURAL	1.13633	1.13633	0.076969	0	0.0159437	0	0.00572331	0	0.00291129	0
CARB	2040	SSP2	MSW_FOOD	RURAL	0.653492	0.653492	0.186712	0.079777	0.0513684	0.0219483	0.0133536	0.00570562	6.11132e-05	2.6112e-05
CEAM	2040	SSP2	MSW_FOOD	RURAL	2.10309	2.10309	0.600882	0.25674	0.193587	0.0827145	0.0113791	0.00486199	0.00292984	0.00125184
CHIL	2040	SSP2	MSW_FOOD	RURAL	0.455804	0.455804	0.103201	0.042427	0.0359752	0.0147898	0.00498502	0.0020494	0.0010006	0.000411357
CHIN	2040	SSP2	MSW_FOOD	RURAL	16.6076	16.6076	6.33729	3.11322	1.07277	0.522627	0.0150363	0.00735156	0.0238964	0.0118178
COLO	2040	SSP2	MSW_FOOD	RURAL	0.904778	0.904778	0.258508	0.110453	0.0664632	0.0283979	0.00264109	0.00112847	0.0010318	0.00044086
CROA	2040	SSP2	MSW_FOOD	RURAL	0.137117	0.137117	0	0	0	0	0	0	0	0
CYPR	2040	SSP2	MSW_FOOD	RURAL	0.0339435	0.0339435	0	0	0	0	0	0	0	0
CZRE	2040	SSP2	MSW_FOOD	RURAL	0.147897	0.147897	0	0	0	0	0	0	0	0
DENM	2040	SSP2	MSW_FOOD	RURAL	0.398844	0.398844	0	0	0	0	0	0	0	0
EAFR	2040	SSP2	MSW_FOOD	RURAL	8.6649	8.6649	2.05221	0.552519	0.315006	0.0848094	0.0110237	0.00296792	0.00760718	0.00204809
ECUA	2040	SSP2	MSW_FOOD	RURAL	0	0	0	0	0	0	0	0	0	0
EGYP	2040	SSP2	MSW_FOOD	RURAL	0.0644093	0.0644093	0.0174638	0.00641197	0.00425291	0.00156149	0.000537315	0.00019728	4.44286e-05	1.63123e-05
ESTO	2040	SSP2	MSW_FOOD	RURAL	0.0288064	0.0288064	0	0	0	0	0	0	0	0
FINL	2040	SSP2	MSW_FOOD	RURAL	0.454753	0.454753	0	0	0	0	0	0	0	0
FRAN	2040	SSP2	MSW_FOOD	RURAL	2.51799	2.51799	0	0	0	0	0	0	0	0
FSUA	2040	SSP2	MSW_FOOD	RURAL	0.0131566	0.0131566	0.00374471	0.000714816	0.000789427	0.000150691	3.08355e-06	5.88609e-07	5.82565e-06	1.11204e-06
GEOR	2040	SSP2	MSW_FOOD	RURAL	0.0879885	0.0879885	0.0305266	0.00763165	0.0118319	0.00295799	0.00036003	9.00075e-05	0	0
GERM	2040	SSP2	MSW_FOOD	RURAL	1.05047	1.05047	0	0	0	0	0	0	0	0
GREE	2040	SSP2	MSW_FOOD	RURAL	0	0	0	0	0	0	0	0	0	0
HUNG	2040	SSP2	MSW_FOOD	RURAL	0.204418	0.204418	0	0	0	0	0	0	0	0
ICEL	2040	SSP2	MSW_FOOD	RURAL	0.0134029	0.0134029	0.00445698	0	0.00103721	0	0.00148742	0	2.80293e-05	0
INDI	2040	SSP2	MSW_FOOD	RURAL	10.438	10.438	2.64864	0.744096	0.428953	0.12484	0.00434114	0.00135578	0.00575958	0.00175034
INDO	2040	SSP2	MSW_FOOD	RURAL	3.06974	3.06974	1.1459	0.547848	0.424224	0.202812	0.0759142	0.0363012	0.00274723	0.00131331
IRAN	2040	SSP2	MSW_FOOD	RURAL	1.5501	1.5501	0.457648	0.181481	0.124128	0.0492232	0.00264406	0.00104851	0.000407893	0.000161751
IREL	2040	SSP2	MSW_FOOD	RURAL	0.287802	0.287802	0	0	0	0	0	0	0	0
ISRA	2040	SSP2	MSW_FOOD	RURAL	0.121197	0.121197	0.0104819	0.00370165	0.00206298	0.000728535	8.92146e-05	3.15059e-05	6.30764e-05	2.22752e-05
ITAL	2040	SSP2	MSW_FOOD	RURAL	1.17624	1.17624	0	0	0	0	0	0	0	0
JAPA	2040	SSP2	MSW_FOOD	RURAL	0.225069	0.225069	0.0453531	0	0.0207054	0	0.00452042	0	8.36783e-05	0
KAZA	2040	SSP2	MSW_FOOD	RURAL	0.297651	0.297651	0.0744127	0.0186032	0.0194216	0.0048554	8.92637e-05	2.23159e-05	0.000588623	0.000147156
KENY	2040	SSP2	MSW_FOOD	RURAL	0.875164	0.875164	0.207276	0.055805	0.0339561	0.00914203	0.000731934	0.000197059	0.000853765	0.00022986
KORN	2040	SSP2	MSW_FOOD	RURAL	0.0902334	0.0902334	0.0244656	0.0085118	0.0106556	0.00370719	0.00104104	0.000362187	7.42176e-05	2.58209e-05
KORS	2040	SSP2	MSW_FOOD	RURAL	0.247999	0.247999	0.0146842	0	0.00509576	0	0.00102295	0	3.27622e-05	0
KOSO	2040	SSP2	MSW_FOOD	RURAL	0.0188111	0.0188111	0.00940554	0.00235139	0.00167576	0.000418939	0	0	0	0
KYRG	2040	SSP2	MSW_FOOD	RURAL	0.0892455	0.0892455	0.0223114	0.00557784	0.00846588	0.00211647	0	0	0.000244975	6.12438e-05
LAOS	2040	SSP2	MSW_FOOD	RURAL	0.367977	0.367977	0.113588	0.0520446	0.0381225	0.0174673	0	0	0.000199314	9.13233e-05
LATV	2040	SSP2	MSW_FOOD	RURAL	0.0635444	0.0635444	0	0	0	0	0	0	0	0
LITH	2040	SSP2	MSW_FOOD	RURAL	0.117154	0.117154	0	0	0	0	0	0	0	0
LUXE	2040	SSP2	MSW_FOOD	RURAL	0	0	0	0	0	0	0	0	0	0
MACE	2040	SSP2	MSW_FOOD	RURAL	0.0796541	0.0796541	0.039827	0	0.0135502	0	0	0	0.000286135	0
MALA	2040	SSP2	MSW_FOOD	RURAL	0.834523	0.834523	0.194452	0.0757056	0.0899169	0.0350072	0.00688979	0.00268239	0.000118537	4.61496e-05
MALT	2040	SSP2	MSW_FOOD	RURAL	0	0	0	0	0	0	0	0	0	0
MEXI	2040	SSP2	MSW_FOOD	RURAL	3.52649	3.52649	0.798451	0.328252	0.218025	0.0896325	0.00790717	0.00325072	0.00255882	0.00105196
MIDE	2040	SSP2	MSW_FOOD	RURAL	3.46908	3.46908	0.832578	0.308473	0.192383	0.0712786	0.00830188	0.00307587	0.00214965	0.000796455
MOLD	2040	SSP2	MSW_FOOD	RURAL	0.139289	0.139289	0.0348223	0.00870558	0.0110645	0.00276612	0	0	2.42216e-06	6.05541e-07
MONG	2040	SSP2	MSW_FOOD	RURAL	0.0748136	0.0748136	0.0133995	0.00296035	0.00415194	0.000917288	0	0	5.78163e-05	1.27734e-05
MONT	2040	SSP2	MSW_FOOD	RURAL	0.0154218	0.0154218	0.00509069	0	0.00155238	0	0.000429703	0	1.69257e-05	0
MYAN	2040	SSP2	MSW_FOOD	RURAL	1.47083	1.47083	0.454019	0.208026	0.139492	0.0639134	0.0138839	0.00636143	0.00147282	0.000674828
NAFR	2040	SSP2	MSW_FOOD	RURAL	2.76076	2.76076	0.653864	0.17604	0.163477	0.044013	0.00580441	0.00156273	0.00029654	7.98378e-05
NEPA	2040	SSP2	MSW_FOOD	RURAL	0.398207	0.398207	0.13155	0.0607156	0.00176685	0.000815471	0	0	0	0
NETH	2040	SSP2	MSW_FOOD	RURAL	0.256005	0.256005	0	0	0	0	0	0	0	0
NIGE	2040	SSP2	MSW_FOOD	RURAL	4.3431	4.3431	1.02863	0.276939	0.105346	0.0283623	0.00326908	0.000880138	0.00310214	0.000835192
NORW	2040	SSP2	MSW_FOOD	RURAL	0.131365	0.131365	0	0	0	0	0	0	0	0
NZEL	2040	SSP2	MSW_FOOD	RURAL	0.239965	0.239965	0	0	0	0	0	0	0	0
PAKI	2040	SSP2	MSW_FOOD	RURAL	0.903134	0.903135	0.278781	0.127734	0.0412014	0.018878	0.000386246	0.000176973	0.000236865	0.000108529
PARA	2040	SSP2	MSW_FOOD	RURAL	0.584456	0.584456	0.166987	0.0713491	0.0102956	0.00439901	0	0	0.000628763	0.000268653
PERU	2040	SSP2	MSW_FOOD	RURAL	0.645794	0.645794	0.184512	0.0788371	0.04788	0.0204578	0.00154626	0.000660676	0.00056796	0.000242674
PHIL	2040	SSP2	MSW_FOOD	RURAL	1.01281	1.01281	0.235995	0.0918795	0.0877108	0.0341483	0.0171464	0.00667558	0.000214854	8.36488e-05
POLA	2040	SSP2	MSW_FOOD	RURAL	0.831574	0.831574	0	0	0	0	0	0	0	0
PORT	2040	SSP2	MSW_FOOD	RURAL	0.251093	0.251093	0	0	0	0	0	0	0	0
ROMA	2040	SSP2	MSW_FOOD	RURAL	0.318797	0.318797	0	0	0	0	0	0	0	0
RSAF	2040	SSP2	MSW_FOOD	RURAL	5.1413	5.1413	1.21768	0.327836	0.167695	0.0451485	0.00372059	0.0010017	0.00586467	0.00157895
RUSS	2040	SSP2	MSW_FOOD	RURAL	2.11503	2.11503	0.209044	0.0164249	0.0444689	0.00349399	0.00135794	0.000106695	0.00294511	0.000231402
SAAR	2040	SSP2	MSW_FOOD	RURAL	1.98126	1.98126	0.584944	0.231961	0.178209	0.0706692	0.00508734	0.00201739	0	0
SAFR	2040	SSP2	MSW_FOOD	RURAL	0.957248	0.957248	0.226717	0.0610391	0.0380614	0.0102473	0.00131878	0.000355055	0.000122194	3.28984e-05
SERB	2040	SSP2	MSW_FOOD	RURAL	0.217777	0.217777	0.0718874	0	0.0123266	0	0	0	0.000320522	0
SING	2040	SSP2	MSW_FOOD	RURAL	0	0	0	0	0	0	0	0	0	0
SKRE	2040	SSP2	MSW_FOOD	RURAL	0.126545	0.126545	0	0	0	0	0	0	0	0
SLOV	2040	SSP2	MSW_FOOD	RURAL	0.0768282	0.0768282	0	0	0	0	0	0	0	0
SPAI	2040	SSP2	MSW_FOOD	RURAL	1.1342	1.1342	0	0	0	0	0	0	0	0
SRIL	2040	SSP2	MSW_FOOD	RURAL	0.155468	0.155468	0.0518227	0.0203089	0.0151404	0.00593339	0.0011106	0.000435237	1.67731e-06	6.57325e-07
SWED	2040	SSP2	MSW_FOOD	RURAL	0.290334	0.290334	0	0	0	0	0	0	0	0
SWIT	2040	SSP2	MSW_FOOD	RURAL	0.23232	0.23232	0	0	0	0	0	0	0	0
TAIW	2040	SSP2	MSW_FOOD	RURAL	0.0392342	0.0392342	0.00619488	0	0.00268266	0	0.000381297	0	0	0
TANZ	2040	SSP2	MSW_FOOD	RURAL	3.04804	3.04804	0.721905	0.194359	0.0807861	0.0217501	0.00367294	0.000988868	0.00872872	0.00235004
THAI	2040	SSP2	MSW_FOOD	RURAL	4.39737	4.39737	0.787588	0.174002	0.152563	0.0337058	0.00500079	0.00110483	0.0034905	0.000771157
TURK	2040	SSP2	MSW_FOOD	RURAL	1.81349	1.81349	0.603019	0	0.159576	0	0.0067527	0	0.00277243	0
UKRA	2040	SSP2	MSW_FOOD	RURAL	0.931347	0.931347	0.232837	0.0582092	0.0601683	0.0150421	0.00158129	0.000395323	0.00245631	0.000614077
UNKI	2040	SSP2	MSW_FOOD	RURAL	0.710097	0.710097	0	0	0	0	0	0	0	0
URUG	2040	SSP2	MSW_FOOD	RURAL	0.032565	0.032565	0.00930429	0.00397547	0.00141019	0.000602537	0.000246073	0.00010514	0.000115614	4.93986e-05
USAM	2040	SSP2	MSW_FOOD	RURAL	12.2621	12.2621	3.45045	0	0.551118	0	0.0389649	0	0.028143	0
VENE	2040	SSP2	MSW_FOOD	RURAL	0.265088	0.265088	0.0757395	0.0323614	0.0157812	0.00674289	0.00235868	0.0010078	0.000193022	8.24731e-05
VIET	2040	SSP2	MSW_FOOD	RURAL	0.933875	0.933875	0.247415	0.0847577	0.0786906	0.0269478	0.00380044	0.00130583	0.000567952	0.000195102
WAFR	2040	SSP2	MSW_FOOD	RURAL	15.2818	15.2818	3.61936	0.974444	0.553791	0.149098	0.0151958	0.00409117	0.0264098	0.00711032
AFGH	2020	SSP3	MSW_FOOD	RURAL	0.0456164	0.0456164	0.0204609	0.0204609	0.00606328	0.00606328	0	0	5.31006e-07	5.31006e-07
ALBA	2020	SSP3	MSW_FOOD	RURAL	0.11353	0.11353	0.0412521	0.0412521	0.0151963	0.0151963	0.000765012	0.000765012	0.000314241	0.000314241
ARGE	2020	SSP3	MSW_FOOD	RURAL	1.31889	1.31889	0.247291	0.247291	0.0414684	0.0414684	0.0010161	0.0010161	0.00098988	0.00098988
ARME	2020	SSP3	MSW_FOOD	RURAL	0.0288484	0.0288484	0.00821103	0.00821103	0.00135032	0.00135032	0	0	4.86086e-05	4.86086e-05
AUST	2020	SSP3	MSW_FOOD	RURAL	0.336754	0.336754	0	0	0	0	0	0	0	0
AUTR	2020	SSP3	MSW_FOOD	RURAL	0.889511	0.889511	0.149592	0.149592	0.0337405	0.0337405	0.0114431	0.0114431	0.000183314	0.000183314
AZER	2020	SSP3	MSW_FOOD	RURAL	0.0976343	0.0976343	0.0338731	0.0338731	0.00903292	0.00903292	0.000201916	0.000201916	4.25626e-05	4.25626e-05
BANG	2020	SSP3	MSW_FOOD	RURAL	0.162143	0.162143	0.0518669	0.0518669	0.0145009	0.0145009	0.00138093	0.00138093	0.000270342	0.000270342
BELA	2020	SSP3	MSW_FOOD	RURAL	0.236326	0.236326	0.0686761	0.0686761	0.013622	0.013622	0	0	5.51115e-05	5.51115e-05
BELG	2020	SSP3	MSW_FOOD	RURAL	0.262213	0.262213	0	0	0	0	0	0	0	0
BHUT	2020	SSP3	MSW_FOOD	RURAL	0.0522689	0.0522689	0.0148034	0.0148034	0.00257717	0.00257717	0	0	0	0
BOHE	2020	SSP3	MSW_FOOD	RURAL	0.221769	0.221769	0.153881	0.153881	0.0242401	0.0242401	0.000115988	0.000115988	0	0
BOLV	2020	SSP3	MSW_FOOD	RURAL	0.275747	0.275747	0.0787848	0.0787848	0.00737411	0.00737411	0	0	0.000387698	0.000387698
BRAZ	2020	SSP3	MSW_FOOD	RURAL	6.22897	6.22897	1.77971	1.77971	0.421343	0.421343	0.0219185	0.0219185	0.0101736	0.0101736
BRUN	2020	SSP3	MSW_FOOD	RURAL	0.00951885	0.00951885	0.00221798	0.00221798	0.000870875	0.000870875	0.000158276	0.000158276	0	0
BULG	2020	SSP3	MSW_FOOD	RURAL	0.331554	0.331554	0	0	0	0	0	0	0	0
CAMB	2020	SSP3	MSW_FOOD	RURAL	0.58021	0.58021	0.164325	0.164325	0.025989	0.025989	0.000872724	0.000872724	0.000146814	0.000146814
CANA	2020	SSP3	MSW_FOOD	RURAL	1.41552	1.41552	0.0958802	0.0958802	0.019861	0.019861	0.00712953	0.00712953	0.0036266	0.0036266
CARB	2020	SSP3	MSW_FOOD	RURAL	1.03231	1.03231	0.294947	0.294947	0.081146	0.081146	0.0210945	0.0210945	9.65397e-05	9.65397e-05
CEAM	2020	SSP3	MSW_FOOD	RURAL	2.64413	2.64413	0.755465	0.755465	0.24339	0.24339	0.0143065	0.0143065	0.00368358	0.00368358
CHIL	2020	SSP3	MSW_FOOD	RURAL	0.61567	0.61567	0.139397	0.139397	0.0485929	0.0485929	0.00673344	0.00673344	0.00135154	0.00135154
CHIN	2020	SSP3	MSW_FOOD	RURAL	23.2404	23.2404	8.76581	8.76581	1.52584	1.52584	0.0270478	0.0270478	0.0340915	0.0340915
COLO	2020	SSP3	MSW_FOOD	RURAL	0.97149	0.97149	0.277569	0.277569	0.0713637	0.0713637	0.00283583	0.00283583	0.00110788	0.00110788
CROA	2020	SSP3	MSW_FOOD	RURAL	0.170899	0.170899	0.000854493	0.000854493	0.000133698	0.000133698	6.08895e-05	6.08895e-05	0	0
CYPR	2020	SSP3	MSW_FOOD	RURAL	0.0353348	0.0353348	0	0	0	0	0	0	0	0
CZRE	2020	SSP3	MSW_FOOD	RURAL	0.158843	0.158843	0	0	0	0	0	0	0	0
DENM	2020	SSP3	MSW_FOOD	RURAL	0.393192	0.393192	0	0	0	0	0	0	0	0
EAFR	2020	SSP3	MSW_FOOD	RURAL	7.55677	7.55677	1.78976	1.78976	0.274721	0.274721	0.00961389	0.00961389	0.00663431	0.00663431
ECUA	2020	SSP3	MSW_FOOD	RURAL	0.555018	0.555018	0.158577	0.158577	0.039396	0.039396	0.00275303	0.00275303	0.000118272	0.000118272
EGYP	2020	SSP3	MSW_FOOD	RURAL	0.217055	0.217055	0.0588516	0.0588516	0.014332	0.014332	0.00181071	0.00181071	0.000149721	0.000149721
ESTO	2020	SSP3	MSW_FOOD	RURAL	0.0358266	0.0358266	0	0	0	0	0	0	0	0
FINL	2020	SSP3	MSW_FOOD	RURAL	0.520498	0.520498	0	0	0	0	0	0	0	0
FRAN	2020	SSP3	MSW_FOOD	RURAL	2.66081	2.66081	0	0	0	0	0	0	0	0
FSUA	2020	SSP3	MSW_FOOD	RURAL	0.479401	0.479401	0.136451	0.136451	0.0287653	0.0287653	0.000112359	0.000112359	0.000212276	0.000212276
GEOR	2020	SSP3	MSW_FOOD	RURAL	0.115891	0.115891	0.040207	0.040207	0.015584	0.015584	0.000474201	0.000474201	0	0
GERM	2020	SSP3	MSW_FOOD	RURAL	1.36549	1.36549	0	0	0	0	0	0	0	0
GREE	2020	SSP3	MSW_FOOD	RURAL	0.625523	0.625523	0	0	0	0	0	0	0	0
HUNG	2020	SSP3	MSW_FOOD	RURAL	0.28448	0.28448	0	0	0	0	0	0	0	0
ICEL	2020	SSP3	MSW_FOOD	RURAL	0.0120503	0.0120503	0.00400718	0.00400718	0.00093253	0.00093253	0.00133731	0.00133731	2.52006e-05	2.52006e-05
INDI	2020	SSP3	MSW_FOOD	RURAL	11.347	11.347	2.90674	2.90674	0.481822	0.481822	0.0051305	0.0051305	0.0062758	0.0062758
INDO	2020	SSP3	MSW_FOOD	RURAL	3.53058	3.53058	1.31758	1.31758	0.488156	0.488156	0.0867884	0.0867884	0.00316639	0.00316639
IRAN	2020	SSP3	MSW_FOOD	RURAL	1.72466	1.72466	0.509187	0.509187	0.138107	0.138107	0.00294183	0.00294183	0.000453829	0.000453829
IREL	2020	SSP3	MSW_FOOD	RURAL	0.30436	0.30436	0	0	0	0	0	0	0	0
ISRA	2020	SSP3	MSW_FOOD	RURAL	0.0971361	0.0971361	0.00840096	0.00840096	0.00165342	0.00165342	7.15032e-05	7.15032e-05	5.05541e-05	5.05541e-05
ITAL	2020	SSP3	MSW_FOOD	RURAL	1.51895	1.51895	0	0	0	0	0	0	0	0
JAPA	2020	SSP3	MSW_FOOD	RURAL	0.564216	0.564216	0.113694	0.113694	0.0540749	0.0540749	0.00901739	0.00901739	0.000229557	0.000229557
KAZA	2020	SSP3	MSW_FOOD	RURAL	0.317203	0.317203	0.0793008	0.0793008	0.0206974	0.0206974	9.51274e-05	9.51274e-05	0.000627289	0.000627289
KENY	2020	SSP3	MSW_FOOD	RURAL	0.822246	0.822246	0.194742	0.194742	0.0319029	0.0319029	0.000687676	0.000687676	0.000802141	0.000802141
KORN	2020	SSP3	MSW_FOOD	RURAL	0.117553	0.117553	0.0318729	0.0318729	0.0138818	0.0138818	0.00135623	0.00135623	9.6688e-05	9.6688e-05
KORS	2020	SSP3	MSW_FOOD	RURAL	0.304028	0.304028	0.0180017	0.0180017	0.00624198	0.00624198	0.00125568	0.00125568	3.95042e-05	3.95042e-05
KOSO	2020	SSP3	MSW_FOOD	RURAL	0.0295292	0.0295292	0.0147646	0.0147646	0.00263056	0.00263056	0	0	0	0
KYRG	2020	SSP3	MSW_FOOD	RURAL	0.0975543	0.0975543	0.0243886	0.0243886	0.00925405	0.00925405	0	0	0.000267783	0.000267783
LAOS	2020	SSP3	MSW_FOOD	RURAL	0.327011	0.327011	0.100942	0.100942	0.0338784	0.0338784	0	0	0.000177125	0.000177125
LATV	2020	SSP3	MSW_FOOD	RURAL	0.081462	0.081462	0	0	0	0	0	0	0	0
LITH	2020	SSP3	MSW_FOOD	RURAL	0.149141	0.149141	0	0	0	0	0	0	0	0
LUXE	2020	SSP3	MSW_FOOD	RURAL	0.028712	0.028712	0	0	0	0	0	0	0	0
MACE	2020	SSP3	MSW_FOOD	RURAL	0.0858574	0.0858574	0.0429287	0.0429287	0.0146055	0.0146055	0	0	0.000308418	0.000308418
MALA	2020	SSP3	MSW_FOOD	RURAL	0.888251	0.888251	0.206971	0.206971	0.0948265	0.0948265	0.00693111	0.00693111	0.000137042	0.000137042
MALT	2020	SSP3	MSW_FOOD	RURAL	0.00577318	0.00577318	0	0	0	0	0	0	0	0
MEXI	2020	SSP3	MSW_FOOD	RURAL	4.02938	4.02938	0.912312	0.912312	0.249116	0.249116	0.00903475	0.00903475	0.00292372	0.00292372
MIDE	2020	SSP3	MSW_FOOD	RURAL	2.92505	2.92505	0.702012	0.702012	0.162213	0.162213	0.00699996	0.00699996	0.00181254	0.00181254
MOLD	2020	SSP3	MSW_FOOD	RURAL	0.190704	0.190704	0.0476761	0.0476761	0.0151487	0.0151487	0	0	3.31624e-06	3.31624e-06
MONG	2020	SSP3	MSW_FOOD	RURAL	0.0795641	0.0795641	0.0142503	0.0142503	0.00441557	0.00441557	0	0	6.14875e-05	6.14875e-05
MONT	2020	SSP3	MSW_FOOD	RURAL	0.0202082	0.0202082	0.00667065	0.00667065	0.00203418	0.00203418	0.000563068	0.000563068	2.21788e-05	2.21788e-05
MYAN	2020	SSP3	MSW_FOOD	RURAL	1.71139	1.71139	0.528275	0.528275	0.162306	0.162306	0.0161546	0.0161546	0.0017137	0.0017137
NAFR	2020	SSP3	MSW_FOOD	RURAL	2.86767	2.86767	0.679185	0.679185	0.169808	0.169808	0.00602919	0.00602919	0.000308024	0.000308024
NEPA	2020	SSP3	MSW_FOOD	RURAL	0.38093	0.38093	0.125843	0.125843	0.0016902	0.0016902	0	0	0	0
NETH	2020	SSP3	MSW_FOOD	RURAL	0.441926	0.441926	0	0	0	0	0	0	0	0
NIGE	2020	SSP3	MSW_FOOD	RURAL	3.91644	3.91644	0.927578	0.927578	0.0949966	0.0949966	0.00294793	0.00294793	0.00279739	0.00279739
NORW	2020	SSP3	MSW_FOOD	RURAL	0.145613	0.145613	0	0	0	0	0	0	0	0
NZEL	2020	SSP3	MSW_FOOD	RURAL	0.274029	0.274029	0	0	0	0	0	0	0	0
PAKI	2020	SSP3	MSW_FOOD	RURAL	0.845305	0.845305	0.26093	0.26093	0.0382799	0.0382799	0.000351307	0.000351307	0.000221047	0.000221047
PARA	2020	SSP3	MSW_FOOD	RURAL	0.522163	0.522163	0.14919	0.14919	0.00919823	0.00919823	0	0	0.000561748	0.000561748
PERU	2020	SSP3	MSW_FOOD	RURAL	0.736062	0.736062	0.210304	0.210304	0.0545727	0.0545727	0.0017624	0.0017624	0.000647349	0.000647349
PHIL	2020	SSP3	MSW_FOOD	RURAL	0.931319	0.931319	0.217006	0.217006	0.0806964	0.0806964	0.0153938	0.0153938	0.000200224	0.000200224
POLA	2020	SSP3	MSW_FOOD	RURAL	1.07489	1.07489	0	0	0	0	0	0	0	0
PORT	2020	SSP3	MSW_FOOD	RURAL	0.326291	0.326291	0	0	0	0	0	0	0	0
ROMA	2020	SSP3	MSW_FOOD	RURAL	0.400134	0.400134	0	0	0	0	0	0	0	0
RSAF	2020	SSP3	MSW_FOOD	RURAL	4.32025	4.32025	1.02322	1.02322	0.140914	0.140914	0.00312642	0.00312642	0.0049281	0.0049281
RUSS	2020	SSP3	MSW_FOOD	RURAL	2.80785	2.80785	0.27752	0.27752	0.059023	0.059023	0.00180554	0.00180554	0.00390824	0.00390824
SAAR	2020	SSP3	MSW_FOOD	RURAL	2.03478	2.03478	0.600744	0.600744	0.183023	0.183023	0.00522475	0.00522475	0	0
SAFR	2020	SSP3	MSW_FOOD	RURAL	1.04053	1.04053	0.24644	0.24644	0.0413726	0.0413726	0.00143351	0.00143351	0.000132825	0.000132825
SERB	2020	SSP3	MSW_FOOD	RURAL	0.253435	0.253435	0.0836583	0.0836583	0.0143449	0.0143449	0	0	0.000373004	0.000373004
SING	2020	SSP3	MSW_FOOD	RURAL	0	0	0	0	0	0	0	0	0	0
SKRE	2020	SSP3	MSW_FOOD	RURAL	0.152503	0.152503	0	0	0	0	0	0	0	0
SLOV	2020	SSP3	MSW_FOOD	RURAL	0.0908574	0.0908574	0	0	0	0	0	0	0	0
SPAI	2020	SSP3	MSW_FOOD	RURAL	1.53227	1.53227	0	0	0	0	0	0	0	0
SRIL	2020	SSP3	MSW_FOOD	RURAL	0.191806	0.191806	0.0639353	0.0639353	0.0186791	0.0186791	0.00137019	0.00137019	2.06935e-06	2.06935e-06
SWED	2020	SSP3	MSW_FOOD	RURAL	0.336185	0.336185	0	0	0	0	0	0	0	0
SWIT	2020	SSP3	MSW_FOOD	RURAL	0.295733	0.295733	0	0	0	0	0	0	0	0
TAIW	2020	SSP3	MSW_FOOD	RURAL	0.0564847	0.0564847	0.00891864	0.00891864	0.00386218	0.00386218	0.000548945	0.000548945	0	0
TANZ	2020	SSP3	MSW_FOOD	RURAL	2.65481	2.65481	0.628772	0.628772	0.0703639	0.0703639	0.00319909	0.00319909	0.00760263	0.00760263
THAI	2020	SSP3	MSW_FOOD	RURAL	4.68901	4.68901	0.839823	0.839823	0.164574	0.164574	0.00550946	0.00550946	0.00369844	0.00369844
TURK	2020	SSP3	MSW_FOOD	RURAL	1.91672	1.91672	0.637346	0.637346	0.16866	0.16866	0.00713711	0.00713711	0.00293025	0.00293025
UKRA	2020	SSP3	MSW_FOOD	RURAL	1.11386	1.11386	0.278466	0.278466	0.0719596	0.0719596	0.00189118	0.00189118	0.00293768	0.00293768
UNKI	2020	SSP3	MSW_FOOD	RURAL	0.959919	0.959919	0	0	0	0	0	0	0	0
URUG	2020	SSP3	MSW_FOOD	RURAL	0.0477242	0.0477242	0.0136355	0.0136355	0.00206665	0.00206665	0.000360621	0.000360621	0.000169433	0.000169433
USAM	2020	SSP3	MSW_FOOD	RURAL	14.7967	14.7967	4.16367	4.16367	0.664436	0.664436	0.0470771	0.0470771	0.0339848	0.0339848
VENE	2020	SSP3	MSW_FOOD	RURAL	0.279938	0.279938	0.0799822	0.0799822	0.0166652	0.0166652	0.00249081	0.00249081	0.000203835	0.000203835
VIET	2020	SSP3	MSW_FOOD	RURAL	1.12305	1.12305	0.29805	0.29805	0.0946462	0.0946462	0.00463915	0.00463915	0.000692584	0.000692584
WAFR	2020	SSP3	MSW_FOOD	RURAL	13.0668	13.0668	3.09476	3.09476	0.473523	0.473523	0.0129932	0.0129932	0.0225819	0.0225819
AFGH	2025	SSP3	MSW_FOOD	RURAL	0.0520383	0.0520383	0.0233414	0.0233414	0.00691687	0.00691687	0	0	6.05761e-07	6.05761e-07
ALBA	2025	SSP3	MSW_FOOD	RURAL	0.114361	0.114361	0.0415541	0.0265992	0.0153076	0.00979853	0.000770613	0.000493277	0.000316541	0.000202621
ARGE	2025	SSP3	MSW_FOOD	RURAL	1.28294	1.28294	0.240551	0.240551	0.0403381	0.0403381	0.000988399	0.000988399	0.000962898	0.000962898
ARME	2025	SSP3	MSW_FOOD	RURAL	0.0286845	0.0286845	0.00816437	0.00816437	0.00134264	0.00134264	0	0	4.83324e-05	4.83324e-05
AUST	2025	SSP3	MSW_FOOD	RURAL	0.331572	0.331572	0	0	0	0	0	0	0	0
AUTR	2025	SSP3	MSW_FOOD	RURAL	0.856408	0.856408	0.144025	0.0980402	0.0324849	0.022113	0.0110173	0.00749964	0.000176492	0.000120141
AZER	2025	SSP3	MSW_FOOD	RURAL	0.100053	0.100053	0.0347122	0.0347122	0.00925667	0.00925667	0.000206918	0.000206918	4.36169e-05	4.36169e-05
BANG	2025	SSP3	MSW_FOOD	RURAL	0.171752	0.171752	0.0549409	0.0670584	0.0153603	0.0187491	0.00146276	0.00178582	0.000286362	0.000349606
BELA	2025	SSP3	MSW_FOOD	RURAL	0.233864	0.233864	0.0679605	0.0679605	0.01348	0.01348	0	0	5.45372e-05	5.45372e-05
BELG	2025	SSP3	MSW_FOOD	RURAL	0.249285	0.249285	0	0	0	0	0	0	0	0
BHUT	2025	SSP3	MSW_FOOD	RURAL	0.0585192	0.0585192	0.0165736	0.0165736	0.00288535	0.00288535	0	0	0	0
BOHE	2025	SSP3	MSW_FOOD	RURAL	0.224361	0.224361	0.155679	0.116759	0.0245233	0.0183925	0.000117343	8.80073e-05	0	0
BOLV	2025	SSP3	MSW_FOOD	RURAL	0.303888	0.303889	0.0868253	0.0918655	0.00812668	0.00859843	0	0	0.000427265	0.000452067
BRAZ	2025	SSP3	MSW_FOOD	RURAL	6.33497	6.33497	1.80999	1.91506	0.428513	0.453388	0.0222915	0.0235855	0.0103467	0.0109473
BRUN	2025	SSP3	MSW_FOOD	RURAL	0.00673312	0.00673312	0.00156888	0.00180977	0.00061601	0.000710593	0.000111956	0.000129145	0	0
BULG	2025	SSP3	MSW_FOOD	RURAL	0.327158	0.327158	0	0	0	0	0	0	0	0
CAMB	2025	SSP3	MSW_FOOD	RURAL	0.618928	0.618928	0.175291	0.175291	0.0277233	0.0277233	0.000930961	0.000930961	0.00015661	0.00015661
CANA	2025	SSP3	MSW_FOOD	RURAL	1.32796	1.32797	0.0899496	0.0617015	0.0186325	0.0127811	0.00668853	0.00458804	0.00340227	0.00233381
CARB	2025	SSP3	MSW_FOOD	RURAL	1.04586	1.04586	0.298816	0.316162	0.0822104	0.0869828	0.0213712	0.0226118	9.78061e-05	0.000103484
CEAM	2025	SSP3	MSW_FOOD	RURAL	2.82164	2.82164	0.806183	0.852982	0.25973	0.274807	0.015267	0.0161533	0.00393087	0.00415906
CHIL	2025	SSP3	MSW_FOOD	RURAL	0.588658	0.588658	0.133281	0.1435	0.0464609	0.0500232	0.00643802	0.00693163	0.00129225	0.00139132
CHIN	2025	SSP3	MSW_FOOD	RURAL	23.2665	23.2665	8.79073	9.52709	1.52556	1.69332	0.0262701	0.0300259	0.0341126	0.0369714
COLO	2025	SSP3	MSW_FOOD	RURAL	1.02984	1.02984	0.29424	0.259866	0.0756499	0.0668123	0.00300615	0.00265497	0.00117442	0.00103722
CROA	2025	SSP3	MSW_FOOD	RURAL	0.168228	0.168228	0.000630856	0.000315428	9.87071e-05	4.93535e-05	4.49536e-05	2.24768e-05	0	0
CYPR	2025	SSP3	MSW_FOOD	RURAL	0.0364559	0.0364559	0	0	0	0	0	0	0	0
CZRE	2025	SSP3	MSW_FOOD	RURAL	0.156822	0.156822	0	0	0	0	0	0	0	0
DENM	2025	SSP3	MSW_FOOD	RURAL	0.386355	0.386355	0	0	0	0	0	0	0	0
EAFR	2025	SSP3	MSW_FOOD	RURAL	8.45894	8.45894	2.00343	2.00343	0.307519	0.307519	0.0107617	0.0107617	0.00742636	0.00742636
ECUA	2025	SSP3	MSW_FOOD	RURAL	0.568437	0.568437	0.162411	0.171839	0.0403486	0.0426908	0.00281959	0.00298327	0.000121132	0.000128164
EGYP	2025	SSP3	MSW_FOOD	RURAL	0.236954	0.236954	0.0642471	0.0659942	0.0156459	0.0160714	0.00197672	0.00203047	0.000163447	0.000167892
ESTO	2025	SSP3	MSW_FOOD	RURAL	0.0348113	0.0348113	0	0	0	0	0	0	0	0
FINL	2025	SSP3	MSW_FOOD	RURAL	0.496982	0.496982	0	0	0	0	0	0	0	0
FRAN	2025	SSP3	MSW_FOOD	RURAL	2.59388	2.59388	0	0	0	0	0	0	0	0
FSUA	2025	SSP3	MSW_FOOD	RURAL	0.496998	0.496998	0.141459	0.141459	0.0298212	0.0298212	0.000116483	0.000116483	0.000220068	0.000220068
GEOR	2025	SSP3	MSW_FOOD	RURAL	0.115375	0.115375	0.0400282	0.0400282	0.0155147	0.0155147	0.000472091	0.000472091	0	0
GERM	2025	SSP3	MSW_FOOD	RURAL	1.30988	1.30988	0	0	0	0	0	0	0	0
GREE	2025	SSP3	MSW_FOOD	RURAL	0.298585	0.298585	0	0	0	0	0	0	0	0
HUNG	2025	SSP3	MSW_FOOD	RURAL	0.277468	0.277468	0	0	0	0	0	0	0	0
ICEL	2025	SSP3	MSW_FOOD	RURAL	0.0120814	0.0120814	0.00401753	0.00277647	0.000934939	0.000646127	0.00134077	0.00092659	2.52657e-05	1.74609e-05
INDI	2025	SSP3	MSW_FOOD	RURAL	12.2635	12.2635	3.14295	3.88514	0.52122	0.622844	0.00556076	0.00618301	0.00678274	0.00779673
INDO	2025	SSP3	MSW_FOOD	RURAL	3.77221	3.77221	1.40778	1.47441	0.521548	0.545789	0.0927655	0.0983396	0.00338262	0.0035272
IRAN	2025	SSP3	MSW_FOOD	RURAL	1.81211	1.81211	0.535004	0.621295	0.145109	0.168514	0.00309099	0.00358953	0.000476839	0.000553749
IREL	2025	SSP3	MSW_FOOD	RURAL	0.307558	0.307558	0	0	0	0	0	0	0	0
ISRA	2025	SSP3	MSW_FOOD	RURAL	0.101309	0.101309	0.00876187	0.00790616	0.00172446	0.00155604	7.4575e-05	6.72917e-05	5.27259e-05	4.75765e-05
ITAL	2025	SSP3	MSW_FOOD	RURAL	1.46939	1.46939	0	0	0	0	0	0	0	0
JAPA	2025	SSP3	MSW_FOOD	RURAL	0.524358	0.524358	0.105662	0.00559821	0.0502397	0.00266181	0.00841583	0.00044589	0.000212455	1.12563e-05
KAZA	2025	SSP3	MSW_FOOD	RURAL	0.332819	0.332819	0.0832047	0.0832047	0.0217163	0.0217163	9.98104e-05	9.98104e-05	0.00065817	0.00065817
KENY	2025	SSP3	MSW_FOOD	RURAL	0.905769	0.905769	0.214524	0.214524	0.0351435	0.0351435	0.000757529	0.000757529	0.000883622	0.000883622
KORN	2025	SSP3	MSW_FOOD	RURAL	0.116458	0.116458	0.0315762	0.0315762	0.0137525	0.0137525	0.0013436	0.0013436	9.57878e-05	9.57878e-05
KORS	2025	SSP3	MSW_FOOD	RURAL	0.287003	0.287003	0.0169936	0.0553505	0.005893	0.0191944	0.00118518	0.00386029	3.73669e-05	0.000121709
KOSO	2025	SSP3	MSW_FOOD	RURAL	0.0288863	0.0288863	0.0144432	0.0144432	0.00257329	0.00257329	0	0	0	0
KYRG	2025	SSP3	MSW_FOOD	RURAL	0.104508	0.104508	0.0261269	0.0261269	0.00991367	0.00991367	0	0	0.00028687	0.00028687
LAOS	2025	SSP3	MSW_FOOD	RURAL	0.366632	0.366632	0.113173	0.113173	0.0379831	0.0379831	0	0	0.000198585	0.000198585
LATV	2025	SSP3	MSW_FOOD	RURAL	0.0806769	0.0806769	0	0	0	0	0	0	0	0
LITH	2025	SSP3	MSW_FOOD	RURAL	0.148783	0.148783	0	0	0	0	0	0	0	0
LUXE	2025	SSP3	MSW_FOOD	RURAL	0.0279558	0.0279558	0	0	0	0	0	0	0	0
MACE	2025	SSP3	MSW_FOOD	RURAL	0.086768	0.086768	0.043384	0.032538	0.0147604	0.0110703	0	0	0.000311689	0.000233767
MALA	2025	SSP3	MSW_FOOD	RURAL	0.943651	0.943651	0.21988	0.25364	0.100749	0.116218	0.00736693	0.00849805	0.000145494	0.000167833
MALT	2025	SSP3	MSW_FOOD	RURAL	0.00478054	0.00478054	0	0	0	0	0	0	0	0
MEXI	2025	SSP3	MSW_FOOD	RURAL	4.15797	4.15797	0.941427	1.01361	0.257066	0.276776	0.00932308	0.0100379	0.00301702	0.00324834
MIDE	2025	SSP3	MSW_FOOD	RURAL	3.24132	3.24132	0.777917	0.801522	0.179752	0.185207	0.00775683	0.00799221	0.00200852	0.00206947
MOLD	2025	SSP3	MSW_FOOD	RURAL	0.189473	0.189473	0.0473682	0.0473682	0.0150508	0.0150508	0	0	3.29483e-06	3.29483e-06
MONG	2025	SSP3	MSW_FOOD	RURAL	0.0854623	0.0854623	0.0153067	0.0153067	0.0047429	0.0047429	0	0	6.60456e-05	6.60456e-05
MONT	2025	SSP3	MSW_FOOD	RURAL	0.0202298	0.0202297	0.00667778	0.00460606	0.00203635	0.00140459	0.00056367	0.000388796	2.22025e-05	1.53144e-05
MYAN	2025	SSP3	MSW_FOOD	RURAL	1.79007	1.79007	0.552563	0.552563	0.169768	0.169768	0.0168973	0.0168973	0.00179249	0.00179249
NAFR	2025	SSP3	MSW_FOOD	RURAL	3.09099	3.09099	0.732076	0.732076	0.183031	0.183031	0.0064987	0.0064987	0.000332011	0.000332011
NEPA	2025	SSP3	MSW_FOOD	RURAL	0.41194	0.41194	0.136087	0.127158	0.00182779	0.00170786	0	0	0	0
NETH	2025	SSP3	MSW_FOOD	RURAL	0.389714	0.389714	0	0	0	0	0	0	0	0
NIGE	2025	SSP3	MSW_FOOD	RURAL	4.32319	4.32319	1.02391	1.02391	0.104863	0.104863	0.00325409	0.00325409	0.00308792	0.00308792
NORW	2025	SSP3	MSW_FOOD	RURAL	0.141785	0.141785	0	0	0	0	0	0	0	0
NZEL	2025	SSP3	MSW_FOOD	RURAL	0.263253	0.263253	0	0	0	0	0	0	0	0
PAKI	2025	SSP3	MSW_FOOD	RURAL	0.930357	0.930357	0.287184	0.287184	0.0420779	0.0420779	0.00038365	0.00038365	0.000243299	0.000243299
PARA	2025	SSP3	MSW_FOOD	RURAL	0.568589	0.568589	0.162454	0.171885	0.0100161	0.0105975	0	0	0.000611694	0.000647203
PERU	2025	SSP3	MSW_FOOD	RURAL	0.786129	0.786129	0.224608	0.237647	0.0582847	0.0616681	0.00188228	0.00199154	0.000691381	0.000731516
PHIL	2025	SSP3	MSW_FOOD	RURAL	1.00551	1.00551	0.234293	0.270266	0.0871302	0.100508	0.0165718	0.0191162	0.000216518	0.000249762
POLA	2025	SSP3	MSW_FOOD	RURAL	1.06065	1.06065	0	0	0	0	0	0	0	0
PORT	2025	SSP3	MSW_FOOD	RURAL	0.314606	0.314606	0	0	0	0	0	0	0	0
ROMA	2025	SSP3	MSW_FOOD	RURAL	0.39609	0.39609	0	0	0	0	0	0	0	0
RSAF	2025	SSP3	MSW_FOOD	RURAL	4.85467	4.85467	1.14979	1.14979	0.158346	0.158346	0.00351317	0.00351317	0.00553772	0.00553772
RUSS	2025	SSP3	MSW_FOOD	RURAL	2.77479	2.77479	0.274253	0.274253	0.0583315	0.0583315	0.00178353	0.00178353	0.00386265	0.00386265
SAAR	2025	SSP3	MSW_FOOD	RURAL	2.07106	2.07106	0.611456	0.710078	0.186286	0.216332	0.00531791	0.00617564	0	0
SAFR	2025	SSP3	MSW_FOOD	RURAL	1.07322	1.07322	0.254183	0.254183	0.0426725	0.0426725	0.00147854	0.00147854	0.000136998	0.000136998
SERB	2025	SSP3	MSW_FOOD	RURAL	0.252472	0.252472	0.0833402	0.0574846	0.0142904	0.00985693	0	0	0.000371586	0.000256304
SING	2025	SSP3	MSW_FOOD	RURAL	0	0	0	0	0	0	0	0	0	0
SKRE	2025	SSP3	MSW_FOOD	RURAL	0.148719	0.148719	0	0	0	0	0	0	0	0
SLOV	2025	SSP3	MSW_FOOD	RURAL	0.0888185	0.0888185	0	0	0	0	0	0	0	0
SPAI	2025	SSP3	MSW_FOOD	RURAL	1.50341	1.50341	0	0	0	0	0	0	0	0
SRIL	2025	SSP3	MSW_FOOD	RURAL	0.194782	0.194782	0.0649273	0.083478	0.0189689	0.0243886	0.00139145	0.001789	2.10146e-06	2.70187e-06
SWED	2025	SSP3	MSW_FOOD	RURAL	0.319402	0.319402	0	0	0	0	0	0	0	0
SWIT	2025	SSP3	MSW_FOOD	RURAL	0.289278	0.289278	0	0	0	0	0	0	0	0
TAIW	2025	SSP3	MSW_FOOD	RURAL	0.0541013	0.0541013	0.0085423	0.008015	0.00369921	0.00347086	0.000525781	0.000493326	0	0
TANZ	2025	SSP3	MSW_FOOD	RURAL	2.99812	2.99812	0.710082	0.710082	0.079463	0.079463	0.00361278	0.00361278	0.00858577	0.00858577
THAI	2025	SSP3	MSW_FOOD	RURAL	4.81504	4.81504	0.862395	0.722255	0.169928	0.142315	0.00572758	0.00479685	0.00378178	0.00316724
TURK	2025	SSP3	MSW_FOOD	RURAL	2.04645	2.04645	0.680481	0.506967	0.180074	0.134158	0.00762014	0.0056771	0.00312857	0.00233082
UKRA	2025	SSP3	MSW_FOOD	RURAL	1.10222	1.10222	0.275556	0.275556	0.0712076	0.0712076	0.00187142	0.00187142	0.00290698	0.00290698
UNKI	2025	SSP3	MSW_FOOD	RURAL	0.895358	0.895358	0	0	0	0	0	0	0	0
URUG	2025	SSP3	MSW_FOOD	RURAL	0.0447879	0.0447879	0.0127965	0.0135394	0.00193949	0.00205208	0.000338433	0.00035808	0.000159008	0.000168238
USAM	2025	SSP3	MSW_FOOD	RURAL	13.9668	13.9668	3.93016	2.86721	0.627292	0.457636	0.0444252	0.03241	0.0320739	0.0233992
VENE	2025	SSP3	MSW_FOOD	RURAL	0.280607	0.280608	0.0801736	0.0848277	0.0167051	0.0176749	0.00249677	0.00264171	0.000204322	0.000216183
VIET	2025	SSP3	MSW_FOOD	RURAL	1.1882	1.1882	0.315351	0.322165	0.100137	0.102354	0.00490962	0.00499417	0.000732949	0.000745819
WAFR	2025	SSP3	MSW_FOOD	RURAL	14.657	14.657	3.47139	3.47139	0.531149	0.531149	0.0145745	0.0145745	0.02533	0.02533
AFGH	2030	SSP3	MSW_FOOD	RURAL	0.0587448	0.0587448	0.0263496	0.0263496	0.00780829	0.00780829	0	0	6.8383e-07	6.8383e-07
ALBA	2030	SSP3	MSW_FOOD	RURAL	0.113849	0.113849	0.0413681	0.0115921	0.0152391	0.00427029	0.000767164	0.000214974	0.000315124	8.83041e-05
ARGE	2030	SSP3	MSW_FOOD	RURAL	1.22756	1.22756	0.230167	0.230167	0.038597	0.038597	0.000945736	0.000945736	0.000921336	0.000921336
ARME	2030	SSP3	MSW_FOOD	RURAL	0.0281975	0.0281975	0.00802577	0.00586118	0.00131985	0.00096388	0	0	4.75119e-05	3.46977e-05
AUST	2030	SSP3	MSW_FOOD	RURAL	0.322992	0.322992	0	0	0	0	0	0	0	0
AUTR	2030	SSP3	MSW_FOOD	RURAL	0.804964	0.804964	0.135374	0.0489284	0.0305335	0.0110358	0.0103555	0.0037428	0.00016589	5.99581e-05
AZER	2030	SSP3	MSW_FOOD	RURAL	0.101212	0.101212	0.0351144	0.0263358	0.00936392	0.00702294	0.000209315	0.000156986	4.41223e-05	3.30917e-05
BANG	2030	SSP3	MSW_FOOD	RURAL	0.177625	0.177625	0.0568194	0.0568194	0.0158855	0.0158855	0.00151277	0.00151277	0.000296153	0.000296153
BELA	2030	SSP3	MSW_FOOD	RURAL	0.229808	0.229808	0.0667819	0.0500864	0.0132463	0.0099347	0	0	5.35914e-05	4.01935e-05
BELG	2030	SSP3	MSW_FOOD	RURAL	0.23387	0.23387	0	0	0	0	0	0	0	0
BHUT	2030	SSP3	MSW_FOOD	RURAL	0.0635293	0.0635293	0.0179926	0.0179926	0.00313238	0.00313238	0	0	0	0
BOHE	2030	SSP3	MSW_FOOD	RURAL	0.226923	0.226923	0.157456	0.0787282	0.0248033	0.0124017	0.000118683	5.93414e-05	0	0
BOLV	2030	SSP3	MSW_FOOD	RURAL	0.329606	0.329606	0.0941732	0.0941732	0.00881443	0.00881443	0	0	0.000463424	0.000463424
BRAZ	2030	SSP3	MSW_FOOD	RURAL	6.24023	6.24023	1.78292	1.78292	0.422104	0.422104	0.0219581	0.0219581	0.010192	0.010192
BRUN	2030	SSP3	MSW_FOOD	RURAL	0.00362602	0.00362602	0.000844897	0.000844897	0.000331742	0.000331742	6.0292e-05	6.0292e-05	0	0
BULG	2030	SSP3	MSW_FOOD	RURAL	0.320834	0.320834	0	0	0	0	0	0	0	0
CAMB	2030	SSP3	MSW_FOOD	RURAL	0.645651	0.645651	0.182859	0.182859	0.0289203	0.0289203	0.000971157	0.000971157	0.000163372	0.000163372
CANA	2030	SSP3	MSW_FOOD	RURAL	1.22137	1.22137	0.0827295	0.0307681	0.0171369	0.00637344	0.00615166	0.00228788	0.00312918	0.00116378
CARB	2030	SSP3	MSW_FOOD	RURAL	1.0456	1.0456	0.298744	0.298744	0.0821906	0.0821906	0.0213661	0.0213661	9.77825e-05	9.77825e-05
CEAM	2030	SSP3	MSW_FOOD	RURAL	2.96432	2.96432	0.84695	0.84695	0.272863	0.272863	0.016039	0.016039	0.00412965	0.00412965
CHIL	2030	SSP3	MSW_FOOD	RURAL	0.548713	0.548713	0.124237	0.124237	0.0433082	0.0433082	0.00600115	0.00600115	0.00120456	0.00120456
CHIN	2030	SSP3	MSW_FOOD	RURAL	22.705	22.705	8.59355	8.59355	1.48524	1.48524	0.0253288	0.0253288	0.0332696	0.0332696
COLO	2030	SSP3	MSW_FOOD	RURAL	1.07776	1.07776	0.30793	0.269159	0.0791698	0.0692015	0.00314602	0.00274991	0.00122906	0.00107431
CROA	2030	SSP3	MSW_FOOD	RURAL	0.164798	0.164798	0.000411996	0	6.44631e-05	0	2.93581e-05	0	0	0
CYPR	2030	SSP3	MSW_FOOD	RURAL	0.0371252	0.0371252	0	0	0	0	0	0	0	0
CZRE	2030	SSP3	MSW_FOOD	RURAL	0.153286	0.153286	0	0	0	0	0	0	0	0
DENM	2030	SSP3	MSW_FOOD	RURAL	0.377272	0.377272	0	0	0	0	0	0	0	0
EAFR	2030	SSP3	MSW_FOOD	RURAL	9.34298	9.34298	2.21281	2.21281	0.339657	0.339657	0.0118863	0.0118863	0.00820248	0.00820248
ECUA	2030	SSP3	MSW_FOOD	RURAL	0.575415	0.575415	0.164404	0.164404	0.0408438	0.0408438	0.0028542	0.0028542	0.000122619	0.000122619
EGYP	2030	SSP3	MSW_FOOD	RURAL	0.251518	0.251518	0.0681959	0.0681959	0.0166076	0.0166076	0.00209821	0.00209821	0.000173493	0.000173493
ESTO	2030	SSP3	MSW_FOOD	RURAL	0.0335672	0.0335672	0	0	0	0	0	0	0	0
FINL	2030	SSP3	MSW_FOOD	RURAL	0.468562	0.468562	0	0	0	0	0	0	0	0
FRAN	2030	SSP3	MSW_FOOD	RURAL	2.49474	2.49474	0	0	0	0	0	0	0	0
FSUA	2030	SSP3	MSW_FOOD	RURAL	0.496531	0.49653	0.141326	0.10321	0.0297931	0.0217578	0.000116374	8.49871e-05	0.000219861	0.000160563
GEOR	2030	SSP3	MSW_FOOD	RURAL	0.113083	0.113083	0.039233	0.0294248	0.0152065	0.0114049	0.000462713	0.000347035	0	0
GERM	2030	SSP3	MSW_FOOD	RURAL	1.243	1.243	0	0	0	0	0	0	0	0
GREE	2030	SSP3	MSW_FOOD	RURAL	0	0	0	0	0	0	0	0	0	0
HUNG	2030	SSP3	MSW_FOOD	RURAL	0.269014	0.269014	0	0	0	0	0	0	0	0
ICEL	2030	SSP3	MSW_FOOD	RURAL	0.0119506	0.0119506	0.00397405	0.0015188	0.00092482	0.000353447	0.00132626	0.000506868	2.49922e-05	9.55153e-06
INDI	2030	SSP3	MSW_FOOD	RURAL	12.958	12.958	3.32249	3.32249	0.551229	0.551229	0.00589208	0.00589208	0.00716684	0.00716684
INDO	2030	SSP3	MSW_FOOD	RURAL	3.93384	3.93384	1.46813	1.46813	0.543878	0.543878	0.0967784	0.0967784	0.00352707	0.00352707
IRAN	2030	SSP3	MSW_FOOD	RURAL	1.88218	1.88218	0.555692	0.555692	0.150721	0.150721	0.00321052	0.00321052	0.000495279	0.000495279
IREL	2030	SSP3	MSW_FOOD	RURAL	0.307704	0.307704	0	0	0	0	0	0	0	0
ISRA	2030	SSP3	MSW_FOOD	RURAL	0.103856	0.103856	0.00898211	0.00898211	0.0017678	0.0017678	7.64495e-05	7.64495e-05	5.40512e-05	5.40512e-05
ITAL	2030	SSP3	MSW_FOOD	RURAL	1.40545	1.40545	0	0	0	0	0	0	0	0
JAPA	2030	SSP3	MSW_FOOD	RURAL	0.484225	0.484225	0.097575	0	0.0463665	0	0.00782215	0	0.000195142	0
KAZA	2030	SSP3	MSW_FOOD	RURAL	0.343275	0.343275	0.0858188	0.0643641	0.0223986	0.0167989	0.000102946	7.72096e-05	0.000678847	0.000509135
KENY	2030	SSP3	MSW_FOOD	RURAL	0.985257	0.985257	0.23335	0.23335	0.0382277	0.0382277	0.000824009	0.000824009	0.000961167	0.000961167
KORN	2030	SSP3	MSW_FOOD	RURAL	0.113617	0.113617	0.0308059	0.0308059	0.013417	0.013417	0.00131082	0.00131082	9.34509e-05	9.34509e-05
KORS	2030	SSP3	MSW_FOOD	RURAL	0.268007	0.268007	0.0158689	0.0158689	0.00550358	0.00550358	0.00110654	0.00110654	3.49731e-05	3.49731e-05
KOSO	2030	SSP3	MSW_FOOD	RURAL	0.0280105	0.0280105	0.0140052	0.0105039	0.00249527	0.00187145	0	0	0	0
KYRG	2030	SSP3	MSW_FOOD	RURAL	0.110553	0.110553	0.0276383	0.0207288	0.0104872	0.00786537	0	0	0.000303465	0.000227599
LAOS	2030	SSP3	MSW_FOOD	RURAL	0.399822	0.399822	0.123418	0.123418	0.0414216	0.0414216	0	0	0.000216562	0.000216562
LATV	2030	SSP3	MSW_FOOD	RURAL	0.077689	0.077689	0	0	0	0	0	0	0	0
LITH	2030	SSP3	MSW_FOOD	RURAL	0.146493	0.146493	0	0	0	0	0	0	0	0
LUXE	2030	SSP3	MSW_FOOD	RURAL	0.0269258	0.0269258	0	0	0	0	0	0	0	0
MACE	2030	SSP3	MSW_FOOD	RURAL	0.0878144	0.0878144	0.0439072	0.0219536	0.0149384	0.00746921	0	0	0.000315449	0.000157724
MALA	2030	SSP3	MSW_FOOD	RURAL	0.993024	0.993024	0.231384	0.231384	0.106049	0.106049	0.00776548	0.00776548	0.000152752	0.000152752
MALT	2030	SSP3	MSW_FOOD	RURAL	0.00374875	0.00374875	0	0	0	0	0	0	0	0
MEXI	2030	SSP3	MSW_FOOD	RURAL	4.24627	4.24627	0.961419	0.961419	0.262525	0.262525	0.00952106	0.00952106	0.00308109	0.00308109
MIDE	2030	SSP3	MSW_FOOD	RURAL	3.55176	3.55176	0.852422	0.852422	0.196968	0.196968	0.00849974	0.00849974	0.00220089	0.00220089
MOLD	2030	SSP3	MSW_FOOD	RURAL	0.185392	0.185392	0.0463481	0.0347611	0.0147267	0.011045	0	0	3.22387e-06	2.4179e-06
MONG	2030	SSP3	MSW_FOOD	RURAL	0.0893209	0.0893209	0.0159978	0.0159978	0.00495705	0.00495705	0	0	6.90276e-05	6.90276e-05
MONT	2030	SSP3	MSW_FOOD	RURAL	0.0200855	0.0200855	0.00663016	0.00251627	0.00202183	0.000767322	0.00055965	0.000212397	2.20442e-05	8.36616e-06
MYAN	2030	SSP3	MSW_FOOD	RURAL	1.82748	1.82748	0.564109	0.564109	0.173315	0.173315	0.0172504	0.0172504	0.00182995	0.00182995
NAFR	2030	SSP3	MSW_FOOD	RURAL	3.1904	3.1904	0.755622	0.755622	0.188918	0.188918	0.00670773	0.00670773	0.00034269	0.00034269
NEPA	2030	SSP3	MSW_FOOD	RURAL	0.438142	0.438142	0.144743	0.144743	0.00194405	0.00194405	0	0	0	0
NETH	2030	SSP3	MSW_FOOD	RURAL	0.332966	0.332966	0	0	0	0	0	0	0	0
NIGE	2030	SSP3	MSW_FOOD	RURAL	4.70878	4.70878	1.11524	1.11524	0.114215	0.114215	0.00354433	0.00354433	0.00336333	0.00336333
NORW	2030	SSP3	MSW_FOOD	RURAL	0.136062	0.136062	0	0	0	0	0	0	0	0
NZEL	2030	SSP3	MSW_FOOD	RURAL	0.246721	0.246721	0	0	0	0	0	0	0	0
PAKI	2030	SSP3	MSW_FOOD	RURAL	1.00607	1.00607	0.310555	0.310555	0.0454382	0.0454382	0.000411381	0.000411381	0.000263101	0.000263101
PARA	2030	SSP3	MSW_FOOD	RURAL	0.609713	0.609713	0.174204	0.174204	0.0107405	0.0107405	0	0	0.000655935	0.000655935
PERU	2030	SSP3	MSW_FOOD	RURAL	0.842306	0.842306	0.240659	0.240659	0.0624497	0.0624497	0.00201678	0.00201678	0.000740787	0.000740787
PHIL	2030	SSP3	MSW_FOOD	RURAL	1.0674	1.0674	0.248715	0.248715	0.0924999	0.0924999	0.0175367	0.0175367	0.000230239	0.000230239
POLA	2030	SSP3	MSW_FOOD	RURAL	1.01794	1.01794	0	0	0	0	0	0	0	0
PORT	2030	SSP3	MSW_FOOD	RURAL	0.301033	0.301034	0	0	0	0	0	0	0	0
ROMA	2030	SSP3	MSW_FOOD	RURAL	0.388696	0.388696	0	0	0	0	0	0	0	0
RSAF	2030	SSP3	MSW_FOOD	RURAL	5.38217	5.38217	1.27472	1.27472	0.175551	0.175551	0.0038949	0.0038949	0.00613943	0.00613943
RUSS	2030	SSP3	MSW_FOOD	RURAL	2.72258	2.72258	0.269093	0.186443	0.0572304	0.0396525	0.00175077	0.00121303	0.00378953	0.0026256
SAAR	2030	SSP3	MSW_FOOD	RURAL	2.0736	2.0736	0.612207	0.612207	0.186515	0.186515	0.00532444	0.00532444	0	0
SAFR	2030	SSP3	MSW_FOOD	RURAL	1.09625	1.09625	0.259638	0.259638	0.0435883	0.0435883	0.00151028	0.00151028	0.000139938	0.000139938
SERB	2030	SSP3	MSW_FOOD	RURAL	0.249679	0.249679	0.0824184	0.0312793	0.0141324	0.00536348	0	0	0.000367476	0.000139464
SING	2030	SSP3	MSW_FOOD	RURAL	0	0	0	0	0	0	0	0	0	0
SKRE	2030	SSP3	MSW_FOOD	RURAL	0.143281	0.143281	0	0	0	0	0	0	0	0
SLOV	2030	SSP3	MSW_FOOD	RURAL	0.0859863	0.0859863	0	0	0	0	0	0	0	0
SPAI	2030	SSP3	MSW_FOOD	RURAL	1.46354	1.46354	0	0	0	0	0	0	0	0
SRIL	2030	SSP3	MSW_FOOD	RURAL	0.194179	0.194179	0.0647264	0.0647264	0.0189102	0.0189102	0.00138714	0.00138714	2.09495e-06	2.09495e-06
SWED	2030	SSP3	MSW_FOOD	RURAL	0.297287	0.297287	0	0	0	0	0	0	0	0
SWIT	2030	SSP3	MSW_FOOD	RURAL	0.279592	0.279592	0	0	0	0	0	0	0	0
TAIW	2030	SSP3	MSW_FOOD	RURAL	0.0500435	0.0500435	0.0079016	0.0079016	0.00342175	0.00342175	0.000486346	0.000486346	0	0
TANZ	2030	SSP3	MSW_FOOD	RURAL	3.34004	3.34004	0.791063	0.791063	0.0885254	0.0885254	0.0040248	0.0040248	0.00956493	0.00956493
THAI	2030	SSP3	MSW_FOOD	RURAL	4.91216	4.91216	0.879791	0.879791	0.173894	0.173894	0.00587722	0.00587722	0.00384807	0.00384807
TURK	2030	SSP3	MSW_FOOD	RURAL	2.16044	2.16044	0.718387	0.352027	0.190105	0.0931564	0.00804461	0.00394206	0.00330284	0.00161847
UKRA	2030	SSP3	MSW_FOOD	RURAL	1.08098	1.08098	0.270244	0.202683	0.0698349	0.0523762	0.00183534	0.0013765	0.00285094	0.0021382
UNKI	2030	SSP3	MSW_FOOD	RURAL	0.820965	0.820965	0	0	0	0	0	0	0	0
URUG	2030	SSP3	MSW_FOOD	RURAL	0.0412862	0.0412862	0.0117961	0.0117961	0.00178786	0.00178786	0.000311973	0.000311973	0.000146576	0.000146576
USAM	2030	SSP3	MSW_FOOD	RURAL	12.9606	12.9605	3.64699	1.67427	0.582227	0.267291	0.0412117	0.0189196	0.0297576	0.0136612
VENE	2030	SSP3	MSW_FOOD	RURAL	0.27834	0.27834	0.0795258	0.0795258	0.0165702	0.0165702	0.0024766	0.0024766	0.000202672	0.000202672
VIET	2030	SSP3	MSW_FOOD	RURAL	1.22841	1.22841	0.326029	0.326029	0.103526	0.103526	0.00507658	0.00507658	0.000757866	0.000757866
WAFR	2030	SSP3	MSW_FOOD	RURAL	16.2212	16.2212	3.84187	3.84187	0.587836	0.587836	0.0161299	0.0161299	0.0280333	0.0280333
AFGH	2035	SSP3	MSW_FOOD	RURAL	0.0654185	0.0654185	0.0293431	0.0293431	0.00869536	0.00869536	0	0	7.61517e-07	7.61517e-07
ALBA	2035	SSP3	MSW_FOOD	RURAL	0.11206	0.11206	0.040718	0	0.0149996	0	0.000755107	0	0.000310172	0
ARGE	2035	SSP3	MSW_FOOD	RURAL	1.18114	1.18114	0.221463	0.221463	0.0371373	0.0371373	0.000909971	0.000909971	0.000886493	0.000886493
ARME	2035	SSP3	MSW_FOOD	RURAL	0.02778	0.02778	0.00790695	0.00364187	0.00130031	0.000598911	0	0	4.68085e-05	2.15596e-05
AUST	2035	SSP3	MSW_FOOD	RURAL	0.313458	0.313458	0	0	0	0	0	0	0	0
AUTR	2035	SSP3	MSW_FOOD	RURAL	0.751199	0.751199	0.126332	0.00532461	0.0284941	0.00120096	0.00966382	0.000407309	0.00015481	6.52491e-06
AZER	2035	SSP3	MSW_FOOD	RURAL	0.100328	0.100328	0.0348077	0.0174039	0.00928215	0.00464107	0.000207487	0.000103744	4.3737e-05	2.18685e-05
BANG	2035	SSP3	MSW_FOOD	RURAL	0.179843	0.179843	0.057529	0.057529	0.0160839	0.0160839	0.00153168	0.00153168	0.000299854	0.000299854
BELA	2035	SSP3	MSW_FOOD	RURAL	0.226929	0.226929	0.0659451	0.0329725	0.0130803	0.00654014	0	0	5.29199e-05	2.646e-05
BELG	2035	SSP3	MSW_FOOD	RURAL	0.218342	0.218342	0	0	0	0	0	0	0	0
BHUT	2035	SSP3	MSW_FOOD	RURAL	0.0683317	0.0683317	0.0193527	0.0193527	0.00336917	0.00336917	0	0	0	0
BOHE	2035	SSP3	MSW_FOOD	RURAL	0.224312	0.224312	0.155645	0.0389113	0.024518	0.0061295	0.000117318	2.93294e-05	0	0
BOLV	2035	SSP3	MSW_FOOD	RURAL	0.353967	0.353967	0.101133	0.101133	0.0094659	0.0094659	0	0	0.000497675	0.000497675
BRAZ	2035	SSP3	MSW_FOOD	RURAL	6.15921	6.15921	1.75977	1.75977	0.416624	0.416624	0.0216731	0.0216731	0.0100596	0.0100596
BRUN	2035	SSP3	MSW_FOOD	RURAL	0.000312219	0.000312219	7.27501e-05	7.27501e-05	2.85648e-05	2.85648e-05	5.19146e-06	5.19146e-06	0	0
BULG	2035	SSP3	MSW_FOOD	RURAL	0.314201	0.314201	0	0	0	0	0	0	0	0
CAMB	2035	SSP3	MSW_FOOD	RURAL	0.662061	0.662061	0.187507	0.187507	0.0296553	0.0296553	0.00099584	0.00099584	0.000167525	0.000167525
CANA	2035	SSP3	MSW_FOOD	RURAL	1.1238	1.1238	0.0761204	0.00440495	0.0157679	0.000912461	0.00566021	0.000327547	0.0028792	0.000166614
CARB	2035	SSP3	MSW_FOOD	RURAL	1.04658	1.04658	0.299023	0.299023	0.0822673	0.0822673	0.021386	0.021386	9.78738e-05	9.78738e-05
CEAM	2035	SSP3	MSW_FOOD	RURAL	3.09969	3.09969	0.885625	0.885625	0.285324	0.285324	0.0167714	0.0167714	0.00431822	0.00431822
CHIL	2035	SSP3	MSW_FOOD	RURAL	0.505307	0.505307	0.114409	0.114409	0.0398823	0.0398823	0.00552643	0.00552643	0.00110927	0.00110927
CHIN	2035	SSP3	MSW_FOOD	RURAL	21.9578	21.9578	8.32149	8.32149	1.43524	1.43524	0.0241169	0.0241169	0.0321504	0.0321504
COLO	2035	SSP3	MSW_FOOD	RURAL	1.11821	1.11821	0.319489	0.319489	0.0821417	0.0821417	0.00326412	0.00326412	0.0012752	0.0012752
CROA	2035	SSP3	MSW_FOOD	RURAL	0.159072	0.159072	0.00019884	0	3.11116e-05	0	1.4169e-05	0	0	0
CYPR	2035	SSP3	MSW_FOOD	RURAL	0.0374823	0.0374823	0	0	0	0	0	0	0	0
CZRE	2035	SSP3	MSW_FOOD	RURAL	0.144791	0.144791	0	0	0	0	0	0	0	0
DENM	2035	SSP3	MSW_FOOD	RURAL	0.368805	0.368805	0	0	0	0	0	0	0	0
EAFR	2035	SSP3	MSW_FOOD	RURAL	10.1099	10.1099	2.39445	2.39445	0.367538	0.367538	0.012862	0.012862	0.00887579	0.00887579
ECUA	2035	SSP3	MSW_FOOD	RURAL	0.593234	0.593234	0.169495	0.169495	0.0421087	0.0421087	0.00294259	0.00294259	0.000126416	0.000126416
EGYP	2035	SSP3	MSW_FOOD	RURAL	0.261441	0.261441	0.0708862	0.0708862	0.0172628	0.0172628	0.00218099	0.00218099	0.000180338	0.000180338
ESTO	2035	SSP3	MSW_FOOD	RURAL	0.0323506	0.0323506	0	0	0	0	0	0	0	0
FINL	2035	SSP3	MSW_FOOD	RURAL	0.441074	0.441074	0	0	0	0	0	0	0	0
FRAN	2035	SSP3	MSW_FOOD	RURAL	2.39063	2.39063	0	0	0	0	0	0	0	0
FSUA	2035	SSP3	MSW_FOOD	RURAL	0.492961	0.492961	0.14031	0.0646256	0.0295789	0.0136238	0.000115537	5.32153e-05	0.00021828	0.000100538
GEOR	2035	SSP3	MSW_FOOD	RURAL	0.111731	0.111731	0.0387637	0.0193819	0.0150246	0.0075123	0.000457178	0.000228589	0	0
GERM	2035	SSP3	MSW_FOOD	RURAL	1.17353	1.17353	0	0	0	0	0	0	0	0
GREE	2035	SSP3	MSW_FOOD	RURAL	0	0	0	0	0	0	0	0	0	0
HUNG	2035	SSP3	MSW_FOOD	RURAL	0.257534	0.257534	0	0	0	0	0	0	0	0
ICEL	2035	SSP3	MSW_FOOD	RURAL	0.0118109	0.0118109	0.00392758	0.000287772	0.000914007	6.69689e-05	0.00131075	9.60379e-05	2.47e-05	1.80976e-06
INDI	2035	SSP3	MSW_FOOD	RURAL	13.4406	13.4406	3.4479	3.4479	0.572269	0.572269	0.00612967	0.00612967	0.00743378	0.00743378
INDO	2035	SSP3	MSW_FOOD	RURAL	4.00816	4.00816	1.49589	1.49589	0.554133	0.554133	0.0986462	0.0986462	0.00359318	0.00359318
IRAN	2035	SSP3	MSW_FOOD	RURAL	1.94612	1.94612	0.57457	0.57457	0.155841	0.155841	0.00331958	0.00331958	0.000512104	0.000512104
IREL	2035	SSP3	MSW_FOOD	RURAL	0.307049	0.307049	0	0	0	0	0	0	0	0
ISRA	2035	SSP3	MSW_FOOD	RURAL	0.105469	0.105469	0.00912168	0.00912168	0.00179527	0.00179527	7.76374e-05	7.76374e-05	5.48911e-05	5.48911e-05
ITAL	2035	SSP3	MSW_FOOD	RURAL	1.34115	1.34115	0	0	0	0	0	0	0	0
JAPA	2035	SSP3	MSW_FOOD	RURAL	0.452112	0.452112	0.0911039	0	0.0432711	0	0.00733473	0	0.000181726	0
KAZA	2035	SSP3	MSW_FOOD	RURAL	0.350493	0.350493	0.0876233	0.0438117	0.0228696	0.0114348	0.000105111	5.25554e-05	0.000693122	0.000346561
KENY	2035	SSP3	MSW_FOOD	RURAL	1.0496	1.0496	0.248589	0.248589	0.040724	0.040724	0.000877818	0.000877818	0.00102393	0.00102393
KORN	2035	SSP3	MSW_FOOD	RURAL	0.1094	0.1094	0.0296623	0.0296623	0.012919	0.012919	0.00126216	0.00126216	8.99819e-05	8.99819e-05
KORS	2035	SSP3	MSW_FOOD	RURAL	0.247923	0.247923	0.0146797	0.0146797	0.00509233	0.00509233	0.00102324	0.00102324	3.25079e-05	3.25079e-05
KOSO	2035	SSP3	MSW_FOOD	RURAL	0.0270911	0.0270911	0.0135456	0.00677278	0.00241337	0.00120668	0	0	0	0
KYRG	2035	SSP3	MSW_FOOD	RURAL	0.115532	0.115532	0.028883	0.0144415	0.0109594	0.00547972	0	0	0.000317131	0.000158566
LAOS	2035	SSP3	MSW_FOOD	RURAL	0.424876	0.424876	0.131151	0.131151	0.0440172	0.0440172	0	0	0.000230133	0.000230133
LATV	2035	SSP3	MSW_FOOD	RURAL	0.0748705	0.0748705	0	0	0	0	0	0	0	0
LITH	2035	SSP3	MSW_FOOD	RURAL	0.142272	0.142272	0	0	0	0	0	0	0	0
LUXE	2035	SSP3	MSW_FOOD	RURAL	0.0259354	0.0259354	0	0	0	0	0	0	0	0
MACE	2035	SSP3	MSW_FOOD	RURAL	0.0892965	0.0892965	0.0446483	0.0111621	0.0151905	0.00379764	0	0	0.000320773	8.01931e-05
MALA	2035	SSP3	MSW_FOOD	RURAL	1.03687	1.03687	0.2416	0.2416	0.110749	0.110749	0.00811683	0.00811683	0.000159267	0.000159267
MALT	2035	SSP3	MSW_FOOD	RURAL	0.00306722	0.00306722	0	0	0	0	0	0	0	0
MEXI	2035	SSP3	MSW_FOOD	RURAL	4.24391	4.24391	0.960886	0.960886	0.262379	0.262379	0.00951578	0.00951578	0.00307938	0.00307938
MIDE	2035	SSP3	MSW_FOOD	RURAL	3.85147	3.85147	0.924353	0.924353	0.213589	0.213589	0.00921698	0.00921698	0.00238661	0.00238661
MOLD	2035	SSP3	MSW_FOOD	RURAL	0.179153	0.179153	0.0447881	0.0223941	0.0142311	0.00711553	0	0	3.11537e-06	1.55768e-06
MONG	2035	SSP3	MSW_FOOD	RURAL	0.0934811	0.0934811	0.0167429	0.0167429	0.00518792	0.00518792	0	0	7.22426e-05	7.22426e-05
MONT	2035	SSP3	MSW_FOOD	RURAL	0.0199061	0.0199061	0.00657094	0.000455216	0.00200377	0.000138816	0.000554651	3.84246e-05	2.18473e-05	1.51352e-06
MYAN	2035	SSP3	MSW_FOOD	RURAL	1.81792	1.81792	0.561157	0.561157	0.172409	0.172409	0.0171602	0.0171602	0.00182037	0.00182037
NAFR	2035	SSP3	MSW_FOOD	RURAL	3.12653	3.12653	0.740494	0.740494	0.185136	0.185136	0.00657344	0.00657344	0.000335829	0.000335829
NEPA	2035	SSP3	MSW_FOOD	RURAL	0.460756	0.460756	0.152214	0.152214	0.00204439	0.00204439	0	0	0	0
NETH	2035	SSP3	MSW_FOOD	RURAL	0.280381	0.280381	0	0	0	0	0	0	0	0
NIGE	2035	SSP3	MSW_FOOD	RURAL	5.04248	5.04248	1.19427	1.19427	0.12231	0.12231	0.00379551	0.00379551	0.00360168	0.00360168
NORW	2035	SSP3	MSW_FOOD	RURAL	0.128354	0.128354	0	0	0	0	0	0	0	0
NZEL	2035	SSP3	MSW_FOOD	RURAL	0.230665	0.230665	0	0	0	0	0	0	0	0
PAKI	2035	SSP3	MSW_FOOD	RURAL	1.07291	1.07291	0.331186	0.331186	0.0484358	0.0484358	0.000438988	0.000438988	0.000280402	0.000280402
PARA	2035	SSP3	MSW_FOOD	RURAL	0.649276	0.649276	0.185507	0.185507	0.0114374	0.0114374	0	0	0.000698496	0.000698496
PERU	2035	SSP3	MSW_FOOD	RURAL	0.87471	0.87471	0.249917	0.249917	0.0648522	0.0648522	0.00209437	0.00209437	0.000769287	0.000769287
PHIL	2035	SSP3	MSW_FOOD	RURAL	1.11741	1.11741	0.260367	0.260367	0.096841	0.096841	0.0182943	0.0182943	0.000241482	0.000241482
POLA	2035	SSP3	MSW_FOOD	RURAL	0.966866	0.966866	0	0	0	0	0	0	0	0
PORT	2035	SSP3	MSW_FOOD	RURAL	0.287786	0.287786	0	0	0	0	0	0	0	0
ROMA	2035	SSP3	MSW_FOOD	RURAL	0.378787	0.378787	0	0	0	0	0	0	0	0
RSAF	2035	SSP3	MSW_FOOD	RURAL	5.84368	5.84368	1.38403	1.38403	0.190604	0.190604	0.00422888	0.00422888	0.00666588	0.00666588
RUSS	2035	SSP3	MSW_FOOD	RURAL	2.66051	2.66051	0.262957	0.101426	0.055938	0.0215761	0.00170811	0.000658842	0.0037047	0.00142896
SAAR	2035	SSP3	MSW_FOOD	RURAL	2.06862	2.06862	0.610736	0.610736	0.186067	0.186067	0.00531165	0.00531165	0	0
SAFR	2035	SSP3	MSW_FOOD	RURAL	1.11413	1.11413	0.263874	0.263874	0.0442994	0.0442994	0.00153491	0.00153491	0.000142221	0.000142221
SERB	2035	SSP3	MSW_FOOD	RURAL	0.245623	0.245623	0.0810794	0.00561694	0.0139027	0.000963142	0	0	0.000361505	2.5044e-05
SING	2035	SSP3	MSW_FOOD	RURAL	0	0	0	0	0	0	0	0	0	0
SKRE	2035	SSP3	MSW_FOOD	RURAL	0.137346	0.137346	0	0	0	0	0	0	0	0
SLOV	2035	SSP3	MSW_FOOD	RURAL	0.0823161	0.0823161	0	0	0	0	0	0	0	0
SPAI	2035	SSP3	MSW_FOOD	RURAL	1.39985	1.39985	0	0	0	0	0	0	0	0
SRIL	2035	SSP3	MSW_FOOD	RURAL	0.195012	0.195012	0.0650039	0.0650039	0.0189913	0.0189913	0.00139309	0.00139309	2.10394e-06	2.10394e-06
SWED	2035	SSP3	MSW_FOOD	RURAL	0.276041	0.276041	0	0	0	0	0	0	0	0
SWIT	2035	SSP3	MSW_FOOD	RURAL	0.268814	0.268814	0	0	0	0	0	0	0	0
TAIW	2035	SSP3	MSW_FOOD	RURAL	0.0464971	0.0464971	0.00734164	0.00734164	0.00317927	0.00317927	0.00045188	0.00045188	0	0
TANZ	2035	SSP3	MSW_FOOD	RURAL	3.63027	3.63027	0.859801	0.859801	0.0962176	0.0962176	0.00437453	0.00437453	0.0103961	0.0103961
THAI	2035	SSP3	MSW_FOOD	RURAL	4.98035	4.98035	0.892002	0.892002	0.176959	0.176959	0.00600876	0.00600876	0.00389213	0.00389213
TURK	2035	SSP3	MSW_FOOD	RURAL	2.24122	2.24122	0.745246	0.175161	0.197213	0.0463525	0.00834539	0.00196148	0.00342633	0.000805315
UKRA	2035	SSP3	MSW_FOOD	RURAL	1.05644	1.05644	0.264111	0.132055	0.0682499	0.0341249	0.00179368	0.000896841	0.00278623	0.00139312
UNKI	2035	SSP3	MSW_FOOD	RURAL	0.742321	0.742321	0	0	0	0	0	0	0	0
URUG	2035	SSP3	MSW_FOOD	RURAL	0.0378479	0.0378479	0.0108137	0.0108137	0.00163897	0.00163897	0.000285993	0.000285993	0.00013437	0.00013437
USAM	2035	SSP3	MSW_FOOD	RURAL	12.0117	12.0117	3.37999	0.637551	0.539722	0.101805	0.0381829	0.00720225	0.027574	0.00520116
VENE	2035	SSP3	MSW_FOOD	RURAL	0.280917	0.280917	0.080262	0.080262	0.0167235	0.0167235	0.00249952	0.00249952	0.000204548	0.000204548
VIET	2035	SSP3	MSW_FOOD	RURAL	1.2456	1.2456	0.330592	0.330592	0.104975	0.104975	0.00514765	0.00514765	0.000768476	0.000768476
WAFR	2035	SSP3	MSW_FOOD	RURAL	17.5845	17.5845	4.16474	4.16474	0.637237	0.637237	0.0174855	0.0174855	0.0303893	0.0303893
AFGH	2040	SSP3	MSW_FOOD	RURAL	0.0723186	0.0723186	0.0324381	0.0243286	0.00961252	0.00720939	0	0	8.41839e-07	6.31379e-07
ALBA	2040	SSP3	MSW_FOOD	RURAL	0.110161	0.110161	0.0400278	0	0.0147453	0	0.000742309	0	0.000304915	0
ARGE	2040	SSP3	MSW_FOOD	RURAL	1.12197	1.12197	0.21037	0.147259	0.0352771	0.024694	0.00086439	0.000605073	0.000842089	0.000589462
ARME	2040	SSP3	MSW_FOOD	RURAL	0.0275861	0.0275861	0.00785176	0.0014988	0.00129123	0.000246479	0	0	4.64818e-05	8.87276e-06
AUST	2040	SSP3	MSW_FOOD	RURAL	0.302987	0.302987	0	0	0	0	0	0	0	0
AUTR	2040	SSP3	MSW_FOOD	RURAL	0.692004	0.692004	0.116377	0	0.0262488	0	0.00890231	0	0.000142611	0
AZER	2040	SSP3	MSW_FOOD	RURAL	0.0985577	0.0985577	0.0341935	0.00854838	0.00911836	0.00227959	0.000203826	5.09565e-05	4.29652e-05	1.07413e-05
BANG	2040	SSP3	MSW_FOOD	RURAL	0.180679	0.180679	0.0577964	0.0414647	0.0161587	0.0115927	0.00153883	0.001104	0.000301254	0.000216128
BELA	2040	SSP3	MSW_FOOD	RURAL	0.220892	0.220892	0.064191	0.0160477	0.0127324	0.00318309	0	0	5.15122e-05	1.28781e-05
BELG	2040	SSP3	MSW_FOOD	RURAL	0.202163	0.202163	0	0	0	0	0	0	0	0
BHUT	2040	SSP3	MSW_FOOD	RURAL	0.0724487	0.0724487	0.0205187	0.0149191	0.00357216	0.00259731	0	0	0	0
BOHE	2040	SSP3	MSW_FOOD	RURAL	0.220269	0.220269	0.152839	0	0.024076	0	0.000115203	0	0	0
BOLV	2040	SSP3	MSW_FOOD	RURAL	0.378038	0.378038	0.108011	0.0770805	0.0101096	0.00721459	0	0	0.000531518	0.000379311
BRAZ	2040	SSP3	MSW_FOOD	RURAL	6.02979	6.02979	1.7228	1.22945	0.40787	0.291071	0.0212177	0.0151417	0.00984827	0.00702808
BRUN	2040	SSP3	MSW_FOOD	RURAL	0	0	0	0	0	0	0	0	0	0
BULG	2040	SSP3	MSW_FOOD	RURAL	0.306155	0.306155	0	0	0	0	0	0	0	0
CAMB	2040	SSP3	MSW_FOOD	RURAL	0.675319	0.675319	0.191262	0.139066	0.0302492	0.0219942	0.00101578	0.000738575	0.000170879	0.000124246
CANA	2040	SSP3	MSW_FOOD	RURAL	1.02215	1.02215	0.0692349	0	0.0143416	0	0.00514822	0	0.00261876	0
CARB	2040	SSP3	MSW_FOOD	RURAL	1.04384	1.04384	0.298241	0.212836	0.0820523	0.0585555	0.0213301	0.0152219	9.7618e-05	6.96637e-05
CEAM	2040	SSP3	MSW_FOOD	RURAL	3.23462	3.23462	0.924178	0.659527	0.297744	0.212481	0.0175015	0.0124897	0.0045062	0.00321579
CHIL	2040	SSP3	MSW_FOOD	RURAL	0.453442	0.453442	0.102666	0.0724367	0.0357888	0.025251	0.00495919	0.00349899	0.000995414	0.00070232
CHIN	2040	SSP3	MSW_FOOD	RURAL	21.0426	21.0426	7.98007	5.9501	1.37395	1.02164	0.0227051	0.0169068	0.0307974	0.0230195
COLO	2040	SSP3	MSW_FOOD	RURAL	1.1532	1.1532	0.329485	0.235133	0.0847117	0.0604533	0.00336624	0.00240227	0.00131509	0.000938499
CROA	2040	SSP3	MSW_FOOD	RURAL	0.15308	0.15308	0	0	0	0	0	0	0	0
CYPR	2040	SSP3	MSW_FOOD	RURAL	0.0377374	0.0377374	0	0	0	0	0	0	0	0
CZRE	2040	SSP3	MSW_FOOD	RURAL	0.139307	0.139307	0	0	0	0	0	0	0	0
DENM	2040	SSP3	MSW_FOOD	RURAL	0.359148	0.359148	0	0	0	0	0	0	0	0
EAFR	2040	SSP3	MSW_FOOD	RURAL	10.7263	10.7263	2.54043	1.6122	0.389946	0.247466	0.0136462	0.00866009	0.00941692	0.00597612
ECUA	2040	SSP3	MSW_FOOD	RURAL	0.608887	0.608887	0.173968	0.12415	0.0432198	0.0308432	0.00302023	0.00215535	0.000129752	9.25956e-05
EGYP	2040	SSP3	MSW_FOOD	RURAL	0.273488	0.273488	0.0741528	0.0506893	0.0180583	0.0123443	0.00228149	0.00155958	0.000188648	0.000128956
ESTO	2040	SSP3	MSW_FOOD	RURAL	0.0305488	0.0305488	0	0	0	0	0	0	0	0
FINL	2040	SSP3	MSW_FOOD	RURAL	0.411894	0.411894	0	0	0	0	0	0	0	0
FRAN	2040	SSP3	MSW_FOOD	RURAL	2.27525	2.27525	0	0	0	0	0	0	0	0
FSUA	2040	SSP3	MSW_FOOD	RURAL	0.482051	0.482051	0.137205	0.0261906	0.0289243	0.00552127	0.00011298	2.15664e-05	0.000213449	4.07447e-05
GEOR	2040	SSP3	MSW_FOOD	RURAL	0.111351	0.111351	0.038632	0.009658	0.0149735	0.00374339	0.000455624	0.000113906	0	0
GERM	2040	SSP3	MSW_FOOD	RURAL	1.1039	1.1039	0	0	0	0	0	0	0	0
GREE	2040	SSP3	MSW_FOOD	RURAL	0	0	0	0	0	0	0	0	0	0
HUNG	2040	SSP3	MSW_FOOD	RURAL	0.244792	0.244792	0	0	0	0	0	0	0	0
ICEL	2040	SSP3	MSW_FOOD	RURAL	0.0116297	0.0116297	0.00386734	0	0.000899986	0	0.00129064	0	2.43211e-05	0
INDI	2040	SSP3	MSW_FOOD	RURAL	13.8587	13.8587	3.55704	2.28367	0.590467	0.381916	0.00633584	0.0041567	0.00766731	0.00500008
INDO	2040	SSP3	MSW_FOOD	RURAL	4.10209	4.10209	1.53097	1.13145	0.567101	0.419107	0.100998	0.0746467	0.00367688	0.00271729
IRAN	2040	SSP3	MSW_FOOD	RURAL	2.00374	2.00374	0.591579	0.413085	0.160454	0.112041	0.00341785	0.0023866	0.000527264	0.000368176
IREL	2040	SSP3	MSW_FOOD	RURAL	0.304736	0.304736	0	0	0	0	0	0	0	0
ISRA	2040	SSP3	MSW_FOOD	RURAL	0.106383	0.106383	0.00920066	0.00622492	0.00181082	0.00122515	7.83096e-05	5.29822e-05	5.53664e-05	3.74594e-05
ITAL	2040	SSP3	MSW_FOOD	RURAL	1.27452	1.27452	0	0	0	0	0	0	0	0
JAPA	2040	SSP3	MSW_FOOD	RURAL	0.420764	0.420764	0.0847871	0	0.0402508	0	0.00685805	0	0.00016855	0
KAZA	2040	SSP3	MSW_FOOD	RURAL	0.353476	0.353477	0.0883691	0.0220923	0.0230642	0.00576605	0.000106006	2.65014e-05	0.000699021	0.000174755
KENY	2040	SSP3	MSW_FOOD	RURAL	1.09688	1.09688	0.259788	0.164865	0.0425587	0.0270084	0.000917365	0.000582174	0.00107006	0.000679078
KORN	2040	SSP3	MSW_FOOD	RURAL	0.103948	0.103948	0.028184	0.0189947	0.0122751	0.00827288	0.00119926	0.000808248	8.54975e-05	5.76214e-05
KORS	2040	SSP3	MSW_FOOD	RURAL	0.225737	0.225737	0.013366	0	0.00463922	0	0.000930843	0	2.99371e-05	0
KOSO	2040	SSP3	MSW_FOOD	RURAL	0.0260885	0.0260885	0.0130443	0.00326106	0.00232405	0.000581013	0	0	0	0
KYRG	2040	SSP3	MSW_FOOD	RURAL	0.120136	0.120136	0.030034	0.00750851	0.0113962	0.00284905	0	0	0.000329769	8.24423e-05
LAOS	2040	SSP3	MSW_FOOD	RURAL	0.447156	0.447156	0.138029	0.100636	0.0463255	0.0337756	0	0	0.000242201	0.000176587
LATV	2040	SSP3	MSW_FOOD	RURAL	0.072472	0.072472	0	0	0	0	0	0	0	0
LITH	2040	SSP3	MSW_FOOD	RURAL	0.138396	0.138396	0	0	0	0	0	0	0	0
LUXE	2040	SSP3	MSW_FOOD	RURAL	0.0246286	0.0246286	0	0	0	0	0	0	0	0
MACE	2040	SSP3	MSW_FOOD	RURAL	0.0888678	0.0888678	0.0444339	0	0.0151176	0	0	0	0.000319232	0
MALA	2040	SSP3	MSW_FOOD	RURAL	1.0695	1.0695	0.249205	0.173113	0.11424	0.0793582	0.00837444	0.00581742	0.000164222	0.000114079
MALT	2040	SSP3	MSW_FOOD	RURAL	0.00237203	0.00237203	0	0	0	0	0	0	0	0
MEXI	2040	SSP3	MSW_FOOD	RURAL	4.18008	4.18008	0.946433	0.667761	0.258433	0.182339	0.00937265	0.00661293	0.00303306	0.00214
MIDE	2040	SSP3	MSW_FOOD	RURAL	4.12729	4.12729	0.990549	0.678776	0.228885	0.156844	0.00987705	0.00676827	0.00255752	0.00175255
MOLD	2040	SSP3	MSW_FOOD	RURAL	0.172789	0.172789	0.0431972	0.0107993	0.0137255	0.00343139	0	0	3.0047e-06	7.51176e-07
MONG	2040	SSP3	MSW_FOOD	RURAL	0.0980071	0.0980071	0.0175535	0.0107158	0.0054391	0.00332038	0	0	7.57403e-05	4.62368e-05
MONT	2040	SSP3	MSW_FOOD	RURAL	0.0196373	0.0196373	0.00648223	0	0.00197672	0	0.000547163	0	2.15523e-05	0
MYAN	2040	SSP3	MSW_FOOD	RURAL	1.79226	1.79226	0.553237	0.403362	0.169975	0.123928	0.016918	0.0123348	0.00179468	0.00130849
NAFR	2040	SSP3	MSW_FOOD	RURAL	2.99627	2.99627	0.709643	0.45035	0.177423	0.112595	0.00629956	0.0039978	0.000321837	0.000204243
NEPA	2040	SSP3	MSW_FOOD	RURAL	0.482305	0.482305	0.159333	0.116435	0.00214	0.00156385	0	0	0	0
NETH	2040	SSP3	MSW_FOOD	RURAL	0.227792	0.227792	0	0	0	0	0	0	0	0
NIGE	2040	SSP3	MSW_FOOD	RURAL	5.2952	5.2952	1.25413	0.795888	0.12844	0.0815098	0.00398574	0.00252941	0.0037822	0.00240024
NORW	2040	SSP3	MSW_FOOD	RURAL	0.119559	0.119559	0	0	0	0	0	0	0	0
NZEL	2040	SSP3	MSW_FOOD	RURAL	0.213398	0.213398	0	0	0	0	0	0	0	0
PAKI	2040	SSP3	MSW_FOOD	RURAL	1.13806	1.13806	0.351298	0.256129	0.0513565	0.0374437	0.000466025	0.000339776	0.000297241	0.000216716
PARA	2040	SSP3	MSW_FOOD	RURAL	0.687031	0.687031	0.196295	0.140083	0.0121025	0.00863677	0	0	0.000739114	0.000527459
PERU	2040	SSP3	MSW_FOOD	RURAL	0.901869	0.901869	0.257677	0.183888	0.0668658	0.0477179	0.0021594	0.00154103	0.000793173	0.000566037
PHIL	2040	SSP3	MSW_FOOD	RURAL	1.16339	1.16339	0.27108	0.18831	0.100833	0.070045	0.0189831	0.0131869	0.000251874	0.000174967
POLA	2040	SSP3	MSW_FOOD	RURAL	0.913557	0.913557	0	0	0	0	0	0	0	0
PORT	2040	SSP3	MSW_FOOD	RURAL	0.274181	0.274181	0	0	0	0	0	0	0	0
ROMA	2040	SSP3	MSW_FOOD	RURAL	0.363487	0.363487	0	0	0	0	0	0	0	0
RSAF	2040	SSP3	MSW_FOOD	RURAL	6.22045	6.22045	1.47327	0.934957	0.202894	0.128759	0.00450154	0.00285675	0.00709566	0.00450302
RUSS	2040	SSP3	MSW_FOOD	RURAL	2.58767	2.58767	0.255758	0.0200953	0.0544132	0.00427532	0.00165987	0.000130418	0.00360412	0.000283181
SAAR	2040	SSP3	MSW_FOOD	RURAL	2.01505	2.01505	0.594918	0.415417	0.181248	0.126561	0.00517408	0.00361294	0	0
SAFR	2040	SSP3	MSW_FOOD	RURAL	1.12704	1.12704	0.26693	0.169398	0.0448125	0.0284387	0.00155269	0.000985362	0.000143868	9.1301e-05
SERB	2040	SSP3	MSW_FOOD	RURAL	0.241963	0.241963	0.0798713	0	0.0136956	0	0	0	0.000356119	0
SING	2040	SSP3	MSW_FOOD	RURAL	0	0	0	0	0	0	0	0	0	0
SKRE	2040	SSP3	MSW_FOOD	RURAL	0.130022	0.130022	0	0	0	0	0	0	0	0
SLOV	2040	SSP3	MSW_FOOD	RURAL	0.0774726	0.0774726	0	0	0	0	0	0	0	0
SPAI	2040	SSP3	MSW_FOOD	RURAL	1.33242	1.33241	0	0	0	0	0	0	0	0
SRIL	2040	SSP3	MSW_FOOD	RURAL	0.19473	0.19473	0.0649099	0.0451738	0.0189639	0.0131978	0.00139107	0.000968111	2.10089e-06	1.46211e-06
SWED	2040	SSP3	MSW_FOOD	RURAL	0.254106	0.254106	0	0	0	0	0	0	0	0
SWIT	2040	SSP3	MSW_FOOD	RURAL	0.257499	0.257499	0	0	0	0	0	0	0	0
TAIW	2040	SSP3	MSW_FOOD	RURAL	0.0427221	0.0427221	0.00674559	0.00318542	0.00292115	0.00137943	0.000415193	0.000196064	0	0
TANZ	2040	SSP3	MSW_FOOD	RURAL	3.86781	3.86781	0.91606	0.581346	0.102513	0.0650566	0.00466077	0.0029578	0.0110763	0.0070292
THAI	2040	SSP3	MSW_FOOD	RURAL	4.93943	4.93943	0.884673	0.540062	0.177095	0.10811	0.00609472	0.00372061	0.00383788	0.00234289
TURK	2040	SSP3	MSW_FOOD	RURAL	2.30663	2.30663	0.766997	0	0.202969	0	0.00858896	0	0.00352633	0
UKRA	2040	SSP3	MSW_FOOD	RURAL	1.04896	1.04896	0.26224	0.0655601	0.0677666	0.0169417	0.00178098	0.000445246	0.0027665	0.000691626
UNKI	2040	SSP3	MSW_FOOD	RURAL	0.66462	0.66462	0	0	0	0	0	0	0	0
URUG	2040	SSP3	MSW_FOOD	RURAL	0.0338493	0.0338493	0.00967122	0.00690173	0.00146581	0.00104605	0.000255777	0.000182532	0.000120173	8.576e-05
USAM	2040	SSP3	MSW_FOOD	RURAL	11.0363	11.0363	3.10552	0	0.496024	0	0.0350697	0	0.0253296	0
VENE	2040	SSP3	MSW_FOOD	RURAL	0.281194	0.281194	0.0803413	0.0573345	0.0167401	0.0119463	0.00250199	0.00178551	0.00020475	0.000146117
VIET	2040	SSP3	MSW_FOOD	RURAL	1.25348	1.25348	0.332676	0.223389	0.105638	0.0709291	0.0051794	0.00348052	0.000773224	0.000519571
WAFR	2040	SSP3	MSW_FOOD	RURAL	18.6894	18.6894	4.42643	2.80908	0.677279	0.429811	0.0185842	0.0117938	0.0322988	0.0204973
AFGH	2020	SSP4	MSW_FOOD	RURAL	0.0456164	0.0456164	0.0204609	0.0204609	0.00606328	0.00606328	0	0	5.31006e-07	5.31006e-07
ALBA	2020	SSP4	MSW_FOOD	RURAL	0.11353	0.11353	0.0412521	0.0412521	0.0151963	0.0151963	0.000765012	0.000765012	0.000314241	0.000314241
ARGE	2020	SSP4	MSW_FOOD	RURAL	1.31889	1.31889	0.247291	0.247291	0.0414684	0.0414684	0.0010161	0.0010161	0.00098988	0.00098988
ARME	2020	SSP4	MSW_FOOD	RURAL	0.0288484	0.0288484	0.00821103	0.00821103	0.00135032	0.00135032	0	0	4.86086e-05	4.86086e-05
AUST	2020	SSP4	MSW_FOOD	RURAL	0.336754	0.336754	0	0	0	0	0	0	0	0
AUTR	2020	SSP4	MSW_FOOD	RURAL	0.889511	0.889511	0.149592	0.149592	0.0337405	0.0337405	0.0114431	0.0114431	0.000183314	0.000183314
AZER	2020	SSP4	MSW_FOOD	RURAL	0.0976343	0.0976343	0.0338731	0.0338731	0.00903292	0.00903292	0.000201916	0.000201916	4.25626e-05	4.25626e-05
BANG	2020	SSP4	MSW_FOOD	RURAL	0.162143	0.162143	0.0518669	0.0518669	0.0145009	0.0145009	0.00138093	0.00138093	0.000270342	0.000270342
BELA	2020	SSP4	MSW_FOOD	RURAL	0.236326	0.236326	0.0686761	0.0686761	0.013622	0.013622	0	0	5.51115e-05	5.51115e-05
BELG	2020	SSP4	MSW_FOOD	RURAL	0.262213	0.262213	0	0	0	0	0	0	0	0
BHUT	2020	SSP4	MSW_FOOD	RURAL	0.0522689	0.0522689	0.0148034	0.0148034	0.00257717	0.00257717	0	0	0	0
BOHE	2020	SSP4	MSW_FOOD	RURAL	0.221769	0.221769	0.153881	0.153881	0.0242401	0.0242401	0.000115988	0.000115988	0	0
BOLV	2020	SSP4	MSW_FOOD	RURAL	0.275747	0.275747	0.0787848	0.0787848	0.00737411	0.00737411	0	0	0.000387698	0.000387698
BRAZ	2020	SSP4	MSW_FOOD	RURAL	6.22897	6.22897	1.77971	1.77971	0.421343	0.421343	0.0219185	0.0219185	0.0101736	0.0101736
BRUN	2020	SSP4	MSW_FOOD	RURAL	0.00951885	0.00951885	0.00221798	0.00221798	0.000870875	0.000870875	0.000158276	0.000158276	0	0
BULG	2020	SSP4	MSW_FOOD	RURAL	0.331554	0.331554	0	0	0	0	0	0	0	0
CAMB	2020	SSP4	MSW_FOOD	RURAL	0.58021	0.58021	0.164325	0.164325	0.025989	0.025989	0.000872724	0.000872724	0.000146814	0.000146814
CANA	2020	SSP4	MSW_FOOD	RURAL	1.41552	1.41552	0.0958802	0.0958802	0.019861	0.019861	0.00712953	0.00712953	0.0036266	0.0036266
CARB	2020	SSP4	MSW_FOOD	RURAL	1.03231	1.03231	0.294947	0.294947	0.081146	0.081146	0.0210945	0.0210945	9.65397e-05	9.65397e-05
CEAM	2020	SSP4	MSW_FOOD	RURAL	2.64413	2.64413	0.755465	0.755465	0.24339	0.24339	0.0143065	0.0143065	0.00368358	0.00368358
CHIL	2020	SSP4	MSW_FOOD	RURAL	0.61567	0.61567	0.139397	0.139397	0.0485929	0.0485929	0.00673344	0.00673344	0.00135154	0.00135154
CHIN	2020	SSP4	MSW_FOOD	RURAL	23.2404	23.2404	8.76581	8.76581	1.52584	1.52584	0.0270478	0.0270478	0.0340915	0.0340915
COLO	2020	SSP4	MSW_FOOD	RURAL	0.97149	0.97149	0.277569	0.277569	0.0713637	0.0713637	0.00283583	0.00283583	0.00110788	0.00110788
CROA	2020	SSP4	MSW_FOOD	RURAL	0.170899	0.170899	0.000854493	0.000854493	0.000133698	0.000133698	6.08895e-05	6.08895e-05	0	0
CYPR	2020	SSP4	MSW_FOOD	RURAL	0.0353348	0.0353348	0	0	0	0	0	0	0	0
CZRE	2020	SSP4	MSW_FOOD	RURAL	0.158843	0.158843	0	0	0	0	0	0	0	0
DENM	2020	SSP4	MSW_FOOD	RURAL	0.393192	0.393192	0	0	0	0	0	0	0	0
EAFR	2020	SSP4	MSW_FOOD	RURAL	7.55677	7.55677	1.78976	1.78976	0.274721	0.274721	0.00961389	0.00961389	0.00663431	0.00663431
ECUA	2020	SSP4	MSW_FOOD	RURAL	0.555018	0.555018	0.158577	0.158577	0.039396	0.039396	0.00275303	0.00275303	0.000118272	0.000118272
EGYP	2020	SSP4	MSW_FOOD	RURAL	0.217055	0.217055	0.0588516	0.0588516	0.014332	0.014332	0.00181071	0.00181071	0.000149721	0.000149721
ESTO	2020	SSP4	MSW_FOOD	RURAL	0.0358266	0.0358266	0	0	0	0	0	0	0	0
FINL	2020	SSP4	MSW_FOOD	RURAL	0.520498	0.520498	0	0	0	0	0	0	0	0
FRAN	2020	SSP4	MSW_FOOD	RURAL	2.66081	2.66081	0	0	0	0	0	0	0	0
FSUA	2020	SSP4	MSW_FOOD	RURAL	0.479401	0.479401	0.136451	0.136451	0.0287653	0.0287653	0.000112359	0.000112359	0.000212276	0.000212276
GEOR	2020	SSP4	MSW_FOOD	RURAL	0.115891	0.115891	0.040207	0.040207	0.015584	0.015584	0.000474201	0.000474201	0	0
GERM	2020	SSP4	MSW_FOOD	RURAL	1.36549	1.36549	0	0	0	0	0	0	0	0
GREE	2020	SSP4	MSW_FOOD	RURAL	0.625523	0.625523	0	0	0	0	0	0	0	0
HUNG	2020	SSP4	MSW_FOOD	RURAL	0.28448	0.28448	0	0	0	0	0	0	0	0
ICEL	2020	SSP4	MSW_FOOD	RURAL	0.0120503	0.0120503	0.00400718	0.00400718	0.00093253	0.00093253	0.00133731	0.00133731	2.52006e-05	2.52006e-05
INDI	2020	SSP4	MSW_FOOD	RURAL	11.347	11.347	2.90674	2.90674	0.481822	0.481822	0.0051305	0.0051305	0.0062758	0.0062758
INDO	2020	SSP4	MSW_FOOD	RURAL	3.53058	3.53058	1.31758	1.31758	0.488156	0.488156	0.0867884	0.0867884	0.00316639	0.00316639
IRAN	2020	SSP4	MSW_FOOD	RURAL	1.72466	1.72466	0.509187	0.509187	0.138107	0.138107	0.00294183	0.00294183	0.000453829	0.000453829
IREL	2020	SSP4	MSW_FOOD	RURAL	0.30436	0.30436	0	0	0	0	0	0	0	0
ISRA	2020	SSP4	MSW_FOOD	RURAL	0.0971361	0.0971361	0.00840096	0.00840096	0.00165342	0.00165342	7.15032e-05	7.15032e-05	5.05541e-05	5.05541e-05
ITAL	2020	SSP4	MSW_FOOD	RURAL	1.51895	1.51895	0	0	0	0	0	0	0	0
JAPA	2020	SSP4	MSW_FOOD	RURAL	0.564216	0.564216	0.113694	0.113694	0.0540749	0.0540749	0.00901739	0.00901739	0.000229557	0.000229557
KAZA	2020	SSP4	MSW_FOOD	RURAL	0.317203	0.317203	0.0793008	0.0793008	0.0206974	0.0206974	9.51274e-05	9.51274e-05	0.000627289	0.000627289
KENY	2020	SSP4	MSW_FOOD	RURAL	0.822246	0.822246	0.194742	0.194742	0.0319029	0.0319029	0.000687676	0.000687676	0.000802141	0.000802141
KORN	2020	SSP4	MSW_FOOD	RURAL	0.117553	0.117553	0.0318729	0.0318729	0.0138818	0.0138818	0.00135623	0.00135623	9.6688e-05	9.6688e-05
KORS	2020	SSP4	MSW_FOOD	RURAL	0.304028	0.304028	0.0180017	0.0180017	0.00624198	0.00624198	0.00125568	0.00125568	3.95042e-05	3.95042e-05
KOSO	2020	SSP4	MSW_FOOD	RURAL	0.0295292	0.0295292	0.0147646	0.0147646	0.00263056	0.00263056	0	0	0	0
KYRG	2020	SSP4	MSW_FOOD	RURAL	0.0975543	0.0975543	0.0243886	0.0243886	0.00925405	0.00925405	0	0	0.000267783	0.000267783
LAOS	2020	SSP4	MSW_FOOD	RURAL	0.327011	0.327011	0.100942	0.100942	0.0338784	0.0338784	0	0	0.000177125	0.000177125
LATV	2020	SSP4	MSW_FOOD	RURAL	0.081462	0.081462	0	0	0	0	0	0	0	0
LITH	2020	SSP4	MSW_FOOD	RURAL	0.149141	0.149141	0	0	0	0	0	0	0	0
LUXE	2020	SSP4	MSW_FOOD	RURAL	0.028712	0.028712	0	0	0	0	0	0	0	0
MACE	2020	SSP4	MSW_FOOD	RURAL	0.0858574	0.0858574	0.0429287	0.0429287	0.0146055	0.0146055	0	0	0.000308418	0.000308418
MALA	2020	SSP4	MSW_FOOD	RURAL	0.888251	0.888251	0.206971	0.206971	0.0948265	0.0948265	0.00693111	0.00693111	0.000137042	0.000137042
MALT	2020	SSP4	MSW_FOOD	RURAL	0.00577318	0.00577318	0	0	0	0	0	0	0	0
MEXI	2020	SSP4	MSW_FOOD	RURAL	4.02938	4.02938	0.912312	0.912312	0.249116	0.249116	0.00903475	0.00903475	0.00292372	0.00292372
MIDE	2020	SSP4	MSW_FOOD	RURAL	2.92505	2.92505	0.702012	0.702012	0.162213	0.162213	0.00699996	0.00699996	0.00181254	0.00181254
MOLD	2020	SSP4	MSW_FOOD	RURAL	0.190704	0.190704	0.0476761	0.0476761	0.0151487	0.0151487	0	0	3.31624e-06	3.31624e-06
MONG	2020	SSP4	MSW_FOOD	RURAL	0.0795641	0.0795641	0.0142503	0.0142503	0.00441557	0.00441557	0	0	6.14875e-05	6.14875e-05
MONT	2020	SSP4	MSW_FOOD	RURAL	0.0202082	0.0202082	0.00667065	0.00667065	0.00203418	0.00203418	0.000563068	0.000563068	2.21788e-05	2.21788e-05
MYAN	2020	SSP4	MSW_FOOD	RURAL	1.71139	1.71139	0.528275	0.528275	0.162306	0.162306	0.0161546	0.0161546	0.0017137	0.0017137
NAFR	2020	SSP4	MSW_FOOD	RURAL	2.86767	2.86767	0.679185	0.679185	0.169808	0.169808	0.00602919	0.00602919	0.000308024	0.000308024
NEPA	2020	SSP4	MSW_FOOD	RURAL	0.38093	0.38093	0.125843	0.125843	0.0016902	0.0016902	0	0	0	0
NETH	2020	SSP4	MSW_FOOD	RURAL	0.441926	0.441926	0	0	0	0	0	0	0	0
NIGE	2020	SSP4	MSW_FOOD	RURAL	3.91644	3.91644	0.927578	0.927578	0.0949966	0.0949966	0.00294793	0.00294793	0.00279739	0.00279739
NORW	2020	SSP4	MSW_FOOD	RURAL	0.145613	0.145613	0	0	0	0	0	0	0	0
NZEL	2020	SSP4	MSW_FOOD	RURAL	0.274029	0.274029	0	0	0	0	0	0	0	0
PAKI	2020	SSP4	MSW_FOOD	RURAL	0.845305	0.845305	0.26093	0.26093	0.0382799	0.0382799	0.000351307	0.000351307	0.000221047	0.000221047
PARA	2020	SSP4	MSW_FOOD	RURAL	0.522163	0.522163	0.14919	0.14919	0.00919823	0.00919823	0	0	0.000561748	0.000561748
PERU	2020	SSP4	MSW_FOOD	RURAL	0.736062	0.736062	0.210304	0.210304	0.0545727	0.0545727	0.0017624	0.0017624	0.000647349	0.000647349
PHIL	2020	SSP4	MSW_FOOD	RURAL	0.931319	0.931319	0.217006	0.217006	0.0806964	0.0806964	0.0153938	0.0153938	0.000200224	0.000200224
POLA	2020	SSP4	MSW_FOOD	RURAL	1.07489	1.07489	0	0	0	0	0	0	0	0
PORT	2020	SSP4	MSW_FOOD	RURAL	0.326291	0.326291	0	0	0	0	0	0	0	0
ROMA	2020	SSP4	MSW_FOOD	RURAL	0.400134	0.400134	0	0	0	0	0	0	0	0
RSAF	2020	SSP4	MSW_FOOD	RURAL	4.32025	4.32025	1.02322	1.02322	0.140914	0.140914	0.00312642	0.00312642	0.0049281	0.0049281
RUSS	2020	SSP4	MSW_FOOD	RURAL	2.80785	2.80785	0.27752	0.27752	0.059023	0.059023	0.00180554	0.00180554	0.00390824	0.00390824
SAAR	2020	SSP4	MSW_FOOD	RURAL	2.03478	2.03478	0.600744	0.600744	0.183023	0.183023	0.00522475	0.00522475	0	0
SAFR	2020	SSP4	MSW_FOOD	RURAL	1.04053	1.04053	0.24644	0.24644	0.0413726	0.0413726	0.00143351	0.00143351	0.000132825	0.000132825
SERB	2020	SSP4	MSW_FOOD	RURAL	0.253435	0.253435	0.0836583	0.0836583	0.0143449	0.0143449	0	0	0.000373004	0.000373004
SING	2020	SSP4	MSW_FOOD	RURAL	0	0	0	0	0	0	0	0	0	0
SKRE	2020	SSP4	MSW_FOOD	RURAL	0.152503	0.152503	0	0	0	0	0	0	0	0
SLOV	2020	SSP4	MSW_FOOD	RURAL	0.0908574	0.0908574	0	0	0	0	0	0	0	0
SPAI	2020	SSP4	MSW_FOOD	RURAL	1.53227	1.53227	0	0	0	0	0	0	0	0
SRIL	2020	SSP4	MSW_FOOD	RURAL	0.191806	0.191806	0.0639353	0.0639353	0.0186791	0.0186791	0.00137019	0.00137019	2.06935e-06	2.06935e-06
SWED	2020	SSP4	MSW_FOOD	RURAL	0.336185	0.336185	0	0	0	0	0	0	0	0
SWIT	2020	SSP4	MSW_FOOD	RURAL	0.295733	0.295733	0	0	0	0	0	0	0	0
TAIW	2020	SSP4	MSW_FOOD	RURAL	0.0564847	0.0564847	0.00891864	0.00891864	0.00386218	0.00386218	0.000548945	0.000548945	0	0
TANZ	2020	SSP4	MSW_FOOD	RURAL	2.65481	2.65481	0.628772	0.628772	0.0703639	0.0703639	0.00319909	0.00319909	0.00760263	0.00760263
THAI	2020	SSP4	MSW_FOOD	RURAL	4.68901	4.68901	0.839823	0.839823	0.164574	0.164574	0.00550946	0.00550946	0.00369844	0.00369844
TURK	2020	SSP4	MSW_FOOD	RURAL	1.91672	1.91672	0.637346	0.637346	0.16866	0.16866	0.00713711	0.00713711	0.00293025	0.00293025
UKRA	2020	SSP4	MSW_FOOD	RURAL	1.11386	1.11386	0.278466	0.278466	0.0719596	0.0719596	0.00189118	0.00189118	0.00293768	0.00293768
UNKI	2020	SSP4	MSW_FOOD	RURAL	0.959919	0.959919	0	0	0	0	0	0	0	0
URUG	2020	SSP4	MSW_FOOD	RURAL	0.0477242	0.0477242	0.0136355	0.0136355	0.00206665	0.00206665	0.000360621	0.000360621	0.000169433	0.000169433
USAM	2020	SSP4	MSW_FOOD	RURAL	14.7967	14.7967	4.16367	4.16367	0.664436	0.664436	0.0470771	0.0470771	0.0339848	0.0339848
VENE	2020	SSP4	MSW_FOOD	RURAL	0.279938	0.279938	0.0799822	0.0799822	0.0166652	0.0166652	0.00249081	0.00249081	0.000203835	0.000203835
VIET	2020	SSP4	MSW_FOOD	RURAL	1.12305	1.12305	0.29805	0.29805	0.0946462	0.0946462	0.00463915	0.00463915	0.000692584	0.000692584
WAFR	2020	SSP4	MSW_FOOD	RURAL	13.0668	13.0668	3.09476	3.09476	0.473523	0.473523	0.0129932	0.0129932	0.0225819	0.0225819
AFGH	2025	SSP4	MSW_FOOD	RURAL	0.044546	0.044546	0.0199808	0.0199808	0.00592101	0.00592101	0	0	5.18546e-07	5.18546e-07
ALBA	2025	SSP4	MSW_FOOD	RURAL	0.101955	0.101955	0.0370464	0.0237137	0.013647	0.0087356	0.000687018	0.000439767	0.000282203	0.000180641
ARGE	2025	SSP4	MSW_FOOD	RURAL	1.26142	1.26142	0.236516	0.236516	0.0396616	0.0396616	0.000971822	0.000971822	0.000946749	0.000946749
ARME	2025	SSP4	MSW_FOOD	RURAL	0.0257747	0.0257747	0.00733618	0.00535758	0.00120644	0.000881061	0	0	4.34295e-05	3.17164e-05
AUST	2025	SSP4	MSW_FOOD	RURAL	0.327097	0.327097	0	0	0	0	0	0	0	0
AUTR	2025	SSP4	MSW_FOOD	RURAL	0.884147	0.884147	0.14869	0.101216	0.0335371	0.0228292	0.0113741	0.00774256	0.000182209	0.000124032
AZER	2025	SSP4	MSW_FOOD	RURAL	0.0890376	0.0890376	0.0308906	0.0231679	0.00823757	0.00617818	0.000184137	0.000138103	3.8815e-05	2.91112e-05
BANG	2025	SSP4	MSW_FOOD	RURAL	0.144066	0.144066	0.0460844	0.0562503	0.0128849	0.015728	0.00122727	0.00149831	0.00024026	0.000293322
BELA	2025	SSP4	MSW_FOOD	RURAL	0.213472	0.213471	0.0620345	0.0465258	0.0123046	0.00922845	0	0	4.97817e-05	3.73363e-05
BELG	2025	SSP4	MSW_FOOD	RURAL	0.25404	0.25404	0	0	0	0	0	0	0	0
BHUT	2025	SSP4	MSW_FOOD	RURAL	0.0512713	0.0512713	0.0145209	0.0145209	0.00252799	0.00252799	0	0	0	0
BOHE	2025	SSP4	MSW_FOOD	RURAL	0.212167	0.212167	0.147218	0.110414	0.0231905	0.0173929	0.000110966	8.32243e-05	0	0
BOLV	2025	SSP4	MSW_FOOD	RURAL	0.277983	0.277983	0.0794236	0.0840342	0.0074339	0.00786544	0	0	0.000390841	0.00041353
BRAZ	2025	SSP4	MSW_FOOD	RURAL	6.13047	6.13047	1.75156	1.85324	0.41468	0.438752	0.0215719	0.0228242	0.0100127	0.0105939
BRUN	2025	SSP4	MSW_FOOD	RURAL	0	0	0	0	0	0	0	0	0	0
BULG	2025	SSP4	MSW_FOOD	RURAL	0.30396	0.30396	0	0	0	0	0	0	0	0
CAMB	2025	SSP4	MSW_FOOD	RURAL	0.527713	0.527713	0.149457	0.149457	0.0236376	0.0236376	0.000793761	0.000793761	0.00013353	0.00013353
CANA	2025	SSP4	MSW_FOOD	RURAL	1.35809	1.35809	0.0919899	0.063101	0.0190552	0.013071	0.00684025	0.00469211	0.00347945	0.00238675
CARB	2025	SSP4	MSW_FOOD	RURAL	0.87379	0.87379	0.249654	0.264147	0.0686851	0.0726722	0.0178552	0.0188917	8.17149e-05	8.64585e-05
CEAM	2025	SSP4	MSW_FOOD	RURAL	2.3258	2.3258	0.664515	0.70309	0.214088	0.226516	0.0125842	0.0133147	0.00324011	0.0034282
CHIL	2025	SSP4	MSW_FOOD	RURAL	0.582938	0.582938	0.131986	0.142105	0.0460095	0.0495371	0.00637546	0.00686427	0.00127969	0.0013778
CHIN	2025	SSP4	MSW_FOOD	RURAL	20.0723	20.0723	7.62169	8.23831	1.30529	1.44366	0.0207779	0.0235901	0.0291112	0.0314907
COLO	2025	SSP4	MSW_FOOD	RURAL	0.914075	0.914075	0.261164	0.230654	0.0671461	0.059302	0.00266823	0.00235652	0.0010424	0.000920625
CROA	2025	SSP4	MSW_FOOD	RURAL	0.162321	0.162321	0.000608703	0.000304352	9.52409e-05	4.76204e-05	4.3375e-05	2.16875e-05	0	0
CYPR	2025	SSP4	MSW_FOOD	RURAL	0.0353295	0.0353295	0	0	0	0	0	0	0	0
CZRE	2025	SSP4	MSW_FOOD	RURAL	0.157574	0.157574	0	0	0	0	0	0	0	0
DENM	2025	SSP4	MSW_FOOD	RURAL	0.391742	0.391742	0	0	0	0	0	0	0	0
EAFR	2025	SSP4	MSW_FOOD	RURAL	7.53104	7.53104	1.78367	1.78367	0.273786	0.273786	0.00958116	0.00958116	0.00661173	0.00661173
ECUA	2025	SSP4	MSW_FOOD	RURAL	0.134003	0.134003	0.0382865	0.040509	0.00951172	0.0100639	0.000664687	0.000703272	2.85555e-05	3.02132e-05
EGYP	2025	SSP4	MSW_FOOD	RURAL	0.136334	0.136334	0.0369651	0.0379704	0.00900204	0.00924684	0.00113732	0.00116825	9.40409e-05	9.65982e-05
ESTO	2025	SSP4	MSW_FOOD	RURAL	0.0340387	0.0340387	0	0	0	0	0	0	0	0
FINL	2025	SSP4	MSW_FOOD	RURAL	0.503317	0.503317	0	0	0	0	0	0	0	0
FRAN	2025	SSP4	MSW_FOOD	RURAL	2.6364	2.6364	0	0	0	0	0	0	0	0
FSUA	2025	SSP4	MSW_FOOD	RURAL	0.22224	0.22224	0.0632556	0.0461953	0.013335	0.00973848	5.20872e-05	3.80391e-05	9.84067e-05	7.1866e-05
GEOR	2025	SSP4	MSW_FOOD	RURAL	0.104197	0.104197	0.0361499	0.0271124	0.0140115	0.0105086	0.000426351	0.000319763	0	0
GERM	2025	SSP4	MSW_FOOD	RURAL	1.28544	1.28544	0	0	0	0	0	0	0	0
GREE	2025	SSP4	MSW_FOOD	RURAL	0	0	0	0	0	0	0	0	0	0
HUNG	2025	SSP4	MSW_FOOD	RURAL	0.26597	0.26597	0	0	0	0	0	0	0	0
ICEL	2025	SSP4	MSW_FOOD	RURAL	0.0124159	0.0124159	0.00412876	0.00285334	0.000960823	0.000664015	0.00137789	0.000952243	2.59652e-05	1.79443e-05
INDI	2025	SSP4	MSW_FOOD	RURAL	10.3719	10.3719	2.64397	3.28486	0.433299	0.520079	0.00449584	0.00499838	0.00573458	0.0065997
INDO	2025	SSP4	MSW_FOOD	RURAL	3.22359	3.22359	1.20316	1.26028	0.445607	0.466388	0.0794598	0.0842411	0.00288825	0.00301216
IRAN	2025	SSP4	MSW_FOOD	RURAL	1.5899	1.5899	0.469398	0.545108	0.127315	0.14785	0.00271195	0.00314936	0.000418367	0.000485845
IREL	2025	SSP4	MSW_FOOD	RURAL	0.301429	0.301429	0	0	0	0	0	0	0	0
ISRA	2025	SSP4	MSW_FOOD	RURAL	0.103641	0.103641	0.00896355	0.00808814	0.00176415	0.00159186	7.62915e-05	6.88406e-05	5.39395e-05	4.86716e-05
ITAL	2025	SSP4	MSW_FOOD	RURAL	1.43191	1.43191	0	0	0	0	0	0	0	0
JAPA	2025	SSP4	MSW_FOOD	RURAL	0.447036	0.447036	0.0900811	0.0047727	0.0426089	0.00225752	0.00755772	0.000400425	0.000174379	9.239e-06
KAZA	2025	SSP4	MSW_FOOD	RURAL	0.305532	0.305532	0.076383	0.0572873	0.0199359	0.0149519	9.16273e-05	6.87204e-05	0.000604208	0.000453156
KENY	2025	SSP4	MSW_FOOD	RURAL	0.785517	0.785517	0.186044	0.186044	0.0304778	0.0304778	0.000656959	0.000656959	0.000766311	0.000766311
KORN	2025	SSP4	MSW_FOOD	RURAL	0.105713	0.105713	0.0286627	0.0286627	0.0124836	0.0124836	0.00121963	0.00121963	8.69497e-05	8.69497e-05
KORS	2025	SSP4	MSW_FOOD	RURAL	0.291592	0.291592	0.0172653	0.0562356	0.00598798	0.0195037	0.00120389	0.00392125	3.80611e-05	0.00012397
KOSO	2025	SSP4	MSW_FOOD	RURAL	0.0241644	0.0241644	0.0120822	0.00906164	0.00215264	0.00161448	0	0	0	0
KYRG	2025	SSP4	MSW_FOOD	RURAL	0.0890922	0.0890922	0.022273	0.0167048	0.00845133	0.0063385	0	0	0.000244554	0.000183416
LAOS	2025	SSP4	MSW_FOOD	RURAL	0.326612	0.326612	0.100819	0.100819	0.0338371	0.0338371	0	0	0.000176909	0.000176909
LATV	2025	SSP4	MSW_FOOD	RURAL	0.0748713	0.0748713	0	0	0	0	0	0	0	0
LITH	2025	SSP4	MSW_FOOD	RURAL	0.137833	0.137833	0	0	0	0	0	0	0	0
LUXE	2025	SSP4	MSW_FOOD	RURAL	0.0233652	0.0233652	0	0	0	0	0	0	0	0
MACE	2025	SSP4	MSW_FOOD	RURAL	0.0805818	0.0805818	0.0402909	0.0302182	0.0137081	0.010281	0	0	0.000289467	0.000217101
MALA	2025	SSP4	MSW_FOOD	RURAL	0.83693	0.83693	0.195013	0.224955	0.0897132	0.103488	0.00669784	0.00772623	0.000124604	0.000143736
MALT	2025	SSP4	MSW_FOOD	RURAL	0	0	0	0	0	0	0	0	0	0
MEXI	2025	SSP4	MSW_FOOD	RURAL	3.60412	3.60412	0.816027	0.878594	0.222824	0.239909	0.00808123	0.00870083	0.00261515	0.00281566
MIDE	2025	SSP4	MSW_FOOD	RURAL	3.06503	3.06503	0.735608	0.757929	0.169976	0.175134	0.00733496	0.00755753	0.00189928	0.00195692
MOLD	2025	SSP4	MSW_FOOD	RURAL	0.169536	0.169536	0.0423841	0.0317881	0.0134672	0.0101004	0	0	2.94815e-06	2.21111e-06
MONG	2025	SSP4	MSW_FOOD	RURAL	0.0755537	0.0755537	0.013532	0.013532	0.00419301	0.00419301	0	0	5.83882e-05	5.83882e-05
MONT	2025	SSP4	MSW_FOOD	RURAL	0.0176948	0.0176948	0.00584101	0.00402889	0.00178118	0.00122859	0.000493038	0.000340077	1.94204e-05	1.33954e-05
MYAN	2025	SSP4	MSW_FOOD	RURAL	1.56902	1.56902	0.484327	0.484327	0.148803	0.148803	0.0148107	0.0148107	0.00157114	0.00157114
NAFR	2025	SSP4	MSW_FOOD	RURAL	2.87593	2.87593	0.681142	0.681142	0.170297	0.170297	0.00604656	0.00604656	0.000308912	0.000308912
NEPA	2025	SSP4	MSW_FOOD	RURAL	0.35663	0.356629	0.117815	0.110085	0.00158237	0.00147855	0	0	0	0
NETH	2025	SSP4	MSW_FOOD	RURAL	0.395831	0.395831	0	0	0	0	0	0	0	0
NIGE	2025	SSP4	MSW_FOOD	RURAL	3.8969	3.8969	0.92295	0.92295	0.0945226	0.0945226	0.00293322	0.00293322	0.00278343	0.00278343
NORW	2025	SSP4	MSW_FOOD	RURAL	0.143443	0.143443	0	0	0	0	0	0	0	0
NZEL	2025	SSP4	MSW_FOOD	RURAL	0.268426	0.268426	0	0	0	0	0	0	0	0
PAKI	2025	SSP4	MSW_FOOD	RURAL	0.819706	0.819706	0.253028	0.253028	0.0372656	0.0372656	0.000345036	0.000345036	0.000214793	0.000214793
PARA	2025	SSP4	MSW_FOOD	RURAL	0.528354	0.528354	0.150958	0.159721	0.00930729	0.00984758	0	0	0.000568408	0.000601404
PERU	2025	SSP4	MSW_FOOD	RURAL	0.690245	0.690245	0.197213	0.208661	0.0511757	0.0541465	0.0016527	0.00174863	0.000607054	0.000642293
PHIL	2025	SSP4	MSW_FOOD	RURAL	0.924826	0.924826	0.215493	0.24858	0.0801075	0.0924073	0.0155143	0.0178964	0.000197205	0.000227484
POLA	2025	SSP4	MSW_FOOD	RURAL	1.03002	1.03002	0	0	0	0	0	0	0	0
PORT	2025	SSP4	MSW_FOOD	RURAL	0.3052	0.3052	0	0	0	0	0	0	0	0
ROMA	2025	SSP4	MSW_FOOD	RURAL	0.363521	0.363521	0	0	0	0	0	0	0	0
RSAF	2025	SSP4	MSW_FOOD	RURAL	4.37884	4.37884	1.03709	1.03709	0.142825	0.142825	0.00316882	0.00316882	0.00499493	0.00499493
RUSS	2025	SSP4	MSW_FOOD	RURAL	2.5278	2.5278	0.249841	0.173104	0.0531361	0.0368157	0.00162549	0.00112623	0.00351843	0.00243777
SAAR	2025	SSP4	MSW_FOOD	RURAL	2.10837	2.10836	0.62247	0.722868	0.189642	0.220229	0.0054137	0.00628688	0	0
SAFR	2025	SSP4	MSW_FOOD	RURAL	0.976754	0.976754	0.231336	0.231336	0.038837	0.038837	0.00134565	0.00134565	0.000124684	0.000124684
SERB	2025	SSP4	MSW_FOOD	RURAL	0.232295	0.232295	0.0766799	0.0528906	0.0131484	0.00906919	0	0	0.00034189	0.000235821
SING	2025	SSP4	MSW_FOOD	RURAL	0	0	0	0	0	0	0	0	0	0
SKRE	2025	SSP4	MSW_FOOD	RURAL	0.146402	0.146401	0	0	0	0	0	0	0	0
SLOV	2025	SSP4	MSW_FOOD	RURAL	0.0872052	0.0872052	0	0	0	0	0	0	0	0
SPAI	2025	SSP4	MSW_FOOD	RURAL	1.43193	1.43193	0	0	0	0	0	0	0	0
SRIL	2025	SSP4	MSW_FOOD	RURAL	0.168074	0.168074	0.0560246	0.0720316	0.016368	0.0210445	0.00120065	0.0015437	1.81331e-06	2.3314e-06
SWED	2025	SSP4	MSW_FOOD	RURAL	0.326917	0.326917	0	0	0	0	0	0	0	0
SWIT	2025	SSP4	MSW_FOOD	RURAL	0.281066	0.281066	0	0	0	0	0	0	0	0
TAIW	2025	SSP4	MSW_FOOD	RURAL	0.0489242	0.0489242	0.00772488	0.00724803	0.00334522	0.00313873	0.000475469	0.000446119	0	0
TANZ	2025	SSP4	MSW_FOOD	RURAL	2.6515	2.6515	0.627986	0.627986	0.0702759	0.0702759	0.00319509	0.00319509	0.00759313	0.00759313
THAI	2025	SSP4	MSW_FOOD	RURAL	4.51656	4.51656	0.808936	0.677484	0.156874	0.131382	0.00517351	0.00433281	0.0035891	0.00300587
TURK	2025	SSP4	MSW_FOOD	RURAL	1.82079	1.82079	0.605446	0.451065	0.160218	0.119364	0.00677989	0.0050511	0.00278359	0.00207381
UKRA	2025	SSP4	MSW_FOOD	RURAL	1.02039	1.02039	0.255098	0.191323	0.0659208	0.0494406	0.00173247	0.00129936	0.00269115	0.00201836
UNKI	2025	SSP4	MSW_FOOD	RURAL	0.894497	0.894497	0	0	0	0	0	0	0	0
URUG	2025	SSP4	MSW_FOOD	RURAL	0.0439784	0.0439784	0.0125653	0.0132947	0.00190444	0.00201499	0.000332317	0.000351608	0.000156134	0.000165198
USAM	2025	SSP4	MSW_FOOD	RURAL	14.3352	14.3352	4.0338	2.94282	0.643834	0.469704	0.0455967	0.0332647	0.0329197	0.0240163
VENE	2025	SSP4	MSW_FOOD	RURAL	0.277252	0.277252	0.0792149	0.0838133	0.0165054	0.0174635	0.00246691	0.00261012	0.000201879	0.000213598
VIET	2025	SSP4	MSW_FOOD	RURAL	1.00402	1.00402	0.26625	0.272228	0.084609	0.0865535	0.00411933	0.00419351	0.000615265	0.000626555
WAFR	2025	SSP4	MSW_FOOD	RURAL	13.1402	13.1402	3.11216	3.11216	0.476185	0.476185	0.0130663	0.0130663	0.0227088	0.0227088
AFGH	2030	SSP4	MSW_FOOD	RURAL	0.0432953	0.0432953	0.0194198	0.0194198	0.00575477	0.00575477	0	0	5.03988e-07	5.03988e-07
ALBA	2030	SSP4	MSW_FOOD	RURAL	0.0897598	0.0897598	0.032615	0.00913937	0.0120146	0.00336674	0.00060484	0.000169488	0.000248447	6.96199e-05
ARGE	2030	SSP4	MSW_FOOD	RURAL	1.18502	1.18502	0.222191	0.222191	0.0372595	0.0372595	0.000912963	0.000912963	0.000889408	0.000889408
ARME	2030	SSP4	MSW_FOOD	RURAL	0.0226515	0.0226515	0.00644722	0.00296953	0.00106025	0.000488344	0	0	3.8167e-05	1.75794e-05
AUST	2030	SSP4	MSW_FOOD	RURAL	0.316045	0.316045	0	0	0	0	0	0	0	0
AUTR	2030	SSP4	MSW_FOOD	RURAL	0.867199	0.867199	0.14584	0.0527112	0.0328942	0.011889	0.0111561	0.00403218	0.000178716	6.45937e-05
AZER	2030	SSP4	MSW_FOOD	RURAL	0.0795741	0.0795741	0.0276073	0.0138037	0.00736203	0.00368102	0.000164566	8.2283e-05	3.46895e-05	1.73448e-05
BANG	2030	SSP4	MSW_FOOD	RURAL	0.125021	0.125021	0.0399922	0.0399922	0.0111824	0.0111824	0.00106536	0.00106536	0.000208564	0.000208564
BELA	2030	SSP4	MSW_FOOD	RURAL	0.189569	0.189569	0.0550885	0.0275443	0.0109269	0.00546344	0	0	4.42077e-05	2.21038e-05
BELG	2030	SSP4	MSW_FOOD	RURAL	0.244615	0.244615	0	0	0	0	0	0	0	0
BHUT	2030	SSP4	MSW_FOOD	RURAL	0.0465951	0.0465951	0.0131965	0.0131965	0.00229742	0.00229742	0	0	0	0
BOHE	2030	SSP4	MSW_FOOD	RURAL	0.203034	0.203034	0.140881	0.0704405	0.0221923	0.0110961	0.000106189	5.30945e-05	0	0
BOLV	2030	SSP4	MSW_FOOD	RURAL	0.275283	0.275283	0.0786523	0.0786523	0.0073617	0.0073617	0	0	0.000387046	0.000387046
BRAZ	2030	SSP4	MSW_FOOD	RURAL	5.96431	5.96431	1.70409	1.70409	0.403441	0.403441	0.0209872	0.0209872	0.00974132	0.00974132
BRUN	2030	SSP4	MSW_FOOD	RURAL	0	0	0	0	0	0	0	0	0	0
BULG	2030	SSP4	MSW_FOOD	RURAL	0.273054	0.273054	0	0	0	0	0	0	0	0
CAMB	2030	SSP4	MSW_FOOD	RURAL	0.470347	0.470347	0.13321	0.13321	0.021068	0.021068	0.000707474	0.000707474	0.000119014	0.000119014
CANA	2030	SSP4	MSW_FOOD	RURAL	1.28252	1.28252	0.0868714	0.0323085	0.0179949	0.00669252	0.00645964	0.00240242	0.00328584	0.00122204
CARB	2030	SSP4	MSW_FOOD	RURAL	0.701537	0.701537	0.200439	0.200439	0.055145	0.055145	0.0143353	0.0143353	6.56062e-05	6.56062e-05
CEAM	2030	SSP4	MSW_FOOD	RURAL	1.88265	1.88265	0.5379	0.5379	0.173296	0.173296	0.0101864	0.0101864	0.00262275	0.00262275
CHIL	2030	SSP4	MSW_FOOD	RURAL	0.538292	0.538292	0.121878	0.121878	0.0424857	0.0424857	0.00588718	0.00588718	0.00118168	0.00118168
CHIN	2030	SSP4	MSW_FOOD	RURAL	16.8198	16.8198	6.42771	6.42771	1.08424	1.08424	0.0148924	0.0148924	0.0241826	0.0241826
COLO	2030	SSP4	MSW_FOOD	RURAL	0.838829	0.838829	0.239666	0.209489	0.0616188	0.0538603	0.00244859	0.00214028	0.000956592	0.000836147
CROA	2030	SSP4	MSW_FOOD	RURAL	0.153204	0.153204	0.00038301	0	5.99278e-05	0	2.72926e-05	0	0	0
CYPR	2030	SSP4	MSW_FOOD	RURAL	0.0348707	0.0348707	0	0	0	0	0	0	0	0
CZRE	2030	SSP4	MSW_FOOD	RURAL	0.155466	0.155466	0	0	0	0	0	0	0	0
DENM	2030	SSP4	MSW_FOOD	RURAL	0.388877	0.388877	0	0	0	0	0	0	0	0
EAFR	2030	SSP4	MSW_FOOD	RURAL	7.37744	7.37744	1.74729	1.74729	0.268201	0.268201	0.00938574	0.00938574	0.00647687	0.00647687
ECUA	2030	SSP4	MSW_FOOD	RURAL	0	0	0	0	0	0	0	0	0	0
EGYP	2030	SSP4	MSW_FOOD	RURAL	0.049602	0.049602	0.013449	0.013449	0.00327519	0.00327519	0.00041379	0.00041379	3.42147e-05	3.42147e-05
ESTO	2030	SSP4	MSW_FOOD	RURAL	0.0321739	0.0321739	0	0	0	0	0	0	0	0
FINL	2030	SSP4	MSW_FOOD	RURAL	0.482073	0.482073	0	0	0	0	0	0	0	0
FRAN	2030	SSP4	MSW_FOOD	RURAL	2.60182	2.60182	0	0	0	0	0	0	0	0
FSUA	2030	SSP4	MSW_FOOD	RURAL	0	0	0	0	0	0	0	0	0	0
GEOR	2030	SSP4	MSW_FOOD	RURAL	0.091905	0.091905	0.0318854	0.0159427	0.0123586	0.0061793	0.000376055	0.000188028	0	0
GERM	2030	SSP4	MSW_FOOD	RURAL	1.20447	1.20447	0	0	0	0	0	0	0	0
GREE	2030	SSP4	MSW_FOOD	RURAL	0	0	0	0	0	0	0	0	0	0
HUNG	2030	SSP4	MSW_FOOD	RURAL	0.246106	0.246106	0	0	0	0	0	0	0	0
ICEL	2030	SSP4	MSW_FOOD	RURAL	0.0126914	0.0126914	0.00422039	0.00161295	0.000982147	0.000375356	0.00140847	0.000538287	2.65414e-05	1.01436e-05
INDI	2030	SSP4	MSW_FOOD	RURAL	9.23797	9.23797	2.33952	2.33952	0.377686	0.377686	0.00378278	0.00378278	0.00509904	0.00509904
INDO	2030	SSP4	MSW_FOOD	RURAL	2.84917	2.84917	1.06353	1.06353	0.393769	0.393769	0.070403	0.070403	0.00255056	0.00255056
IRAN	2030	SSP4	MSW_FOOD	RURAL	1.42467	1.42467	0.420616	0.420616	0.114084	0.114084	0.00243011	0.00243011	0.000374888	0.000374888
IREL	2030	SSP4	MSW_FOOD	RURAL	0.295127	0.295127	0	0	0	0	0	0	0	0
ISRA	2030	SSP4	MSW_FOOD	RURAL	0.109361	0.109361	0.00945822	0.00945822	0.00186151	0.00186151	8.05018e-05	8.05018e-05	5.69162e-05	5.69162e-05
ITAL	2030	SSP4	MSW_FOOD	RURAL	1.34471	1.34471	0	0	0	0	0	0	0	0
JAPA	2030	SSP4	MSW_FOOD	RURAL	0.334551	0.334551	0.0674145	0	0.0315688	0	0.00617707	0	0.000122156	0
KAZA	2030	SSP4	MSW_FOOD	RURAL	0.287331	0.287331	0.0718327	0.0359163	0.0187482	0.00937411	8.61688e-05	4.30844e-05	0.000568214	0.000284107
KENY	2030	SSP4	MSW_FOOD	RURAL	0.746657	0.746657	0.17684	0.17684	0.02897	0.02897	0.000624458	0.000624458	0.0007284	0.0007284
KORN	2030	SSP4	MSW_FOOD	RURAL	0.0928443	0.0928443	0.0251735	0.0251735	0.010964	0.010964	0.00107116	0.00107116	7.6365e-05	7.6365e-05
KORS	2030	SSP4	MSW_FOOD	RURAL	0.278188	0.278188	0.0164717	0.0164717	0.00571428	0.00571428	0.00114805	0.00114805	3.65153e-05	3.65153e-05
KOSO	2030	SSP4	MSW_FOOD	RURAL	0.018603	0.018603	0.0093015	0.00465075	0.00165722	0.000828609	0	0	0	0
KYRG	2030	SSP4	MSW_FOOD	RURAL	0.0798193	0.0798193	0.0199548	0.00997741	0.00757171	0.00378585	0	0	0.000219101	0.00010955
LAOS	2030	SSP4	MSW_FOOD	RURAL	0.311172	0.311172	0.0960531	0.0960531	0.0322374	0.0322374	0	0	0.000168545	0.000168545
LATV	2030	SSP4	MSW_FOOD	RURAL	0.0668222	0.0668222	0	0	0	0	0	0	0	0
LITH	2030	SSP4	MSW_FOOD	RURAL	0.124636	0.124636	0	0	0	0	0	0	0	0
LUXE	2030	SSP4	MSW_FOOD	RURAL	0.0159574	0.0159574	0	0	0	0	0	0	0	0
MACE	2030	SSP4	MSW_FOOD	RURAL	0.0754199	0.0754199	0.03771	0.018855	0.0128299	0.00641497	0	0	0.000270925	0.000135462
MALA	2030	SSP4	MSW_FOOD	RURAL	0.766423	0.766423	0.178584	0.178584	0.0826239	0.0826239	0.00634796	0.00634796	0.000108312	0.000108312
MALT	2030	SSP4	MSW_FOOD	RURAL	0	0	0	0	0	0	0	0	0	0
MEXI	2030	SSP4	MSW_FOOD	RURAL	3.09499	3.09499	0.700752	0.700752	0.191347	0.191347	0.00693964	0.00693964	0.00224572	0.00224572
MIDE	2030	SSP4	MSW_FOOD	RURAL	3.16649	3.16649	0.759956	0.759956	0.175602	0.175602	0.00757774	0.00757774	0.00196215	0.00196215
MOLD	2030	SSP4	MSW_FOOD	RURAL	0.148042	0.148042	0.0370105	0.0185052	0.0117598	0.00587988	0	0	2.57437e-06	1.28718e-06
MONG	2030	SSP4	MSW_FOOD	RURAL	0.0685807	0.0685807	0.0122831	0.0122831	0.00380602	0.00380602	0	0	5.29995e-05	5.29995e-05
MONT	2030	SSP4	MSW_FOOD	RURAL	0.0149987	0.0149987	0.00495104	0.00187901	0.00150979	0.000572994	0.000417916	0.000158607	1.64614e-05	6.24739e-06
MYAN	2030	SSP4	MSW_FOOD	RURAL	1.3975	1.3975	0.431383	0.431383	0.132537	0.132537	0.0131917	0.0131917	0.00139939	0.00139939
NAFR	2030	SSP4	MSW_FOOD	RURAL	2.75731	2.75731	0.653048	0.653048	0.163273	0.163273	0.00579717	0.00579717	0.00029617	0.00029617
NEPA	2030	SSP4	MSW_FOOD	RURAL	0.330597	0.330597	0.109215	0.109215	0.00146687	0.00146687	0	0	0	0
NETH	2030	SSP4	MSW_FOOD	RURAL	0.34614	0.34614	0	0	0	0	0	0	0	0
NIGE	2030	SSP4	MSW_FOOD	RURAL	3.8016	3.8016	0.900378	0.900378	0.092211	0.092211	0.00286149	0.00286149	0.00271536	0.00271536
NORW	2030	SSP4	MSW_FOOD	RURAL	0.140132	0.140132	0	0	0	0	0	0	0	0
NZEL	2030	SSP4	MSW_FOOD	RURAL	0.260098	0.260098	0	0	0	0	0	0	0	0
PAKI	2030	SSP4	MSW_FOOD	RURAL	0.781698	0.781698	0.241296	0.241296	0.035691	0.035691	0.000333728	0.000333728	0.000205292	0.000205292
PARA	2030	SSP4	MSW_FOOD	RURAL	0.525895	0.525895	0.150256	0.150256	0.00926396	0.00926396	0	0	0.000565762	0.000565762
PERU	2030	SSP4	MSW_FOOD	RURAL	0.619682	0.619682	0.177052	0.177052	0.0459441	0.0459441	0.00148374	0.00148374	0.000544995	0.000544995
PHIL	2030	SSP4	MSW_FOOD	RURAL	0.900965	0.900965	0.209934	0.209934	0.0780104	0.0780104	0.0153763	0.0153763	0.000190248	0.000190248
POLA	2030	SSP4	MSW_FOOD	RURAL	0.966557	0.966557	0	0	0	0	0	0	0	0
PORT	2030	SSP4	MSW_FOOD	RURAL	0.283657	0.283657	0	0	0	0	0	0	0	0
ROMA	2030	SSP4	MSW_FOOD	RURAL	0.325665	0.325665	0	0	0	0	0	0	0	0
RSAF	2030	SSP4	MSW_FOOD	RURAL	4.35619	4.35619	1.03173	1.03173	0.142087	0.142087	0.00315243	0.00315243	0.0049691	0.0049691
RUSS	2030	SSP4	MSW_FOOD	RURAL	2.22923	2.22923	0.220331	0.0849849	0.0468543	0.0180724	0.00143476	0.000553409	0.00310212	0.00119653
SAAR	2030	SSP4	MSW_FOOD	RURAL	2.15139	2.15139	0.635173	0.635173	0.193512	0.193512	0.00552418	0.00552418	0	0
SAFR	2030	SSP4	MSW_FOOD	RURAL	0.898921	0.898921	0.212902	0.212902	0.0357422	0.0357422	0.00123842	0.00123842	0.000114749	0.000114749
SERB	2030	SSP4	MSW_FOOD	RURAL	0.21046	0.21046	0.0694721	0.0263659	0.0119124	0.00452099	0	0	0.000309753	0.000117557
SING	2030	SSP4	MSW_FOOD	RURAL	0	0	0	0	0	0	0	0	0	0
SKRE	2030	SSP4	MSW_FOOD	RURAL	0.13908	0.13908	0	0	0	0	0	0	0	0
SLOV	2030	SSP4	MSW_FOOD	RURAL	0.0830445	0.0830445	0	0	0	0	0	0	0	0
SPAI	2030	SSP4	MSW_FOOD	RURAL	1.3249	1.3249	0	0	0	0	0	0	0	0
SRIL	2030	SSP4	MSW_FOOD	RURAL	0.147567	0.147567	0.0491889	0.0491889	0.0143709	0.0143709	0.00105416	0.00105416	1.59206e-06	1.59206e-06
SWED	2030	SSP4	MSW_FOOD	RURAL	0.31408	0.31408	0	0	0	0	0	0	0	0
SWIT	2030	SSP4	MSW_FOOD	RURAL	0.265245	0.265245	0	0	0	0	0	0	0	0
TAIW	2030	SSP4	MSW_FOOD	RURAL	0.0420504	0.0420504	0.00663954	0.00663954	0.00287522	0.00287522	0.000408666	0.000408666	0	0
TANZ	2030	SSP4	MSW_FOOD	RURAL	2.61052	2.61052	0.618282	0.618282	0.0691899	0.0691899	0.00314572	0.00314572	0.00747579	0.00747579
THAI	2030	SSP4	MSW_FOOD	RURAL	4.34315	4.34315	0.777878	0.777878	0.148768	0.148768	0.00480333	0.00480333	0.00348527	0.00348527
TURK	2030	SSP4	MSW_FOOD	RURAL	1.68835	1.68835	0.561409	0.275104	0.148565	0.0728004	0.00628675	0.00308066	0.00258112	0.00126481
UKRA	2030	SSP4	MSW_FOOD	RURAL	0.925154	0.925154	0.231289	0.115644	0.0597682	0.0298841	0.00157078	0.000785388	0.00243998	0.00121999
UNKI	2030	SSP4	MSW_FOOD	RURAL	0.822639	0.822639	0	0	0	0	0	0	0	0
URUG	2030	SSP4	MSW_FOOD	RURAL	0.0397347	0.0397347	0.0113528	0.0113528	0.00172067	0.00172067	0.00030025	0.00030025	0.000141068	0.000141068
USAM	2030	SSP4	MSW_FOOD	RURAL	13.7528	13.7528	3.86994	1.77662	0.617819	0.28363	0.043731	0.0200762	0.0315767	0.0144963
VENE	2030	SSP4	MSW_FOOD	RURAL	0.268417	0.268417	0.0766906	0.0766906	0.0159794	0.0159794	0.0023883	0.0023883	0.000195446	0.000195446
VIET	2030	SSP4	MSW_FOOD	RURAL	0.881397	0.881397	0.23349	0.23349	0.074268	0.074268	0.00358399	0.00358399	0.000535634	0.000535634
WAFR	2030	SSP4	MSW_FOOD	RURAL	12.9779	12.9779	3.0737	3.0737	0.470301	0.470301	0.0129048	0.0129048	0.0224282	0.0224282
AFGH	2035	SSP4	MSW_FOOD	RURAL	0.041751	0.041751	0.0187271	0.0187271	0.0055495	0.0055495	0	0	4.86011e-07	4.86011e-07
ALBA	2035	SSP4	MSW_FOOD	RURAL	0.0794476	0.0794476	0.028868	0	0.0106343	0	0.000535352	0	0.000219904	0
ARGE	2035	SSP4	MSW_FOOD	RURAL	1.12006	1.12006	0.210011	0.210011	0.0352169	0.0352169	0.000862914	0.000862914	0.00084065	0.00084065
ARME	2035	SSP4	MSW_FOOD	RURAL	0.0203398	0.0203398	0.00578926	0.00110509	0.000952052	0.000181734	0	0	3.42719e-05	6.54206e-06
AUST	2035	SSP4	MSW_FOOD	RURAL	0.304912	0.304912	0	0	0	0	0	0	0	0
AUTR	2035	SSP4	MSW_FOOD	RURAL	0.850774	0.850774	0.143078	0.00603041	0.0322712	0.00136016	0.0109448	0.0004613	0.000175331	7.38982e-06
AZER	2035	SSP4	MSW_FOOD	RURAL	0.0709306	0.0709306	0.0246086	0.00615215	0.00656235	0.00164059	0.000146691	3.66726e-05	3.09215e-05	7.73037e-06
BANG	2035	SSP4	MSW_FOOD	RURAL	0.10707	0.10707	0.0342502	0.0342502	0.00957763	0.00957763	0.000912744	0.000912744	0.000178686	0.000178686
BELA	2035	SSP4	MSW_FOOD	RURAL	0.171	0.171	0.0496923	0.0124231	0.00985653	0.00246413	0	0	3.98773e-05	9.96932e-06
BELG	2035	SSP4	MSW_FOOD	RURAL	0.235324	0.235324	0	0	0	0	0	0	0	0
BHUT	2035	SSP4	MSW_FOOD	RURAL	0.0376176	0.0376176	0.010654	0.010654	0.00185478	0.00185478	0	0	0	0
BOHE	2035	SSP4	MSW_FOOD	RURAL	0.190359	0.190359	0.132086	0.0330215	0.0208068	0.00520171	9.95598e-05	2.489e-05	0	0
BOLV	2035	SSP4	MSW_FOOD	RURAL	0.273743	0.273743	0.0782124	0.0782124	0.00732053	0.00732053	0	0	0.000384881	0.000384881
BRAZ	2035	SSP4	MSW_FOOD	RURAL	5.82606	5.82606	1.66459	1.66459	0.394089	0.394089	0.0205008	0.0205008	0.00951552	0.00951552
BRUN	2035	SSP4	MSW_FOOD	RURAL	0	0	0	0	0	0	0	0	0	0
BULG	2035	SSP4	MSW_FOOD	RURAL	0.24997	0.24997	0	0	0	0	0	0	0	0
CAMB	2035	SSP4	MSW_FOOD	RURAL	0.406083	0.406083	0.11501	0.11501	0.0181895	0.0181895	0.000610811	0.000610811	0.000102753	0.000102753
CANA	2035	SSP4	MSW_FOOD	RURAL	1.21231	1.21231	0.0821156	0.00475189	0.0170098	0.000984326	0.00610601	0.000353344	0.00310596	0.000179737
CARB	2035	SSP4	MSW_FOOD	RURAL	0.567615	0.567615	0.162176	0.162176	0.0446179	0.0446179	0.0115988	0.0115988	5.30821e-05	5.30821e-05
CEAM	2035	SSP4	MSW_FOOD	RURAL	1.46062	1.46062	0.417321	0.417321	0.134449	0.134449	0.00790298	0.00790298	0.00203482	0.00203482
CHIL	2035	SSP4	MSW_FOOD	RURAL	0.491827	0.491827	0.111357	0.111357	0.0388183	0.0388183	0.005379	0.005379	0.00107968	0.00107968
CHIN	2035	SSP4	MSW_FOOD	RURAL	14.2348	14.2348	5.4761	5.4761	0.910877	0.910877	0.0104175	0.0104175	0.0202502	0.0202502
COLO	2035	SSP4	MSW_FOOD	RURAL	0.803066	0.803066	0.229448	0.229448	0.0589917	0.0589917	0.00234419	0.00234419	0.000915808	0.000915808
CROA	2035	SSP4	MSW_FOOD	RURAL	0.144769	0.144769	0.000180961	0	2.83141e-05	0	1.28949e-05	0	0	0
CYPR	2035	SSP4	MSW_FOOD	RURAL	0.0344468	0.0344468	0	0	0	0	0	0	0	0
CZRE	2035	SSP4	MSW_FOOD	RURAL	0.155639	0.155639	0	0	0	0	0	0	0	0
DENM	2035	SSP4	MSW_FOOD	RURAL	0.387247	0.387247	0	0	0	0	0	0	0	0
EAFR	2035	SSP4	MSW_FOOD	RURAL	7.09632	7.09632	1.68071	1.68071	0.257982	0.257982	0.0090281	0.0090281	0.00623007	0.00623007
ECUA	2035	SSP4	MSW_FOOD	RURAL	0	0	0	0	0	0	0	0	0	0
EGYP	2035	SSP4	MSW_FOOD	RURAL	0	0	0	0	0	0	0	0	0	0
ESTO	2035	SSP4	MSW_FOOD	RURAL	0.0304745	0.0304745	0	0	0	0	0	0	0	0
FINL	2035	SSP4	MSW_FOOD	RURAL	0.461834	0.461834	0	0	0	0	0	0	0	0
FRAN	2035	SSP4	MSW_FOOD	RURAL	2.57679	2.57679	0	0	0	0	0	0	0	0
FSUA	2035	SSP4	MSW_FOOD	RURAL	0	0	0	0	0	0	0	0	0	0
GEOR	2035	SSP4	MSW_FOOD	RURAL	0.08222	0.08222	0.0285253	0.00713133	0.0110563	0.00276406	0.000336427	8.41067e-05	0	0
GERM	2035	SSP4	MSW_FOOD	RURAL	1.13306	1.13306	0	0	0	0	0	0	0	0
GREE	2035	SSP4	MSW_FOOD	RURAL	0	0	0	0	0	0	0	0	0	0
HUNG	2035	SSP4	MSW_FOOD	RURAL	0.22521	0.22521	0	0	0	0	0	0	0	0
ICEL	2035	SSP4	MSW_FOOD	RURAL	0.0129536	0.0129536	0.00430756	0.000315613	0.00100243	7.34478e-05	0.00143756	0.000105329	2.70896e-05	1.98485e-06
INDI	2035	SSP4	MSW_FOOD	RURAL	8.10139	8.10139	2.03451	2.03451	0.322587	0.322587	0.00310422	0.00310422	0.0044545	0.0044545
INDO	2035	SSP4	MSW_FOOD	RURAL	2.5238	2.5238	0.94215	0.94215	0.348748	0.348748	0.0624774	0.0624774	0.00225782	0.00225782
IRAN	2035	SSP4	MSW_FOOD	RURAL	1.32633	1.32633	0.391583	0.391583	0.106209	0.106209	0.00226237	0.00226237	0.000349011	0.000349011
IREL	2035	SSP4	MSW_FOOD	RURAL	0.289614	0.289614	0	0	0	0	0	0	0	0
ISRA	2035	SSP4	MSW_FOOD	RURAL	0.114605	0.114605	0.00991175	0.00991175	0.00195077	0.00195077	8.4362e-05	8.4362e-05	5.96455e-05	5.96455e-05
ITAL	2035	SSP4	MSW_FOOD	RURAL	1.26517	1.26517	0	0	0	0	0	0	0	0
JAPA	2035	SSP4	MSW_FOOD	RURAL	0.256772	0.256772	0.0517415	0	0.0237219	0	0.00509737	0	0.000100086	0
KAZA	2035	SSP4	MSW_FOOD	RURAL	0.268045	0.268045	0.0670112	0.0167528	0.0174898	0.00437246	8.0385e-05	2.00963e-05	0.000530075	0.000132519
KENY	2035	SSP4	MSW_FOOD	RURAL	0.699297	0.699297	0.165623	0.165623	0.0271325	0.0271325	0.000584849	0.000584849	0.000682198	0.000682198
KORN	2035	SSP4	MSW_FOOD	RURAL	0.0804829	0.0804829	0.0218219	0.0218219	0.00950421	0.00950421	0.000928546	0.000928546	6.61977e-05	6.61977e-05
KORS	2035	SSP4	MSW_FOOD	RURAL	0.263843	0.263843	0.0156223	0.0156223	0.00542182	0.00542182	0.00108814	0.00108814	3.49218e-05	3.49218e-05
KOSO	2035	SSP4	MSW_FOOD	RURAL	0.0136316	0.0136316	0.00681579	0.00170395	0.00121435	0.000303587	0	0	0	0
KYRG	2035	SSP4	MSW_FOOD	RURAL	0.0713331	0.0713331	0.0178333	0.00445832	0.0067667	0.00169167	0	0	0.000195807	4.89516e-05
LAOS	2035	SSP4	MSW_FOOD	RURAL	0.291779	0.291779	0.090067	0.090067	0.0302284	0.0302284	0	0	0.000158041	0.000158041
LATV	2035	SSP4	MSW_FOOD	RURAL	0.059907	0.059907	0	0	0	0	0	0	0	0
LITH	2035	SSP4	MSW_FOOD	RURAL	0.112543	0.112543	0	0	0	0	0	0	0	0
LUXE	2035	SSP4	MSW_FOOD	RURAL	0.00780582	0.00780582	0	0	0	0	0	0	0	0
MACE	2035	SSP4	MSW_FOOD	RURAL	0.0690872	0.0690872	0.0345436	0.0086359	0.0117527	0.00293816	0	0	0.000248176	6.2044e-05
MALA	2035	SSP4	MSW_FOOD	RURAL	0.722275	0.722275	0.168297	0.168297	0.0782265	0.0782265	0.00614783	0.00614783	9.75982e-05	9.75982e-05
MALT	2035	SSP4	MSW_FOOD	RURAL	0	0	0	0	0	0	0	0	0	0
MEXI	2035	SSP4	MSW_FOOD	RURAL	2.73732	2.73732	0.61977	0.61977	0.169234	0.169234	0.00613766	0.00613766	0.0019862	0.0019862
MIDE	2035	SSP4	MSW_FOOD	RURAL	3.26614	3.26614	0.783875	0.783875	0.181129	0.181129	0.00781624	0.00781624	0.00202391	0.00202391
MOLD	2035	SSP4	MSW_FOOD	RURAL	0.129948	0.129948	0.0324871	0.00812176	0.0103225	0.00258062	0	0	2.25973e-06	5.64932e-07
MONG	2035	SSP4	MSW_FOOD	RURAL	0.0631515	0.0631515	0.0113107	0.0113107	0.00350472	0.00350472	0	0	4.88038e-05	4.88038e-05
MONT	2035	SSP4	MSW_FOOD	RURAL	0.012605	0.012605	0.00416089	0.000288254	0.00126884	8.79016e-05	0.000351219	2.43315e-05	1.38342e-05	9.58397e-07
MYAN	2035	SSP4	MSW_FOOD	RURAL	1.22364	1.22364	0.377716	0.377716	0.116049	0.116049	0.0115505	0.0115505	0.0012253	0.0012253
NAFR	2035	SSP4	MSW_FOOD	RURAL	2.54016	2.54016	0.601616	0.601616	0.150414	0.150414	0.0053406	0.0053406	0.000272845	0.000272845
NEPA	2035	SSP4	MSW_FOOD	RURAL	0.298074	0.298074	0.0984709	0.0984709	0.00132256	0.00132256	0	0	0	0
NETH	2035	SSP4	MSW_FOOD	RURAL	0.299729	0.299729	0	0	0	0	0	0	0	0
NIGE	2035	SSP4	MSW_FOOD	RURAL	3.66894	3.66894	0.868959	0.868959	0.0889933	0.0889933	0.00276164	0.00276164	0.00262061	0.00262061
NORW	2035	SSP4	MSW_FOOD	RURAL	0.13827	0.13827	0	0	0	0	0	0	0	0
NZEL	2035	SSP4	MSW_FOOD	RURAL	0.254083	0.254083	0	0	0	0	0	0	0	0
PAKI	2035	SSP4	MSW_FOOD	RURAL	0.743857	0.743857	0.229615	0.229615	0.0341417	0.0341417	0.000324914	0.000324914	0.000195649	0.000195649
PARA	2035	SSP4	MSW_FOOD	RURAL	0.522799	0.522799	0.149371	0.149371	0.00920942	0.00920942	0	0	0.000562431	0.000562431
PERU	2035	SSP4	MSW_FOOD	RURAL	0.57515	0.57515	0.164329	0.164329	0.0426424	0.0426424	0.00137712	0.00137712	0.000505831	0.000505831
PHIL	2035	SSP4	MSW_FOOD	RURAL	0.869608	0.869608	0.202627	0.202627	0.0752662	0.0752662	0.0150927	0.0150927	0.000181834	0.000181834
POLA	2035	SSP4	MSW_FOOD	RURAL	0.900233	0.900233	0	0	0	0	0	0	0	0
PORT	2035	SSP4	MSW_FOOD	RURAL	0.266239	0.266239	0	0	0	0	0	0	0	0
ROMA	2035	SSP4	MSW_FOOD	RURAL	0.291421	0.29142	0	0	0	0	0	0	0	0
RSAF	2035	SSP4	MSW_FOOD	RURAL	4.24526	4.24526	1.00546	1.00546	0.138468	0.138468	0.00307216	0.00307216	0.00484256	0.00484256
RUSS	2035	SSP4	MSW_FOOD	RURAL	2.0289	2.0289	0.200531	0.015756	0.0426516	0.0033512	0.00130405	0.000102461	0.00282436	0.000221914
SAAR	2035	SSP4	MSW_FOOD	RURAL	2.18737	2.18737	0.645796	0.645796	0.196748	0.196748	0.00561657	0.00561657	0	0
SAFR	2035	SSP4	MSW_FOOD	RURAL	0.825759	0.825759	0.195574	0.195574	0.0328332	0.0328332	0.00113763	0.00113763	0.000105409	0.000105409
SERB	2035	SSP4	MSW_FOOD	RURAL	0.190828	0.190827	0.0629916	0.00436388	0.0108012	0.000748277	0	0	0.000280858	1.9457e-05
SING	2035	SSP4	MSW_FOOD	RURAL	0	0	0	0	0	0	0	0	0	0
SKRE	2035	SSP4	MSW_FOOD	RURAL	0.132559	0.132559	0	0	0	0	0	0	0	0
SLOV	2035	SSP4	MSW_FOOD	RURAL	0.0788719	0.0788719	0	0	0	0	0	0	0	0
SPAI	2035	SSP4	MSW_FOOD	RURAL	1.24151	1.24151	0	0	0	0	0	0	0	0
SRIL	2035	SSP4	MSW_FOOD	RURAL	0.1259	0.1259	0.0419665	0.0419665	0.0122608	0.0122608	0.000899378	0.000899378	1.3583e-06	1.3583e-06
SWED	2035	SSP4	MSW_FOOD	RURAL	0.302491	0.302491	0	0	0	0	0	0	0	0
SWIT	2035	SSP4	MSW_FOOD	RURAL	0.251287	0.251287	0	0	0	0	0	0	0	0
TAIW	2035	SSP4	MSW_FOOD	RURAL	0.0359958	0.0359958	0.00568354	0.00568354	0.00246123	0.00246123	0.000349824	0.000349824	0	0
TANZ	2035	SSP4	MSW_FOOD	RURAL	2.51603	2.51603	0.595901	0.595901	0.0666854	0.0666854	0.00303185	0.00303185	0.00720519	0.00720519
THAI	2035	SSP4	MSW_FOOD	RURAL	4.07457	4.07457	0.729773	0.729773	0.13846	0.13846	0.00441189	0.00441189	0.00328516	0.00328516
TURK	2035	SSP4	MSW_FOOD	RURAL	1.56021	1.56021	0.518797	0.121937	0.137288	0.0322679	0.00580958	0.00136547	0.00238521	0.000560614
UKRA	2035	SSP4	MSW_FOOD	RURAL	0.849526	0.849526	0.212382	0.0530954	0.0548824	0.0137206	0.00144237	0.000360593	0.00224052	0.000560129
UNKI	2035	SSP4	MSW_FOOD	RURAL	0.770335	0.770335	0	0	0	0	0	0	0	0
URUG	2035	SSP4	MSW_FOOD	RURAL	0.0357293	0.0357293	0.0102084	0.0102084	0.00154722	0.00154722	0.000269984	0.000269984	0.000126848	0.000126848
USAM	2035	SSP4	MSW_FOOD	RURAL	13.2028	13.2028	3.71516	0.700773	0.593242	0.1119	0.0419692	0.00791645	0.0303084	0.00571692
VENE	2035	SSP4	MSW_FOOD	RURAL	0.263846	0.263846	0.0753846	0.0753846	0.0157073	0.0157073	0.00234763	0.00234763	0.000192118	0.000192118
VIET	2035	SSP4	MSW_FOOD	RURAL	0.767495	0.767495	0.203058	0.203058	0.0646629	0.0646629	0.00308645	0.00308645	0.000461629	0.000461629
WAFR	2035	SSP4	MSW_FOOD	RURAL	12.5694	12.5694	2.97697	2.97697	0.4555	0.4555	0.0124987	0.0124987	0.0217224	0.0217224
AFGH	2040	SSP4	MSW_FOOD	RURAL	0.0399492	0.0399492	0.0179189	0.0134392	0.00531	0.0039825	0	0	4.65036e-07	3.48777e-07
ALBA	2040	SSP4	MSW_FOOD	RURAL	0.0692912	0.0692912	0.0251776	0	0.00927485	0	0.000466914	0	0.000191792	0
ARGE	2040	SSP4	MSW_FOOD	RURAL	1.04207	1.04207	0.195388	0.136772	0.0327649	0.0229354	0.000802832	0.000561983	0.000782119	0.000547483
ARME	2040	SSP4	MSW_FOOD	RURAL	0.018171	0.018171	0.00517196	0	0.000850537	0	0	0	3.06176e-05	0
AUST	2040	SSP4	MSW_FOOD	RURAL	0.292298	0.292298	0	0	0	0	0	0	0	0
AUTR	2040	SSP4	MSW_FOOD	RURAL	0.82518	0.82518	0.138773	0	0.0313003	0	0.0106156	0	0.000170057	0
AZER	2040	SSP4	MSW_FOOD	RURAL	0.0619297	0.0619297	0.0214858	0	0.00572961	0	0.000128076	0	2.69976e-05	0
BANG	2040	SSP4	MSW_FOOD	RURAL	0.0903117	0.0903117	0.0288893	0.020726	0.00807943	0.0057964	0.000770258	0.000552604	0.000150792	0.000108182
BELA	2040	SSP4	MSW_FOOD	RURAL	0.15265	0.15265	0.0443599	0	0.00879884	0	0	0	3.55981e-05	0
BELG	2040	SSP4	MSW_FOOD	RURAL	0.224793	0.224793	0	0	0	0	0	0	0	0
BHUT	2040	SSP4	MSW_FOOD	RURAL	0.0234381	0.0234381	0.00663806	0.00482652	0.00115564	0.000840263	0	0	0	0
BOHE	2040	SSP4	MSW_FOOD	RURAL	0.176335	0.176335	0.122355	0	0.019274	0	9.22251e-05	0	0	0
BOLV	2040	SSP4	MSW_FOOD	RURAL	0.268758	0.268758	0.076788	0.0547987	0.00718721	0.00512905	0	0	0.000377871	0.000269663
BRAZ	2040	SSP4	MSW_FOOD	RURAL	5.63678	5.63678	1.61051	1.14932	0.381286	0.272099	0.0198347	0.0141548	0.00920638	0.00657
BRUN	2040	SSP4	MSW_FOOD	RURAL	0	0	0	0	0	0	0	0	0	0
BULG	2040	SSP4	MSW_FOOD	RURAL	0.224113	0.224113	0	0	0	0	0	0	0	0
CAMB	2040	SSP4	MSW_FOOD	RURAL	0.347702	0.347702	0.098475	0.0716011	0.0155744	0.0113241	0.000522996	0.00038027	8.79808e-05	6.39708e-05
CANA	2040	SSP4	MSW_FOOD	RURAL	1.12819	1.12819	0.0764181	0	0.0158296	0	0.00568235	0	0.00289046	0
CARB	2040	SSP4	MSW_FOOD	RURAL	0.425965	0.425965	0.121704	0.0868527	0.0334834	0.023895	0.00870426	0.00621168	3.98354e-05	2.8428e-05
CEAM	2040	SSP4	MSW_FOOD	RURAL	0.956282	0.956282	0.273223	0.194982	0.0880249	0.0628178	0.00517414	0.00369246	0.00133221	0.000950714
CHIL	2040	SSP4	MSW_FOOD	RURAL	0.439424	0.439424	0.0994922	0.0701973	0.0346823	0.0244703	0.00480588	0.00339082	0.000964641	0.000680608
CHIN	2040	SSP4	MSW_FOOD	RURAL	11.7121	11.7121	4.54017	3.38674	0.74869	0.557158	0.00727947	0.00542716	0.0163579	0.0122202
COLO	2040	SSP4	MSW_FOOD	RURAL	0.754625	0.754625	0.215607	0.153865	0.0554333	0.0395592	0.00220279	0.00157199	0.000860567	0.000614132
CROA	2040	SSP4	MSW_FOOD	RURAL	0.135611	0.135611	0	0	0	0	0	0	0	0
CYPR	2040	SSP4	MSW_FOOD	RURAL	0.0337661	0.0337661	0	0	0	0	0	0	0	0
CZRE	2040	SSP4	MSW_FOOD	RURAL	0.153138	0.153138	0	0	0	0	0	0	0	0
DENM	2040	SSP4	MSW_FOOD	RURAL	0.384271	0.384271	0	0	0	0	0	0	0	0
EAFR	2040	SSP4	MSW_FOOD	RURAL	6.62157	6.62157	1.56827	0.995246	0.240722	0.152766	0.00842411	0.00534607	0.00581328	0.00368919
ECUA	2040	SSP4	MSW_FOOD	RURAL	0	0	0	0	0	0	0	0	0	0
EGYP	2040	SSP4	MSW_FOOD	RURAL	0	0	0	0	0	0	0	0	0	0
ESTO	2040	SSP4	MSW_FOOD	RURAL	0.029352	0.029352	0	0	0	0	0	0	0	0
FINL	2040	SSP4	MSW_FOOD	RURAL	0.439196	0.439196	0	0	0	0	0	0	0	0
FRAN	2040	SSP4	MSW_FOOD	RURAL	2.53941	2.53941	0	0	0	0	0	0	0	0
FSUA	2040	SSP4	MSW_FOOD	RURAL	0	0	0	0	0	0	0	0	0	0
GEOR	2040	SSP4	MSW_FOOD	RURAL	0.0703457	0.0703457	0.0244057	0	0.0094595	0	0.00028784	0	0	0
GERM	2040	SSP4	MSW_FOOD	RURAL	1.05977	1.05977	0	0	0	0	0	0	0	0
GREE	2040	SSP4	MSW_FOOD	RURAL	0	0	0	0	0	0	0	0	0	0
HUNG	2040	SSP4	MSW_FOOD	RURAL	0.201645	0.201645	0	0	0	0	0	0	0	0
ICEL	2040	SSP4	MSW_FOOD	RURAL	0.0131214	0.0131214	0.00436338	0	0.00101542	0	0.00145619	0	2.74407e-05	0
INDI	2040	SSP4	MSW_FOOD	RURAL	6.9002	6.9002	1.71229	1.09143	0.264368	0.169946	0.0023854	0.00156579	0.00377154	0.00245735
INDO	2040	SSP4	MSW_FOOD	RURAL	2.19611	2.19611	0.819879	0.605931	0.303423	0.224242	0.0544576	0.0402493	0.00196347	0.00145106
IRAN	2040	SSP4	MSW_FOOD	RURAL	1.21344	1.21344	0.358254	0.25016	0.0971695	0.0678511	0.00206982	0.0014453	0.000319306	0.000222963
IREL	2040	SSP4	MSW_FOOD	RURAL	0.281945	0.281945	0	0	0	0	0	0	0	0
ISRA	2040	SSP4	MSW_FOOD	RURAL	0.119089	0.119089	0.0102996	0.00696845	0.00202711	0.00137149	8.76633e-05	5.93106e-05	6.19796e-05	4.19337e-05
ITAL	2040	SSP4	MSW_FOOD	RURAL	1.18472	1.18472	0	0	0	0	0	0	0	0
JAPA	2040	SSP4	MSW_FOOD	RURAL	0.222091	0.222091	0.044753	0	0.0204314	0	0.0044606	0	8.2571e-05	0
KAZA	2040	SSP4	MSW_FOOD	RURAL	0.245841	0.245841	0.0614601	0	0.016041	0	7.37261e-05	0	0.000486165	0
KENY	2040	SSP4	MSW_FOOD	RURAL	0.641004	0.641004	0.151817	0.0963453	0.0248708	0.0157834	0.000536097	0.000340215	0.000625331	0.000396845
KORN	2040	SSP4	MSW_FOOD	RURAL	0.0675211	0.0675211	0.0183075	0.0123384	0.00797355	0.00537381	0.000779003	0.000525012	5.55365e-05	3.74291e-05
KORS	2040	SSP4	MSW_FOOD	RURAL	0.249025	0.249025	0.0147449	0	0.00511818	0	0.00102676	0	3.30725e-05	0
KOSO	2040	SSP4	MSW_FOOD	RURAL	0.00856104	0.00856104	0.00428052	0	0.000762646	0	0	0	0	0
KYRG	2040	SSP4	MSW_FOOD	RURAL	0.0626947	0.0626947	0.0156737	0	0.00594725	0	0	0	0.000172094	0
LAOS	2040	SSP4	MSW_FOOD	RURAL	0.265741	0.265741	0.0820294	0.0598071	0.0275308	0.0200725	0	0	0.000143938	0.000104944
LATV	2040	SSP4	MSW_FOOD	RURAL	0.0533024	0.0533024	0	0	0	0	0	0	0	0
LITH	2040	SSP4	MSW_FOOD	RURAL	0.100612	0.100612	0	0	0	0	0	0	0	0
LUXE	2040	SSP4	MSW_FOOD	RURAL	0	0	0	0	0	0	0	0	0	0
MACE	2040	SSP4	MSW_FOOD	RURAL	0.0625388	0.0625388	0.0312694	0	0.0106387	0	0	0	0.000224653	0
MALA	2040	SSP4	MSW_FOOD	RURAL	0.661582	0.661582	0.154155	0.107086	0.0720703	0.0500646	0.00582206	0.00404438	8.42384e-05	5.85174e-05
MALT	2040	SSP4	MSW_FOOD	RURAL	0	0	0	0	0	0	0	0	0	0
MEXI	2040	SSP4	MSW_FOOD	RURAL	2.31939	2.31939	0.525144	0.370519	0.143396	0.101174	0.00520058	0.0036693	0.00168295	0.00118741
MIDE	2040	SSP4	MSW_FOOD	RURAL	3.30322	3.30322	0.792773	0.543249	0.183185	0.125528	0.00790496	0.00541689	0.00204688	0.00140263
MOLD	2040	SSP4	MSW_FOOD	RURAL	0.112066	0.112066	0.0280166	0	0.00890202	0	0	0	1.94877e-06	0
MONG	2040	SSP4	MSW_FOOD	RURAL	0.0563142	0.0563142	0.0100861	0.00615723	0.00312527	0.00190787	0	0	4.35199e-05	2.65674e-05
MONT	2040	SSP4	MSW_FOOD	RURAL	0.010163	0.010163	0.00335476	0	0.00102302	0	0.000283174	0	1.1154e-05	0
MYAN	2040	SSP4	MSW_FOOD	RURAL	1.05495	1.05495	0.325644	0.237425	0.10005	0.0729459	0.00995817	0.00726045	0.00105638	0.000770197
NAFR	2040	SSP4	MSW_FOOD	RURAL	2.28014	2.28014	0.540033	0.342714	0.135017	0.0856841	0.00479393	0.0030423	0.000244916	0.000155427
NEPA	2040	SSP4	MSW_FOOD	RURAL	0.267515	0.267515	0.0883754	0.064582	0.00118697	0.000867401	0	0	0	0
NETH	2040	SSP4	MSW_FOOD	RURAL	0.250747	0.250747	0	0	0	0	0	0	0	0
NIGE	2040	SSP4	MSW_FOOD	RURAL	3.43036	3.43036	0.812455	0.515596	0.0832064	0.0528041	0.00258206	0.00163861	0.0024502	0.00155494
NORW	2040	SSP4	MSW_FOOD	RURAL	0.134868	0.134868	0	0	0	0	0	0	0	0
NZEL	2040	SSP4	MSW_FOOD	RURAL	0.245939	0.245939	0	0	0	0	0	0	0	0
PAKI	2040	SSP4	MSW_FOOD	RURAL	0.703043	0.703043	0.217017	0.158225	0.0324628	0.0236685	0.000315044	0.000229697	0.000185241	0.000135058
PARA	2040	SSP4	MSW_FOOD	RURAL	0.511842	0.511842	0.146241	0.104363	0.00901641	0.00643444	0	0	0.000550644	0.00039296
PERU	2040	SSP4	MSW_FOOD	RURAL	0.522924	0.522924	0.149407	0.106622	0.0387703	0.0276679	0.00125207	0.000893522	0.000459899	0.000328201
PHIL	2040	SSP4	MSW_FOOD	RURAL	0.832204	0.832204	0.193912	0.134703	0.0719956	0.0500127	0.0147318	0.0102336	0.000171959	0.000119454
POLA	2040	SSP4	MSW_FOOD	RURAL	0.830817	0.830817	0	0	0	0	0	0	0	0
PORT	2040	SSP4	MSW_FOOD	RURAL	0.248307	0.248307	0	0	0	0	0	0	0	0
ROMA	2040	SSP4	MSW_FOOD	RURAL	0.254274	0.254274	0	0	0	0	0	0	0	0
RSAF	2040	SSP4	MSW_FOOD	RURAL	4.00945	4.00945	0.949607	0.602635	0.130777	0.0829931	0.00290151	0.00184134	0.00457358	0.00290246
RUSS	2040	SSP4	MSW_FOOD	RURAL	1.8139	1.8139	0.17928	0	0.0381305	0	0.00116614	0	0.0025249	0
[truncated: 38,401 more rows]

## Sheet: Estimate_CI_for_leakage_river_s
Country	year	Scenario	River_baseline_low	River_baseline	River_baseline_high	River_mitigation_low	sRiver_mitigation	River_mitigation_high	Sea_baseline_low	sSea_baseline	Sea_baseline_high	Sea_mitigation_low	sSea_mitigation	Sea_mitigation_high	lake_baseline_low	slake_baseline	lake_baseline_high	lake_mitigation_low	slake_mitigation	lake_mitigation_high
AFGH	2025	SSP1	0.353597	0.360771	0.375028	0.164649	0.16799	0.174629	0	0	0	0	0	0	2.16253e-06	2.20641e-06	2.2936e-06	9.19137e-07	9.37785e-07	9.74845e-07
AFGH	2025	SSP2	0.357796	0.36306	0.373437	0.357796	0.36306	0.373437	0	0	0	0	0	0	2.36362e-06	2.3984e-06	2.46695e-06	2.36362e-06	2.3984e-06	2.46695e-06
AFGH	2025	SSP3	0.365099	0.369192	0.377219	0.365099	0.369192	0.377219	0	0	0	0	0	0	2.57781e-06	2.60671e-06	2.66339e-06	2.57781e-06	2.60671e-06	2.66339e-06
AFGH	2025	SSP4	0.360915	0.364858	0.372588	0.360915	0.364858	0.372588	0	0	0	0	0	0	2.20729e-06	2.2314e-06	2.27868e-06	2.20729e-06	2.2314e-06	2.27868e-06
AFGH	2025	SSP5	0.352752	0.360697	0.376536	0.182361	0.186468	0.194656	0	0	0	0	0	0	2.15737e-06	2.20595e-06	2.30282e-06	9.96569e-07	1.01901e-06	1.06376e-06
AFGH	2030	SSP1	0.409661	0.429483	0.470482	0.102725	0.107696	0.117977	0	0	0	0	0	0	2.07919e-06	2.17979e-06	2.38788e-06	4.78145e-07	5.0128e-07	5.49133e-07
AFGH	2030	SSP2	0.417717	0.431044	0.457972	0.417717	0.431044	0.457972	0	0	0	0	0	0	2.46589e-06	2.54456e-06	2.70352e-06	2.46589e-06	2.54456e-06	2.70352e-06
AFGH	2030	SSP3	0.43296	0.442764	0.462314	0.43296	0.442764	0.462314	0	0	0	0	0	0	2.90987e-06	2.97576e-06	3.10715e-06	2.90987e-06	2.97576e-06	3.10715e-06
AFGH	2030	SSP4	0.423025	0.432116	0.450213	0.423025	0.432116	0.450213	0	0	0	0	0	0	2.14702e-06	2.19316e-06	2.28501e-06	2.14702e-06	2.19316e-06	2.28501e-06
AFGH	2030	SSP5	0.410135	0.432977	0.480709	0.122013	0.128808	0.143008	0	0	0	0	0	0	2.0816e-06	2.19753e-06	2.43979e-06	5.38492e-07	5.68482e-07	6.31152e-07
AFGH	2035	SSP1	0.475006	0.513823	0.597917	0.0220123	0.0238112	0.0277082	0	0	0	0	0	0	2.02241e-06	2.18768e-06	2.54573e-06	5.71338e-08	6.18028e-08	7.19176e-08
AFGH	2035	SSP2	0.485009	0.509702	0.560957	0.21977	0.230959	0.254184	0	0	0	0	0	0	2.56651e-06	2.69717e-06	2.9684e-06	9.93668e-07	1.04426e-06	1.14927e-06
AFGH	2035	SSP3	0.507678	0.525264	0.560939	0.252374	0.261116	0.278851	0	0	0	0	0	0	3.25669e-06	3.36951e-06	3.59836e-06	3.25669e-06	3.36951e-06	3.59836e-06
AFGH	2035	SSP4	0.489666	0.505081	0.536211	0.236875	0.244332	0.259391	0	0	0	0	0	0	2.08483e-06	2.15046e-06	2.283e-06	2.08483e-06	2.15046e-06	2.283e-06
AFGH	2035	SSP5	0.478507	0.524282	0.625349	0.0443492	0.0485917	0.0579589	0	0	0	0	0	0	2.03732e-06	2.23221e-06	2.66252e-06	1.1511e-07	1.26121e-07	1.50434e-07
AFGH	2040	SSP1	0.547345	0.612033	0.75925	0	0	0	0	0	0	0	0	0	1.9578e-06	2.18918e-06	2.71576e-06	0	0	0
AFGH	2040	SSP2	0.559913	0.600439	0.687115	0.164788	0.176716	0.202225	0	0	0	0	0	0	2.66506e-06	2.85796e-06	3.27052e-06	6.82462e-07	7.31859e-07	8.37505e-07
AFGH	2040	SSP3	0.591467	0.619886	0.67864	0.179041	0.187644	0.205429	0	0	0	0	0	0	3.62711e-06	3.80139e-06	4.16169e-06	1.39657e-06	1.46367e-06	1.6024e-06
AFGH	2040	SSP4	0.56321	0.587074	0.636017	0.169033	0.176195	0.190884	0	0	0	0	0	0	2.01455e-06	2.09991e-06	2.27497e-06	7.75672e-07	8.08539e-07	8.75945e-07
AFGH	2040	SSP5	0.553561	0.630222	0.809437	0	0	0	0	0	0	0	0	0	1.98003e-06	2.25424e-06	2.89527e-06	0	0	0
ALBA	2025	SSP1	0.0477254	0.0484832	0.0499796	0.020218	0.020539	0.021173	0.00284946	0.0028947	0.00298405	0.00121482	0.00123411	0.0012722	0.000975813	0.000991308	0.0010219	0.000413195	0.000419756	0.000432711
ALBA	2025	SSP2	0.0492967	0.0499526	0.0512431	0.0209386	0.0212172	0.0217653	0.00292369	0.00296259	0.00303912	0.00125625	0.00127297	0.00130585	0.00100843	0.00102184	0.00104824	0.000427969	0.000433663	0.000444866
ALBA	2025	SSP3	0.0516542	0.0521979	0.0532631	0.0219117	0.0221423	0.0225942	0.00304084	0.00307284	0.00313555	0.00130454	0.00131827	0.00134517	0.00105722	0.00106834	0.00109014	0.000448107	0.000452823	0.000462064
ALBA	2025	SSP4	0.0474212	0.0480467	0.0492771	0.0201655	0.0204315	0.0209547	0.0028313	0.00286864	0.0029421	0.00121826	0.00123433	0.00126594	0.000969595	0.000982384	0.00100754	0.000411959	0.000417393	0.000428081
ALBA	2025	SSP5	0.0476242	0.0485008	0.0502381	0.0223687	0.0227804	0.0235964	0.00284341	0.00289575	0.00299948	0.00134521	0.00136997	0.00141905	0.000973744	0.000991667	0.00102719	0.000457119	0.000465533	0.000482209
ALBA	2030	SSP1	0.044955	0.046486	0.049589	0.00909411	0.00940382	0.0100315	0.00274343	0.00283686	0.00302623	0.000567514	0.000586841	0.000626015	0.000917694	0.000948947	0.00101229	0.000185333	0.000191644	0.000204437
ALBA	2030	SSP2	0.0479012	0.0491647	0.0516977	0.0111483	0.0114423	0.0120319	0.00288011	0.00295608	0.00310838	0.000688733	0.0007069	0.00074332	0.000978907	0.00100473	0.00105649	0.000227369	0.000233366	0.000245389
ALBA	2030	SSP3	0.0525046	0.0535233	0.0555452	0.0121433	0.0123789	0.0128465	0.0031077	0.00316799	0.00328766	0.000737689	0.000752001	0.000780408	0.0010742	0.00109504	0.00113641	0.000247972	0.000252783	0.000262332
ALBA	2030	SSP4	0.044175	0.0453725	0.0477757	0.0103428	0.0106232	0.0111858	0.00269583	0.00276891	0.00291557	0.000649082	0.000666677	0.000701988	0.000901771	0.000926217	0.000975274	0.00021069	0.000216402	0.000227863
ALBA	2030	SSP5	0.0449949	0.0468443	0.0506303	0.0105348	0.0109678	0.0118542	0.00274587	0.00285873	0.00308978	0.000661129	0.000688302	0.000743932	0.000918508	0.000956261	0.00103355	0.0002146	0.000223421	0.000241478
ALBA	2035	SSP1	0.0427473	0.0450191	0.0497495	0.00036082	0.000379996	0.000419925	0.00266309	0.00280462	0.00309931	3.08324e-05	3.2471e-05	3.58829e-05	0.000871277	0.000917581	0.001014	7.147e-06	7.52682e-06	8.31771e-06
ALBA	2035	SSP2	0.0469094	0.0487375	0.0524687	0.00279122	0.0029	0.00312201	0.00285164	0.00296276	0.00318958	0.000181834	0.00018892	0.000203383	0.000957867	0.000995195	0.00107138	5.66937e-05	5.89031e-05	6.34125e-05
ALBA	2035	SSP3	0.0527928	0.0542091	0.0570502	0.0030732	0.00315564	0.00332103	0.00314157	0.00322585	0.00339492	0.000195502	0.000200747	0.000211268	0.00107968	0.00110865	0.00116675	6.25376e-05	6.42154e-05	6.7581e-05
ALBA	2035	SSP4	0.041382	0.0430657	0.0465105	0.00252509	0.00262783	0.00283802	0.00257803	0.00268292	0.00289753	0.000168829	0.000175698	0.000189752	0.000843452	0.000877769	0.000947981	5.11809e-05	5.32632e-05	5.75237e-05
ALBA	2035	SSP5	0.0430285	0.0458452	0.051812	0.000726388	0.000773939	0.000874668	0.00268061	0.00285608	0.0032278	6.20705e-05	6.61337e-05	7.47411e-05	0.000877008	0.000934419	0.00105603	1.4388e-05	1.53299e-05	1.73251e-05
ALBA	2040	SSP1	0.0402411	0.0431235	0.049282	0	0	0	0.00256575	0.00274954	0.00314219	0	0	0	0.000818738	0.000877384	0.00100268	0	0	0
ALBA	2040	SSP2	0.0456669	0.0480272	0.0529319	0	0	0	0.00280882	0.00295399	0.00325567	0	0	0	0.000931683	0.000979838	0.0010799	0	0	0
ALBA	2040	SSP3	0.0527009	0.0544977	0.0581399	0	0	0	0.00315356	0.00326108	0.00347903	0	0	0	0.00107737	0.0011141	0.00118856	0	0	0
ALBA	2040	SSP4	0.0383956	0.0404749	0.0448107	0	0	0	0.00244808	0.00258066	0.00285711	0	0	0	0.00078119	0.000823495	0.00091171	0	0	0
ALBA	2040	SSP5	0.0394011	0.0427059	0.0492087	0	0	0	0.00251219	0.00272291	0.00313753	0	0	0	0.000801647	0.000868887	0.00100119	0	0	0
ARGE	2025	SSP1	0.443442	0.449825	0.457155	0.186809	0.189498	0.192586	0.0379345	0.0384805	0.0391076	0.0162892	0.0165237	0.0167929	0.00511698	0.00519063	0.00527522	0.00209332	0.00212345	0.00215806
ARGE	2025	SSP2	0.446879	0.452374	0.458671	0.446879	0.452374	0.458671	0.0382285	0.0386986	0.0392373	0.0382285	0.0386986	0.0392373	0.00515664	0.00522005	0.00529272	0.00515664	0.00522005	0.00529272
ARGE	2025	SSP3	0.451942	0.456291	0.461261	0.453913	0.458281	0.463273	0.0386616	0.0390337	0.0394588	0.0387099	0.0390825	0.0395081	0.00521506	0.00526525	0.0053226	0.00526212	0.00531276	0.00537063
ARGE	2025	SSP4	0.443418	0.448639	0.454618	0.445353	0.450596	0.456601	0.0379325	0.0383791	0.0388905	0.0379799	0.038427	0.0389391	0.00511671	0.00517695	0.00524594	0.00516288	0.00522366	0.00529328
ARGE	2025	SSP5	0.443077	0.450226	0.458451	0.210702	0.214102	0.218013	0.0379033	0.0385149	0.0392185	0.0184739	0.018772	0.019115	0.00511277	0.00519527	0.00529018	0.00234057	0.00237833	0.00242178
ARGE	2030	SSP1	0.448894	0.461897	0.47706	0.0985181	0.101372	0.1047	0.0392604	0.0403976	0.0417238	0.00883738	0.00909338	0.00939189	0.00500626	0.00515128	0.00532038	0.00105408	0.00108461	0.00112022
ARGE	2030	SSP2	0.456239	0.467021	0.479525	0.455247	0.466006	0.478482	0.0399028	0.0408458	0.0419394	0.0398566	0.0407986	0.0418909	0.00508818	0.00520843	0.00534788	0.00506891	0.00518871	0.00532762
ARGE	2030	SSP3	0.467029	0.474785	0.483712	0.466771	0.474522	0.483445	0.0408465	0.0415248	0.0423056	0.0408178	0.0414956	0.0422759	0.00520852	0.00529501	0.00539457	0.00520688	0.00529334	0.00539287
ARGE	2030	SSP4	0.448094	0.458332	0.470194	0.447847	0.458079	0.469934	0.0391904	0.0400858	0.0411233	0.0391629	0.0400577	0.0410944	0.00499735	0.00511152	0.00524381	0.00499577	0.00510991	0.00524216
ARGE	2030	SSP5	0.448926	0.464274	0.482267	0.120473	0.124592	0.12942	0.0392632	0.0406055	0.0421792	0.0109616	0.0113364	0.0117757	0.00500662	0.00517779	0.00537846	0.00125771	0.00130071	0.00135112
ARGE	2035	SSP1	0.454066	0.473708	0.496951	0.0200775	0.0209461	0.0219738	0.0404226	0.0421713	0.0442404	0.00208349	0.00217362	0.00228027	0.00492054	0.00513339	0.00538527	0.000157753	0.000164577	0.000172653
ARGE	2035	SSP2	0.465225	0.481082	0.499669	0.193781	0.200386	0.208128	0.0414161	0.0428277	0.0444824	0.0177864	0.0183926	0.0191032	0.00504147	0.0052133	0.00541472	0.00199181	0.00205969	0.00213927
ARGE	2035	SSP3	0.481756	0.492188	0.50426	0.27815	0.284173	0.291143	0.0428877	0.0438164	0.0448911	0.0203169	0.0207569	0.021266	0.0052206	0.00533365	0.00546447	0.00391215	0.00399686	0.00409489
ARGE	2035	SSP4	0.451891	0.466735	0.484114	0.260907	0.269477	0.279511	0.0402291	0.0415505	0.0430976	0.0190575	0.0196835	0.0204164	0.00489697	0.00505783	0.00524615	0.00366963	0.00379017	0.0039313
ARGE	2035	SSP5	0.454704	0.478559	0.507052	0.0402116	0.0423211	0.0448409	0.0404795	0.0426031	0.0451397	0.00417285	0.00439176	0.00465325	0.00492746	0.00518596	0.00549473	0.00031595	0.000332526	0.000352324
ARGE	2040	SSP1	0.456067	0.481692	0.512416	0	0	0	0.0413461	0.0436692	0.0464546	0	0	0	0.00479166	0.00506089	0.00538369	0	0	0
ARGE	2040	SSP2	0.471858	0.492359	0.516623	0.126943	0.132458	0.138986	0.0427776	0.0446362	0.046836	0.0119092	0.0124266	0.013039	0.00495756	0.00517296	0.00542789	0.00125275	0.00130718	0.0013716
ARGE	2040	SSP3	0.494737	0.507296	0.521887	0.149052	0.152836	0.157232	0.0448518	0.0459904	0.0473132	0.0128776	0.0132045	0.0135843	0.00519794	0.0053299	0.00548319	0.00169433	0.00173734	0.00178731
ARGE	2040	SSP4	0.452388	0.471168	0.493352	0.136293	0.141952	0.148635	0.0410125	0.0427152	0.0447263	0.0117753	0.0122641	0.0128415	0.004753	0.00495032	0.0051834	0.0015493	0.00161362	0.00168959
ARGE	2040	SSP5	0.456945	0.488351	0.526483	0	0	0	0.0414257	0.0442729	0.0477299	0	0	0	0.00480088	0.00513085	0.00553149	0	0	0
ARME	2025	SSP1	0.0106431	0.0108905	0.0113841	0.00458934	0.00469601	0.00490888	0	0	0	0	0	0	0.000280846	0.000287373	0.0003004	0.000119639	0.00012242	0.000127969
ARME	2025	SSP2	0.0108802	0.0110886	0.0115019	0.0106312	0.0108348	0.0112388	0	0	0	0	0	0	0.000290473	0.000296036	0.000307072	0.000283803	0.000289237	0.00030002
ARME	2025	SSP3	0.0113346	0.0115201	0.0118865	0.0110752	0.0112564	0.0116144	0	0	0	0	0	0	0.00030626	0.00031127	0.000321171	0.000299226	0.000304121	0.000313795
ARME	2025	SSP4	0.0105319	0.0107376	0.011146	0.00469586	0.00478758	0.00496964	0	0	0	0	0	0	0.000277912	0.00028334	0.000294115	0.000121545	0.000123919	0.000128631
ARME	2025	SSP5	0.0105859	0.0108701	0.0114404	0.00484101	0.00497099	0.00523176	0	0	0	0	0	0	0.000279336	0.000286837	0.000301884	0.000125375	0.000128741	0.000135495
ARME	2030	SSP1	0.0101894	0.0106904	0.011728	0.00266131	0.00279218	0.00306318	0	0	0	0	0	0	0.000259232	0.00027198	0.000298377	6.7148e-05	7.04502e-05	7.72878e-05
ARME	2030	SSP2	0.0106163	0.0110165	0.0118321	0.00471121	0.00488885	0.00525077	0	0	0	0	0	0	0.000277371	0.000287829	0.000309137	0.000120759	0.000125312	0.000134589
ARME	2030	SSP3	0.0114873	0.0118358	0.0125383	0.0050874	0.00524172	0.00555286	0	0	0	0	0	0	0.000307901	0.000317242	0.000336073	0.000133916	0.000137978	0.000146168
ARME	2030	SSP4	0.00992412	0.0103172	0.0111203	0.00285091	0.00296384	0.00319455	0	0	0	0	0	0	0.000252484	0.000262485	0.000282917	7.09627e-05	7.37736e-05	7.95162e-05
ARME	2030	SSP5	0.0101179	0.0107085	0.0119473	0.00290658	0.00307624	0.00343211	0	0	0	0	0	0	0.000257413	0.000272439	0.000303956	7.23484e-05	7.65715e-05	8.54297e-05
ARME	2035	SSP1	0.00991624	0.0106663	0.0122779	0.000234238	0.000251957	0.000290024	0	0	0	0	0	0	0.000244775	0.00026329	0.000303069	4.59524e-06	4.94284e-06	5.68962e-06
ARME	2035	SSP2	0.0103644	0.0109367	0.012132	0.00307975	0.00324983	0.00360501	0	0	0	0	0	0	0.000265428	0.000280086	0.000310697	7.73173e-05	8.15871e-05	9.05038e-05
ARME	2035	SSP3	0.0116378	0.0121228	0.0131164	0.00344705	0.00359069	0.003885	0	0	0	0	0	0	0.00031049	0.000323429	0.000349938	9.0296e-05	9.40588e-05	0.000101768
ARME	2035	SSP4	0.00947793	0.0100377	0.0112129	0.000557971	0.000590924	0.000660111	0	0	0	0	0	0	0.000233955	0.000247772	0.000276782	1.15086e-05	1.21883e-05	1.36153e-05
ARME	2035	SSP5	0.00982645	0.0107195	0.0126787	0.000464235	0.000506428	0.000598986	0	0	0	0	0	0	0.000242558	0.000264604	0.000312964	9.10725e-06	9.93499e-06	1.17508e-05
ARME	2040	SSP1	0.00919491	0.0100673	0.0118231	0	0	0	0	0	0	0	0	0	0.000219154	0.000239948	0.000281795	0	0	0
ARME	2040	SSP2	0.0100244	0.0107425	0.0122766	0.000462706	0.00049585	0.000566664	0	0	0	0	0	0	0.000251031	0.000269013	0.000307432	9.23149e-06	9.89276e-06	1.13056e-05
ARME	2040	SSP3	0.0117088	0.0123121	0.0135656	0.000516385	0.000542994	0.000598276	0	0	0	0	0	0	0.000310719	0.00032673	0.000359994	1.10998e-05	1.16718e-05	1.28601e-05
ARME	2040	SSP4	0.00894122	0.00963289	0.0111224	0	0	0	0	0	0	0	0	0	0.000213108	0.000229593	0.000265094	0	0	0
ARME	2040	SSP5	0.00900153	0.0100271	0.0121434	0	0	0	0	0	0	0	0	0	0.000214545	0.000238987	0.000289429	0	0	0
AUST	2025	SSP1	0	0	0	0	0	0	0	0	0	0	0	0	0	0	0	0	0	0
AUST	2025	SSP2	0	0	0	0	0	0	0	0	0	0	0	0	0	0	0	0	0	0
AUST	2025	SSP3	0	0	0	0	0	0	0	0	0	0	0	0	0	0	0	0	0	0
AUST	2025	SSP4	0	0	0	0	0	0	0	0	0	0	0	0	0	0	0	0	0	0
AUST	2025	SSP5	0	0	0	0	0	0	0	0	0	0	0	0	0	0	0	0	0	0
AUST	2030	SSP1	0	0	0	0	0	0	0	0	0	0	0	0	0	0	0	0	0	0
AUST	2030	SSP2	0	0	0	0	0	0	0	0	0	0	0	0	0	0	0	0	0	0
AUST	2030	SSP3	0	0	0	0	0	0	0	0	0	0	0	0	0	0	0	0	0	0
AUST	2030	SSP4	0	0	0	0	0	0	0	0	0	0	0	0	0	0	0	0	0	0
AUST	2030	SSP5	0	0	0	0	0	0	0	0	0	0	0	0	0	0	0	0	0	0
AUST	2035	SSP1	0	0	0	0	0	0	0	0	0	0	0	0	0	0	0	0	0	0
AUST	2035	SSP2	0	0	0	0	0	0	0	0	0	0	0	0	0	0	0	0	0	0
AUST	2035	SSP3	0	0	0	0	0	0	0	0	0	0	0	0	0	0	0	0	0	0
AUST	2035	SSP4	0	0	0	0	0	0	0	0	0	0	0	0	0	0	0	0	0	0
AUST	2035	SSP5	0	0	0	0	0	0	0	0	0	0	0	0	0	0	0	0	0	0
AUST	2040	SSP1	0	0	0	0	0	0	0	0	0	0	0	0	0	0	0	0	0	0
AUST	2040	SSP2	0	0	0	0	0	0	0	0	0	0	0	0	0	0	0	0	0	0
AUST	2040	SSP3	0	0	0	0	0	0	0	0	0	0	0	0	0	0	0	0	0	0
AUST	2040	SSP4	0	0	0	0	0	0	0	0	0	0	0	0	0	0	0	0	0	0
AUST	2040	SSP5	0	0	0	0	0	0	0	0	0	0	0	0	0	0	0	0	0	0
AUTR	2025	SSP1	0.174849	0.177635	0.180493	0.0604123	0.0613748	0.0623622	0.0601673	0.061126	0.0621093	0.0210154	0.0213502	0.0216937	0.000927861	0.000942645	0.00095781	0.000314798	0.000319813	0.000324958
AUTR	2025	SSP2	0.174017	0.176442	0.178925	0.0592462	0.060072	0.0609174	0.0598808	0.0607155	0.0615699	0.0207098	0.0209985	0.021294	0.000923444	0.000936315	0.000949492	0.000306169	0.000310436	0.000314805
AUTR	2025	SSP3	0.168759	0.171111	0.173519	0.0574561	0.058257	0.0590768	0.0580716	0.058881	0.0597096	0.0200841	0.020364	0.0206506	0.000895542	0.000908024	0.000920803	0.000296918	0.000301057	0.000305294
AUTR	2025	SSP4	0.173765	0.176654	0.179619	0.0591605	0.0601439	0.0611534	0.0597942	0.0607882	0.0618084	0.0206799	0.0210236	0.0213765	0.000922107	0.000937435	0.000953169	0.000305726	0.000310808	0.000316024
AUTR	2025	SSP5	0.180144	0.183325	0.186594	0.0671648	0.0683508	0.0695694	0.0619893	0.0630839	0.0642086	0.0234171	0.0238306	0.0242555	0.000955958	0.000972838	0.000990184	0.000348638	0.000354794	0.00036112
AUTR	2030	SSP1	0.179592	0.185323	0.191295	0.034426	0.0355246	0.0366693	0.0618309	0.063804	0.06586	0.0119722	0.0123543	0.0127524	0.000952226	0.000982613	0.00101428	0.000179475	0.000185202	0.00019117
AUTR	2030	SSP2	0.177128	0.181666	0.186366	0.0373951	0.0383532	0.0393455	0.0609825	0.062545	0.0641631	0.0130726	0.0134076	0.0137545	0.000939159	0.000963222	0.000988142	0.000193223	0.000198174	0.000203301
AUTR	2030	SSP3	0.165912	0.169986	0.174201	0.0350272	0.0358873	0.0367771	0.057121	0.0585237	0.0599748	0.0122449	0.0125456	0.0128566	0.000879691	0.000901293	0.00092364	0.000180988	0.000185433	0.00019003
AUTR	2030	SSP4	0.177153	0.183129	0.189366	0.0374005	0.0386619	0.0399787	0.0609912	0.0630484	0.0651957	0.0130745	0.0135155	0.0139758	0.000939294	0.000970975	0.00100405	0.000193251	0.000199769	0.000206573
AUTR	2030	SSP5	0.191577	0.198888	0.206552	0.0404457	0.0419891	0.0436071	0.0659572	0.0684742	0.0711128	0.0141391	0.0146786	0.0152442	0.00101577	0.00105454	0.00109517	0.000208986	0.000216961	0.000225321
AUTR	2035	SSP1	0.184374	0.193284	0.202717	0.00106687	0.00111843	0.00117301	0.0635046	0.0665736	0.0698227	0.000431688	0.000452551	0.000474637	0.000976875	0.00102409	0.00107407	4.01492e-06	4.20895e-06	4.41436e-06
AUTR	2035	SSP2	0.179647	0.186147	0.192948	0.00802831	0.00831881	0.00862276	0.0618764	0.0641153	0.066458	0.00285895	0.0029624	0.00307064	0.00095183	0.000986271	0.00102231	4.01467e-05	4.15994e-05	4.31193e-05
AUTR	2035	SSP3	0.162182	0.167514	0.173075	0.00724782	0.00748612	0.00773466	0.0558609	0.0576975	0.0596131	0.00258101	0.00266587	0.00275437	0.000859295	0.000887547	0.000917014	3.62438e-05	3.74355e-05	3.86783e-05
AUTR	2035	SSP4	0.180448	0.189719	0.199562	0.00806412	0.00847844	0.00891834	0.0621524	0.0653456	0.068736	0.0028717	0.00301924	0.00317589	0.000956075	0.0010052	0.00105735	4.03258e-05	4.23976e-05	4.45974e-05
AUTR	2035	SSP5	0.20374	0.21609	0.229319	0.00235786	0.00250079	0.00265389	0.0701749	0.0744289	0.0789853	0.000954064	0.0010119	0.00107385	0.00107949	0.00114492	0.00121501	8.87326e-06	9.41115e-06	9.98729e-06
AUTR	2040	SSP1	0.186942	0.198914	0.21178	0	0	0	0.0644271	0.0685533	0.0729873	0	0	0	0.000989515	0.00105289	0.00112099	0	0	0
AUTR	2040	SSP2	0.180084	0.188469	0.197329	0	0	0	0.0620637	0.0649533	0.0680071	0	0	0	0.000953217	0.000997596	0.0010445	0	0	0
AUTR	2040	SSP3	0.156283	0.162503	0.169033	0	0	0	0.053861	0.0560044	0.058255	0	0	0	0.000827234	0.000860153	0.000894718	0	0	0
AUTR	2040	SSP4	0.18137	0.193776	0.207163	0	0	0	0.0625068	0.0667825	0.071396	0	0	0	0.000960021	0.00102569	0.00109655	0	0	0
AUTR	2040	SSP5	0.213914	0.231559	0.250851	0	0	0	0.0737226	0.0798038	0.0864526	0	0	0	0.00113228	0.00122568	0.0013278	0	0	0
AZER	2025	SSP1	0.0523189	0.0527381	0.0535566	0.0243409	0.0245359	0.0249167	0.00532958	0.00537228	0.00545566	0.00252354	0.00254376	0.00258324	0.00138556	0.00139666	0.00141834	0.000656666	0.000661928	0.0006722
AZER	2025	SSP2	0.0539303	0.0542996	0.0550193	0.0478639	0.0481916	0.0488303	0.00534483	0.00538143	0.00545275	0.00466646	0.00469841	0.00476068	0.00138747	0.00139697	0.00141548	0.00121027	0.00121856	0.00123471
AZER	2025	SSP3	0.056058	0.0564379	0.0571782	0.0497813	0.0501186	0.050776	0.00535216	0.00538843	0.0054591	0.00467437	0.00470604	0.00476777	0.00138648	0.00139587	0.00141418	0.00120973	0.00121793	0.00123391
AZER	2025	SSP4	0.0523049	0.0527392	0.0535876	0.0235856	0.0237814	0.024164	0.00532815	0.00537239	0.00545881	0.00244867	0.00246901	0.00250872	0.00138519	0.00139669	0.00141916	0.000637231	0.000642523	0.000652858
AZER	2025	SSP5	0.0528066	0.0533694	0.0544724	0.0267923	0.0270778	0.0276374	0.00537926	0.00543659	0.00554894	0.00281407	0.00284406	0.00290284	0.00139848	0.00141338	0.00144259	0.000732761	0.000740571	0.000755876
AZER	2030	SSP1	0.0502423	0.051189	0.0530665	0.0131894	0.0134379	0.0139307	0.0055612	0.00566599	0.00587381	0.00143869	0.0014658	0.00151956	0.0014519	0.00147926	0.00153352	0.000375339	0.000382412	0.000396438
AZER	2030	SSP2	0.0531516	0.0539119	0.0554098	0.0239458	0.0242883	0.0249631	0.00556371	0.00564329	0.00580008	0.00255389	0.00259042	0.00266239	0.00144849	0.00146921	0.00151003	0.000665532	0.000675051	0.000693807
AZER	2030	SSP3	0.0573827	0.0581601	0.0596898	0.0258144	0.0261641	0.0268523	0.00557311	0.0056486	0.00579717	0.00255636	0.00259099	0.00265914	0.00144511	0.00146468	0.00150321	0.000663577	0.000672566	0.000690256
AZER	2030	SSP4	0.0500271	0.0509461	0.0527673	0.015026	0.0153021	0.0158491	0.00553739	0.0056391	0.00584069	0.00167985	0.00171071	0.00177186	0.00144569	0.00147224	0.00152487	0.000438782	0.000446842	0.000462815
AZER	2030	SSP5	0.0514242	0.0527702	0.0554678	0.0154457	0.0158499	0.0166602	0.00569202	0.00584101	0.0061396	0.00172676	0.00177196	0.00186254	0.00148606	0.00152495	0.00160291	0.000451036	0.000462841	0.000486502
AZER	2035	SSP1	0.0482442	0.0495357	0.0521261	0.00185591	0.00190559	0.00200524	0.00573345	0.00588693	0.00619478	0.000257658	0.000264555	0.00027839	0.00150188	0.00154208	0.00162272	6.79333e-05	6.97518e-05	7.33995e-05
AZER	2035	SSP2	0.0521461	0.053008	0.0547115	0.0186403	0.0189483	0.0195573	0.00569329	0.00578739	0.00597338	0.00209154	0.00212611	0.00219444	0.00148539	0.00150994	0.00155846	0.000546415	0.000555446	0.000573296
AZER	2035	SSP3	0.0575815	0.0583595	0.0598905	0.0205217	0.0207989	0.0213446	0.0056923	0.00576921	0.00592056	0.00208829	0.0021165	0.00217203	0.00147746	0.00149742	0.00153671	0.000542873	0.000550208	0.000564643
AZER	2035	SSP4	0.0475832	0.0487095	0.0509587	0.00640904	0.00656075	0.00686369	0.00565489	0.00578874	0.00605604	0.000871208	0.00089183	0.00093301	0.0014813	0.00151636	0.00158638	0.000229512	0.000234944	0.000245793
AZER	2035	SSP5	0.0502024	0.0522041	0.0562949	0.00386248	0.00401649	0.00433122	0.00596616	0.00620405	0.0066902	0.000536233	0.000557614	0.000601309	0.00156284	0.00162515	0.0017525	0.000141382	0.000147019	0.000158539
AZER	2040	SSP1	0.0462472	0.0479442	0.0513968	0	0	0	0.00590769	0.00612447	0.0065655	0	0	0	0.0015524	0.00160936	0.00172526	0	0	0
AZER	2040	SSP2	0.0511545	0.0521889	0.0542445	0.00389961	0.00397847	0.00413517	0.00582621	0.00594403	0.00617815	0.000521983	0.000532539	0.000553514	0.00152318	0.00155398	0.00161519	0.000137428	0.000140207	0.000145729
AZER	2040	SSP3	0.0574086	0.0580839	0.0594096	0.00426677	0.00431696	0.00441549	0.00577606	0.00584401	0.00597739	0.000512552	0.000518582	0.000530417	0.00150064	0.00151829	0.00155294	0.000134328	0.000135908	0.00013901
AZER	2040	SSP4	0.0449263	0.0462255	0.0488394	0	0	0	0.00573896	0.00590492	0.00623883	0	0	0	0.00150806	0.00155167	0.00163941	0	0	0
AZER	2040	SSP5	0.0487932	0.0514559	0.0570112	0	0	0	0.00623293	0.00657305	0.00728271	0	0	0	0.00163786	0.00172724	0.00191372	0	0	0
BANG	2025	SSP1	1.21708	1.25623	1.33537	0.663489	0.68483	0.72797	0.060082	0.0620146	0.065921	0.0327173	0.0337697	0.0358969	0.00660738	0.00681991	0.00724951	0.00359261	0.00370817	0.00394176
BANG	2025	SSP1	1.21378	1.25623	1.34239	0.661686	0.68483	0.731801	0.0599188	0.0620146	0.066268	0.0326284	0.0337697	0.0360858	0.00658943	0.00681991	0.00728767	0.00358285	0.00370817	0.0039625
BANG	2025	SSP2	1.21557	1.24743	1.31127	1.21557	1.24743	1.31127	0.0601006	0.0616755	0.064832	0.0601006	0.0616755	0.064832	0.00662606	0.0067997	0.0071477	0.00662606	0.0067997	0.0071477
BANG	2025	SSP2	1.21227	1.24743	1.31817	1.21227	1.24743	1.31817	0.0599373	0.0616755	0.0651732	0.0599373	0.0616755	0.0651732	0.00660806	0.0067997	0.00718531	0.00660806	0.0067997	0.00718531
BANG	2025	SSP3	1.22323	1.25009	1.30358	1.22724	1.25418	1.30785	0.060573	0.0619028	0.0645517	0.0609545	0.0622926	0.0649582	0.00669485	0.00684182	0.00713459	0.00676953	0.00691814	0.00721417
BANG	2025	SSP3	1.21991	1.25009	1.31044	1.2239	1.25418	1.31473	0.0604085	0.0619028	0.0648914	0.0607889	0.0622926	0.0653001	0.00667666	0.00684182	0.00717214	0.00675114	0.00691814	0.00725214
BANG	2025	SSP4	1.19066	1.21737	1.2706	1.19402	1.2208	1.27418	0.0587776	0.0600959	0.0627239	0.0590975	0.060423	0.0630652	0.00646393	0.00660891	0.00689791	0.00652656	0.00667294	0.00696474
BANG	2025	SSP4	1.18743	1.21737	1.27729	1.19077	1.2208	1.28089	0.0586179	0.0600959	0.063054	0.058937	0.060423	0.0633971	0.00644637	0.00660891	0.00693421	0.00650883	0.00667294	0.00700139
BANG	2025	SSP5	1.22269	1.2672	1.35771	0.761868	0.789602	0.846001	0.0603586	0.0625558	0.067024	0.0375509	0.0389178	0.0416976	0.0066378	0.00687943	0.00737081	0.00412051	0.00427051	0.00457554
BANG	2025	SSP5	1.21937	1.2672	1.36485	0.759798	0.789602	0.850453	0.0601946	0.0625558	0.0673767	0.0374488	0.0389178	0.041917	0.00661976	0.00687943	0.0074096	0.00410932	0.00427051	0.00459962
BANG	2030	SSP1	1.3522	1.44168	1.6314	0.408713	0.435757	0.4931	0.0665241	0.0709259	0.0802594	0.0200863	0.0214154	0.0242335	0.00727582	0.00775724	0.00877806	0.00219402	0.00233919	0.00264702
BANG	2030	SSP1	1.34476	1.44168	1.64886	0.406464	0.435757	0.498379	0.066158	0.0709259	0.0811187	0.0199757	0.0214154	0.024493	0.00723578	0.00775724	0.00887204	0.00218194	0.00233919	0.00267536
BANG	2030	SSP2	1.33649	1.4024	1.53891	1.33649	1.4024	1.53891	0.0659248	0.069176	0.0759097	0.0659248	0.069176	0.0759097	0.00724145	0.00759858	0.00833823	0.00724145	0.00759858	0.00833823
BANG	2030	SSP2	1.32913	1.4024	1.55538	1.32913	1.4024	1.55538	0.0655619	0.069176	0.0767224	0.0655619	0.069176	0.0767224	0.00720159	0.00759858	0.00842751	0.00720159	0.00759858	0.00842751
BANG	2030	SSP3	1.33908	1.39723	1.51667	1.33908	1.39723	1.51667	0.066238	0.0691144	0.0750225	0.066238	0.0691144	0.0750225	0.00730896	0.00762635	0.00827827	0.00730896	0.00762635	0.00827827
BANG	2030	SSP3	1.34649	1.39723	1.5006	1.34649	1.39723	1.5006	0.0666046	0.0691144	0.0742278	0.0666046	0.0691144	0.0742278	0.00734941	0.00762635	0.00819058	0.00734941	0.00762635	0.00819058
BANG	2030	SSP4	1.27047	1.31941	1.41923	1.27047	1.31941	1.41923	0.062503	0.0649106	0.0698216	0.062503	0.0649106	0.0698216	0.00683602	0.00709935	0.00763646	0.00683602	0.00709935	0.00763646
BANG	2030	SSP4	1.26348	1.31941	1.43442	1.26348	1.31941	1.43442	0.062159	0.0649106	0.0705691	0.062159	0.0649106	0.0705691	0.0067984	0.00709935	0.00771822	0.0067984	0.00709935	0.00771822
BANG	2030	SSP5	1.3654	1.47958	1.72758	0.522502	0.566195	0.661097	0.0671733	0.0727905	0.0849912	0.0256528	0.027798	0.0324573	0.00734682	0.00796118	0.00929559	0.00279785	0.00303182	0.00353999
BANG	2030	SSP5	1.37296	1.47958	1.70928	0.525394	0.566195	0.654094	0.0675451	0.0727905	0.0840909	0.0257948	0.027798	0.0321135	0.00738748	0.00796118	0.00919712	0.00281334	0.00303182	0.00350249
BANG	2035	SSP1	1.49034	1.64077	1.97527	0.109813	0.120896	0.145543	0.0731247	0.0805053	0.0969179	0.00534816	0.00588796	0.00708833	0.00796354	0.00876731	0.0105547	0.000576007	0.000634145	0.000763428
BANG	2035	SSP1	1.47798	1.64077	2.00728	0.108901	0.120896	0.147902	0.0725179	0.0805053	0.0984887	0.00530378	0.00588796	0.00720322	0.00789746	0.00876731	0.0107258	0.000571228	0.000634145	0.000775801
BANG	2035	SSP2	1.44876	1.5503	1.76679	0.862828	0.923303	1.05223	0.0713231	0.076322	0.0869797	0.0423944	0.0453658	0.0517007	0.00781023	0.00835764	0.0095247	0.00463011	0.00495463	0.00564649
BANG	2035	SSP2	1.43674	1.5503	1.79542	0.855669	0.923303	1.06929	0.0707313	0.076322	0.0883894	0.0420426	0.0453658	0.0525386	0.00774542	0.00835764	0.00967907	0.00459169	0.00495463	0.00573801
BANG	2035	SSP3	1.45227	1.52268	1.66834	0.87907	0.921691	1.00986	0.0717632	0.0752426	0.0824402	0.0440047	0.0461382	0.0505518	0.00790631	0.00828964	0.00908263	0.00495127	0.00519133	0.00568793
BANG	2035	SSP3	1.44022	1.52268	1.69538	0.871776	0.921691	1.02623	0.0711677	0.0752426	0.0837764	0.0436396	0.0461382	0.0513711	0.00784071	0.00828964	0.00922983	0.00491019	0.00519133	0.00578012
BANG	2035	SSP4	1.32393	1.38742	1.51865	0.797389	0.835627	0.914671	0.0649594	0.0680745	0.0745138	0.0394603	0.0413525	0.0452641	0.00707431	0.00741355	0.00811481	0.00435979	0.00456886	0.00500103
BANG	2035	SSP4	1.31294	1.38742	1.54327	0.790773	0.835627	0.929495	0.0644204	0.0680745	0.0757215	0.0391328	0.0413525	0.0459978	0.00701561	0.00741355	0.00824633	0.00432361	0.00456886	0.00508209
BANG	2035	SSP5	1.53099	1.7157	2.13745	0.225616	0.252836	0.314986	0.0751193	0.0841822	0.104875	0.0109881	0.0123138	0.0153406	0.00818076	0.00916774	0.0114213	0.00118344	0.00132622	0.00165222
BANG	2035	SSP5	1.51829	1.7157	2.17209	0.223744	0.252836	0.320091	0.074496	0.0841822	0.106575	0.0108969	0.0123138	0.0155893	0.00811288	0.00916774	0.0116064	0.00117362	0.00132622	0.001679
BANG	2040	SSP1	1.60432	1.84046	2.39882	0	0	0	0.0785376	0.0900975	0.117431	0	0	0	0.00852167	0.00977597	0.0127418	0	0	0
BANG	2040	SSP1	1.62229	1.84046	2.34782	0	0	0	0.0794171	0.0900975	0.114935	0	0	0	0.0086171	0.00977597	0.0124709	0	0	0
BANG	2040	SSP2	1.5405	1.6991	2.05275	0.578829	0.638421	0.771303	0.0757063	0.0835006	0.10088	0.0283902	0.0313131	0.0378306	0.00826725	0.00911839	0.0110163	0.00309238	0.00341076	0.00412067
BANG	2040	SSP2	1.55775	1.6991	2.00911	0.585311	0.638421	0.754905	0.0765542	0.0835006	0.0987357	0.0287081	0.0313131	0.0370263	0.00835983	0.00911839	0.0107821	0.00312702	0.00341076	0.00403307
BANG	2040	SSP3	1.55172	1.64195	1.83117	0.589043	0.623297	0.695126	0.0766019	0.0810566	0.0903975	0.0292979	0.0310017	0.0345743	0.00842682	0.00891686	0.00994444	0.00326417	0.00345399	0.00385203
BANG	2040	SSP3	1.53453	1.64195	1.87095	0.582519	0.623297	0.710225	0.0757536	0.0810566	0.0923611	0.0289735	0.0310017	0.0353253	0.00833349	0.00891686	0.0101604	0.00322802	0.00345399	0.0039357
BANG	2040	SSP4	1.3466	1.43698	1.62887	0.509305	0.543487	0.616062	0.0659211	0.0703454	0.0797391	0.025038	0.0267184	0.0302864	0.00715272	0.00763278	0.00865204	0.00273752	0.00292125	0.00331135
BANG	2040	SSP4	1.36168	1.43698	1.59424	0.515008	0.543487	0.602965	0.0666593	0.0703454	0.0780439	0.0253184	0.0267184	0.0296425	0.00723282	0.00763278	0.0084681	0.00276818	0.00292125	0.00324095
BANG	2040	SSP5	1.67907	1.94927	2.59963	0	0	0	0.0821969	0.0954239	0.127262	0	0	0	0.00891872	0.0103539	0.0138084	0	0	0
BANG	2040	SSP5	1.66048	1.94927	2.65609	0	0	0	0.0812866	0.0954239	0.130026	0	0	0	0.00881995	0.0103539	0.0141084	0	0	0
BELA	2025	SSP1	0.134635	0.137628	0.143591	0.0441791	0.045161	0.0471177	0	0	0	0	0	0	0.000394659	0.00040343	0.000420909	0.00012992	0.000132808	0.000138562
BELA	2025	SSP2	0.137757	0.140424	0.145719	0.117449	0.119724	0.124238	0	0	0	0	0	0	0.000409589	0.000417522	0.000433264	0.000355662	0.00036255	0.00037622
BELA	2025	SSP3	0.141858	0.144231	0.148923	0.121049	0.123075	0.127079	0	0	0	0	0	0	0.000428738	0.000435911	0.000450092	0.000372295	0.000378523	0.000390838
BELA	2025	SSP4	0.133233	0.135797	0.140885	0.0373091	0.0380272	0.0394521	0	0	0	0	0	0	0.000390547	0.000398064	0.000412979	0.00011223	0.00011439	0.000118676
BELA	2025	SSP5	0.135474	0.138863	0.145644	0.0479644	0.0491642	0.051565	0	0	0	0	0	0	0.000397117	0.000407051	0.000426928	0.000140263	0.000143772	0.000150792
BELA	2030	SSP1	0.128076	0.133727	0.145347	0.0219157	0.0228828	0.0248711	0	0	0	0	0	0	0.000358287	0.000374097	0.000406602	6.42068e-05	6.704e-05	7.28651e-05
BELA	2030	SSP2	0.134137	0.139014	0.148931	0.0373114	0.0386679	0.0414264	0	0	0	0	0	0	0.000388333	0.000402452	0.000431162	0.000110993	0.000115028	0.000123234
BELA	2030	SSP3	0.142013	0.146196	0.154617	0.0396028	0.040769	0.0431175	0	0	0	0	0	0	0.000426032	0.000438578	0.000463842	0.000121773	0.00012536	0.000132581
BELA	2030	SSP4	0.124866	0.129451	0.138779	0.0233853	0.0242439	0.0259909	0	0	0	0	0	0	0.000349309	0.000362134	0.000388229	6.79557e-05	7.04509e-05	7.55273e-05
BELA	2030	SSP5	0.125236	0.130967	0.140511	0.0234545	0.0245279	0.0263154	0	0	0	0	0	0	0.000350342	0.000366375	0.000393075	6.81568e-05	7.1276e-05	7.64703e-05
BELA	2035	SSP1	0.120505	0.12782	0.141424	0.00194263	0.00206056	0.00227986	0	0	0	0	0	0	0.000325234	0.000344978	0.000381695	4.95103e-06	5.25159e-06	5.81052e-06
BELA	2035	SSP2	0.127332	0.133507	0.144927	0.0333966	0.0350161	0.0380115	0	0	0	0	0	0	0.00035901	0.00037642	0.000408619	9.34729e-05	9.80058e-05	0.000106389
BELA	2035	SSP3	0.140934	0.146481	0.157808	0.0369284	0.0383817	0.0413497	0	0	0	0	0	0	0.000419934	0.000436461	0.000470211	0.000109333	0.000113636	0.000122423
BELA	2035	SSP4	0.116315	0.12203	0.132598	0.0126009	0.0132201	0.0143649	0	0	0	0	0	0	0.000313925	0.000329351	0.000357873	3.03277e-05	3.1818e-05	3.45734e-05
BELA	2035	SSP5	0.11839	0.126163	0.138274	0.00381707	0.00406769	0.00445815	0	0	0	0	0	0	0.000319526	0.000340506	0.000373191	9.72832e-06	1.03671e-05	1.13622e-05
BELA	2040	SSP1	0.112495	0.120897	0.135759	0	0	0	0	0	0	0	0	0	0.00029101	0.000312743	0.000351191	0	0	0
BELA	2040	SSP2	0.120331	0.127427	0.13989	0.00386597	0.00409393	0.00449437	0	0	0	0	0	0	0.000329219	0.000348632	0.000382733	1.00013e-05	1.0591e-05	1.16269e-05
BELA	2040	SSP3	0.137649	0.143926	0.15611	0.00438084	0.00458062	0.00496838	0	0	0	0	0	0	0.000407246	0.000425817	0.000461863	1.23693e-05	1.29333e-05	1.40282e-05
BELA	2040	SSP4	0.107525	0.113976	0.125296	0	0	0	0	0	0	0	0	0	0.000278152	0.00029484	0.000324124	0	0	0
BELA	2040	SSP5	0.111031	0.120179	0.134056	0	0	0	0	0	0	0	0	0	0.000287222	0.000310886	0.000346786	0	0	0
BELG	2025	SSP1	3.76197e-06	3.81184e-06	3.86286e-06	1.82411e-06	1.84829e-06	1.87303e-06	8.99875e-08	9.11804e-08	9.24008e-08	4.36333e-08	4.42117e-08	4.48035e-08	0	0	0	0	0	0
BELG	2025	SSP2	3.7466e-06	3.79555e-06	3.84562e-06	1.8733e-06	1.89778e-06	1.92281e-06	8.96197e-08	9.07907e-08	9.19884e-08	4.48098e-08	4.53953e-08	4.59942e-08	0	0	0	0	0	0
BELG	2025	SSP3	3.66377e-06	3.70874e-06	3.7547e-06	1.83189e-06	1.85437e-06	1.87735e-06	8.76387e-08	8.87143e-08	8.98136e-08	4.38194e-08	4.43572e-08	4.49069e-08	0	0	0	0	0	0
BELG	2025	SSP4	3.72589e-06	3.77948e-06	3.83437e-06	1.86295e-06	1.88974e-06	1.91719e-06	8.91245e-08	9.04064e-08	9.17195e-08	4.45621e-08	4.52031e-08	4.58597e-08	0	0	0	0	0	0
BELG	2025	SSP5	3.83372e-06	3.89061e-06	3.94892e-06	1.91686e-06	1.94531e-06	1.97446e-06	9.17035e-08	9.30645e-08	9.44591e-08	4.58518e-08	4.65323e-08	4.72296e-08	0	0	0	0	0	0
BELG	2030	SSP1	2.01806e-06	2.07675e-06	2.13774e-06	0	0	0	4.87411e-08	5.01587e-08	5.16318e-08	0	0	0	0	0	0	0	0	0
BELG	2030	SSP2	1.99796e-06	2.05414e-06	2.11246e-06	0	0	0	4.82557e-08	4.96126e-08	5.10212e-08	0	0	0	0	0	0	0	0	0
BELG	2030	SSP3	1.90021e-06	1.94846e-06	1.99842e-06	0	0	0	4.58946e-08	4.70601e-08	4.82668e-08	0	0	0	0	0	0	0	0	0
BELG	2030	SSP4	1.97522e-06	2.03798e-06	2.10337e-06	0	0	0	4.77064e-08	4.92223e-08	5.08016e-08	0	0	0	0	0	0	0	0	0
BELG	2030	SSP5	2.10538e-06	2.17635e-06	2.25044e-06	0	0	0	5.08499e-08	5.25641e-08	5.43534e-08	0	0	0	0	0	0	0	0	0
BELG	2035	SSP1	0	0	0	0	0	0	0	0	0	0	0	0	0	0	0	0	0	0
BELG	2035	SSP2	0	0	0	0	0	0	0	0	0	0	0	0	0	0	0	0	0	0
BELG	2035	SSP3	0	0	0	0	0	0	0	0	0	0	0	0	0	0	0	0	0	0
BELG	2035	SSP4	0	0	0	0	0	0	0	0	0	0	0	0	0	0	0	0	0	0
BELG	2035	SSP5	0	0	0	0	0	0	0	0	0	0	0	0	0	0	0	0	0	0
BELG	2040	SSP1	0	0	0	0	0	0	0	0	0	0	0	0	0	0	0	0	0	0
BELG	2040	SSP2	0	0	0	0	0	0	0	0	0	0	0	0	0	0	0	0	0	0
BELG	2040	SSP3	0	0	0	0	0	0	0	0	0	0	0	0	0	0	0	0	0	0
BELG	2040	SSP4	0	0	0	0	0	0	0	0	0	0	0	0	0	0	0	0	0	0
BELG	2040	SSP5	0	0	0	0	0	0	0	0	0	0	0	0	0	0	0	0	0	0
BHUT	2025	SSP1	0.0143615	0.0149253	0.0160763	0.0064141	0.00666588	0.00717996	0	0	0	0	0	0	0	0	0	0	0	0
BHUT	2025	SSP2	0.0150932	0.0156237	0.0167007	0.0150932	0.0156237	0.0167007	0	0	0	0	0	0	0	0	0	0	0	0
BHUT	2025	SSP3	0.0153092	0.0157701	0.0166991	0.0155344	0.0160021	0.0169447	0	0	0	0	0	0	0	0	0	0	0	0
BHUT	2025	SSP4	0.0142081	0.0146945	0.0156806	0.0144046	0.0148977	0.0158975	0	0	0	0	0	0	0	0	0	0	0	0
BHUT	2025	SSP5	0.0146245	0.0152499	0.0165333	0.00711585	0.00742015	0.00804459	0	0	0	0	0	0	0	0	0	0	0	0
BHUT	2030	SSP1	0.0147275	0.015823	0.0181723	0.00350914	0.00377015	0.00432992	0	0	0	0	0	0	0	0	0	0	0	0
BHUT	2030	SSP2	0.0164741	0.0175334	0.0197737	0.0164741	0.0175334	0.0197737	0	0	0	0	0	0	0	0	0	0	0	0
BHUT	2030	SSP3	0.0169321	0.0178091	0.0196319	0.0169321	0.0178091	0.0196319	0	0	0	0	0	0	0	0	0	0	0	0
BHUT	2030	SSP4	0.0143602	0.0152563	0.0171465	0.0143602	0.0152563	0.0171465	0	0	0	0	0	0	0	0	0	0	0	0
BHUT	2030	SSP5	0.0152992	0.0165612	0.019298	0.00410685	0.00444562	0.00518028	0	0	0	0	0	0	0	0	0	0	0	0
BHUT	2035	SSP1	0.0137158	0.0150787	0.0177739	0.000396811	0.000436243	0.000514217	0	0	0	0	0	0	0	0	0	0	0	0
BHUT	2035	SSP2	0.0174922	0.0190626	0.0225023	0.00711316	0.00775176	0.00915053	0	0	0	0	0	0	0	0	0	0	0	0
BHUT	2035	SSP3	0.0183246	0.0195792	0.022248	0.0159418	0.0170333	0.0193551	0	0	0	0	0	0	0	0	0	0	0	0
BHUT	2035	SSP4	0.0137608	0.0149426	0.0175174	0.0103397	0.0112276	0.0131623	0	0	0	0	0	0	0	0	0	0	0	0
BHUT	2035	SSP5	0.0144151	0.0160202	0.0192315	0.000834086	0.00092696	0.00111278	0	0	0	0	0	0	0	0	0	0	0	0
BHUT	2040	SSP1	0.0122025	0.0136801	0.0164859	0	0	0	0	0	0	0	0	0	0	0	0	0	0	0
BHUT	2040	SSP2	0.0176899	0.0196058	0.0235891	0.00477943	0.00529706	0.00637327	0	0	0	0	0	0	0	0	0	0	0	0
BHUT	2040	SSP3	0.0196249	0.0212405	0.0247434	0.0071773	0.00776815	0.00904924	0	0	0	0	0	0	0	0	0	0	0	0
BHUT	2040	SSP4	0.0121778	0.0134215	0.0160007	0.00400641	0.00441556	0.0052641	0	0	0	0	0	0	0	0	0	0	0	0
BHUT	2040	SSP5	0.0129604	0.0147292	0.0181346	0	0	0	0	0	0	0	0	0	0	0	0	0	0	0
BOHE	2025	SSP1	0.0673434	0.0690792	0.0725561	0.0322049	0.033035	0.0346977	0.00026298	0.000269758	0.000283336	0.000126708	0.000129974	0.000136515	0	0	0	0	0	0
BOHE	2025	SSP2	0.0682606	0.0698123	0.0729066	0.030174	0.0308599	0.0322277	0.000268782	0.000274892	0.000287076	0.000121917	0.000124689	0.000130216	0	0	0	0	0	0
BOHE	2025	SSP3	0.0694394	0.070861	0.0736869	0.0307285	0.0313576	0.0326082	0.00027588	0.000281528	0.000292755	0.000125137	0.000127699	0.000132792	0	0	0	0	0	0
BOHE	2025	SSP4	0.0666538	0.068175	0.071209	0.0294342	0.0301059	0.0314458	0.000260288	0.000266228	0.000278076	0.000118064	0.000120759	0.000126133	0	0	0	0	0	0
BOHE	2025	SSP5	0.0678372	0.069789	0.0737152	0.036529	0.03758	0.0396942	0.000264909	0.000272531	0.000287863	0.00014357	0.000147701	0.00015601	0	0	0	0	0	0
BOHE	2030	SSP1	0.0640965	0.0670429	0.0719873	0.0156036	0.0163209	0.0175245	0.000243952	0.000255166	0.000273984	6.13562e-05	6.41766e-05	6.89096e-05	0	0	0	0	0	0
BOHE	2030	SSP2	0.0682782	0.0712309	0.077294	0.0200814	0.0209498	0.022733	0.000264648	0.000276093	0.000299594	8.01653e-05	8.36321e-05	9.07507e-05	0	0	0	0	0	0
BOHE	2030	SSP3	0.0704384	0.0730769	0.0784506	0.0207667	0.0215446	0.0231289	0.000278184	0.000288604	0.000309827	8.42655e-05	8.7422e-05	9.38505e-05	0	0	0	0	0	0
BOHE	2030	SSP4	0.0649788	0.0678461	0.0737412	0.0190669	0.0199083	0.0216381	0.00024731	0.000258223	0.00028066	7.49134e-05	7.8219e-05	8.50155e-05	0	0	0	0	0	0
BOHE	2030	SSP5	0.0648255	0.06822	0.0739299	0.0190219	0.020018	0.0216935	0.000246726	0.000259646	0.000281378	7.47367e-05	7.86502e-05	8.52331e-05	0	0	0	0	0	0
BOHE	2035	SSP1	0.0611301	0.065087	0.0713065	0.00305229	0.00324986	0.0035604	0.000227178	0.000241883	0.000264996	1.16903e-05	1.2447e-05	1.36364e-05	0	0	0	0	0	0
BOHE	2035	SSP2	0.0661167	0.0699518	0.077122	0.013133	0.0138948	0.0153191	0.000252652	0.000267307	0.000294707	4.85255e-05	5.13402e-05	5.66026e-05	0	0	0	0	0	0
BOHE	2035	SSP3	0.0691749	0.0725483	0.078844	0.0136901	0.0143577	0.0156037	0.00027173	0.000284981	0.000309711	5.21894e-05	5.47345e-05	5.94843e-05	0	0	0	0	0	0
BOHE	2035	SSP4	0.0614242	0.0650766	0.0719073	0.0122449	0.012973	0.0143347	0.000228271	0.000241844	0.000267229	4.38427e-05	4.64497e-05	5.13253e-05	0	0	0	0	0	0
BOHE	2035	SSP5	0.0620979	0.0667217	0.0740257	0.00620121	0.00666295	0.00739235	0.000230775	0.000247958	0.000275102	2.37507e-05	2.55192e-05	2.83128e-05	0	0	0	0	0	0
BOHE	2040	SSP1	0.0578147	0.0624947	0.0696475	0	0	0	0.000209269	0.000226209	0.0002521	0	0	0	0	0	0	0	0	0
BOHE	2040	SSP2	0.0636033	0.0681448	0.0762068	0	0	0	0.000239418	0.000256513	0.000286861	0	0	0	0	0	0	0	0	0
BOHE	2040	SSP3	0.0675331	0.0714931	0.0785249	0	0	0	0.000263832	0.000279303	0.000306774	0	0	0	0	0	0	0	0	0
BOHE	2040	SSP4	0.0575556	0.0617724	0.0692629	0	0	0	0.000208331	0.000223594	0.000250708	0	0	0	0	0	0	0	0	0
BOHE	2040	SSP5	0.0589984	0.0645056	0.0729915	0	0	0	0.000213554	0.000233488	0.000264204	0	0	0	0	0	0	0	0	0
BOLV	2025	SSP1	0.0619705	0.0635591	0.0667405	0.0287458	0.0294827	0.0309584	0	0	0	0	0	0	0.00192037	0.00196959	0.00206818	0.00085218	0.000874026	0.000917775
BOLV	2025	SSP2	0.0631347	0.064518	0.0672733	0.0631347	0.064518	0.0672733	0	0	0	0	0	0	0.0019819	0.00202533	0.00211182	0.0019819	0.00202533	0.00211182
BOLV	2025	SSP3	0.0650829	0.066143	0.0682374	0.0645342	0.0655853	0.0676621	0	0	0	0	0	0	0.00207756	0.0021114	0.00217825	0.00204871	0.00208208	0.00214801
BOLV	2025	SSP4	0.0633879	0.0645252	0.0667777	0.0628868	0.0640151	0.0662498	0	0	0	0	0	0	0.00196429	0.00199953	0.00206933	0.00193794	0.00197271	0.00204158
BOLV	2025	SSP5	0.0617082	0.0634495	0.0669494	0.0316831	0.0325771	0.0343741	0	0	0	0	0	0	0.00191224	0.0019662	0.00207465	0.000931311	0.00095759	0.00101041
BOLV	2030	SSP1	0.0666	0.0702622	0.0779075	0.0177406	0.0187161	0.0207527	0	0	0	0	0	0	0.00199238	0.00210193	0.00233064	0.000503848	0.000531553	0.000589392
BOLV	2030	SSP2	0.0687456	0.0717541	0.0779365	0.0687456	0.0717541	0.0779365	0	0	0	0	0	0	0.0021142	0.00220673	0.00239686	0.0021142	0.00220673	0.00239686
BOLV	2030	SSP3	0.0728501	0.0750076	0.0793531	0.0728501	0.0750076	0.0793531	0	0	0	0	0	0	0.00231887	0.00238754	0.00252586	0.00231887	0.00238754	0.00252586
BOLV	2030	SSP4	0.0694323	0.071895	0.0768964	0.0694323	0.071895	0.0768964	0	0	0	0	0	0	0.00207711	0.00215078	0.0023004	0.00207711	0.00215078	0.0023004
BOLV	2030	SSP5	0.0663663	0.0705326	0.0793254	0.0209139	0.0222268	0.0249976	0	0	0	0	0	0	0.00198538	0.00211002	0.00237306	0.000582768	0.000619352	0.000696563
BOLV	2035	SSP1	0.0713918	0.077493	0.0907783	0.00310487	0.00337022	0.00394801	0	0	0	0	0	0	0.0020733	0.00225048	0.00263631	6.90951e-05	7.5e-05	8.7858e-05
BOLV	2035	SSP2	0.0741516	0.0789647	0.0891527	0.0357033	0.0380208	0.0429262	0	0	0	0	0	0	0.00223765	0.0023829	0.00269034	0.00101446	0.0010803	0.00121968
BOLV	2035	SSP3	0.0805193	0.0837669	0.0904084	0.0579623	0.0603002	0.0650811	0	0	0	0	0	0	0.00256104	0.00266434	0.00287558	0.00217882	0.0022667	0.00244641
BOLV	2035	SSP4	0.075632	0.0795917	0.0878278	0.051623	0.0543258	0.0599473	0	0	0	0	0	0	0.00219644	0.00231143	0.00255062	0.00178961	0.00188331	0.00207819
BOLV	2035	SSP5	0.0712781	0.0783712	0.0941144	0.00619986	0.00681683	0.00818619	0	0	0	0	0	0	0.00207	0.00227599	0.00273319	0.00013797	0.0001517	0.000182174
BOLV	2040	SSP1	0.0756354	0.0843578	0.104133	0	0	0	0	0	0	0	0	0	0.00212683	0.0023721	0.00292817	0	0	0
BOLV	2040	SSP2	0.0793317	0.0861686	0.101071	0.0245466	0.0266621	0.031273	0	0	0	0	0	0	0.00234615	0.00254834	0.00298905	0.000677349	0.000735724	0.00086296
[truncated: 3,323 more rows]
