# Supplementary material for: The crucial role of circular waste management systems in cutting waste leakage into aquatic environments
Source: Nat Commun. 2024 Jun 27;15:5443. doi: 10.1038/s41467-024-49555-9 (PMC11211435; doi:10.1038/s41467-024-49555-9)
Supplement: Supplementary file 6 — Source Data [file 41467_2024_49555_MOESM6_ESM.xlsx]

## Sheet: Fig.1
Scenario	2020	2025	2030	2035	2040	type		Scenario	2020	2025	2030	2035	2040	type	SSP2			Scenario	2020	2025	2030	2035	2040	type			Scenario	2020	2025	2030	2035	2040				Scenario	2020	2025	2030	2035	2040	type
SSP1_MFR_Q25	2559.72	2541.83	2562.29	2312.62	2428.63	SSP1		SSP2_Q25	2559.72	2757.51	2937.06	3097.46	3241.43					SSP3_Q25	2559.72	2755.41	2923.36	3063.7	3184.76	Q25			SSP4	2559.72	2748.01	2915.36	3057.61	3173.38	Q25			SSP5	2559.72	2781.4	2999.53	3220.16	3412.31	Q25
SSP1_MFR_Estimate	2559.72	2599.72	2680.24	2471.54	2645.61	SSP1		SSP2_Estimate	2559.72	2810.08	3042.28	3253.24	3447.81	Estimate				SSP3_Estimate	2559.72	2800.65	3006.59	3176.64	3322.23	Estimate			SSP4	2559.72	2799.94	3019.68	3210.15	3369.01	Estimate			SSP5	2559.72	2853.78	3160.88	3487.05	3785.16	Estimate
SSP1_MFR_ Q975	2559.72	2695.22	2877.69	2740.32	3016.03	SSP1		SSP2_ Q975	2559.72	2895.74	3216.46	3515.27	3797.91	Q975				SSP3_ Q975	2559.72	2874.95	3143.16	3361.89	3547.46	Q975			SSP4	2559.72	2882.69	3186.91	3455.06	3682.67				SSP5	2559.72	2970.63	3424.45	3929.94	4407.07	Q975
min	2559.72	2541.83	2562.29	2312.62	2428.63	SSP1		min	2559.72	2757.51	2937.06	3097.46	3241.43					min	2559.72	2755.41	2923.36	3063.7	3184.76				min	2559.72	2748.01	2915.36	3057.61	3173.38				min	2559.72	2781.4	2999.53	3220.16	3412.31
min-max	0	153.388	315.399	427.704	587.406	SSP1		min-max	0	138.228	279.392	417.812	556.479					min-max	0	119.536	219.802	298.187	362.702				min-max	0	134.684	271.558	397.449	509.291				min-max	0	189.227	424.922	709.783	994.761
mid		63.4902	68.5779	380.628	254.57
SSP1_Q25	2559.72	2758.71	2946.26	3120.95	3270.6	Q25
SSP1_Estimate	2559.72	2821.54	3081.9	3335.42	3562.81	Estimate
SSP1_ Q975	2559.72	2925.19	3308.93	3698.15	4061.65	Q975
min	2559.72	63.4902	68.5779	380.628	254.57
min-max	0	166.475	362.664	577.2	791.053
		166.475
Mt MSW scattered 09reducing feed to animals)	2020	2025	2030	2035	2040			Mt MSW scattered 09reducing feed to animals)	2020	2025	2030	2035	2040			Mt MSW scattered 09reducing feed to animals)	2020	2025	2030	2035	2040					Mt MSW scattered 09reducing feed to animals)	2020	2025	2030	2035	2040			Scenario	2020	2025	2030	2035	2040
SSP1_Q25	349.262	369.84	388.436	405.612	417.816			SSP2_Q25	349.262	373.248	394.027	411.67	425.938			SSP3_Q25	349.262	378.404	403.292	423.503	440.17					SSP4	349.262	368.361	383.668	395.379	402.482			SSP5	349.262	371.741	392.387	413.746	428.807
SSP1_Estimate	349.262	378.262	406.318	433.485	455.144			SSP2_Estimate	349.262	380.364	408.143	432.375	453.057			SSP3_Estimate	349.262	384.617	414.774	439.116	459.171					SSP4	349.262	375.322	397.397	415.104	427.293			SSP5	349.262	381.415	413.495	448.037	475.661
SSP1_ Q975	349.262	392.158	436.25	480.627	518.872			SSP2_ Q975	349.262	391.958	431.509	467.199	499.061			SSP3_ Q975	349.262	394.82	433.615	464.722	490.3					SSP4	349.262	386.415	419.405	446.773	467.075			SSP5	349.262	397.031	447.974	504.943	553.814
min	349.262	369.84	388.436	405.612	417.816			min	349.262	373.248	394.027	411.67	425.938			min	349.262	378.404	403.292	423.503	440.17					min	349.262	368.361	383.668	395.379	402.482			min	349.262	371.741	392.387	413.746	428.807
min-max	0	22.3181	47.8138	75.0154	101.056			min-max	0	18.7102	37.4824	55.5296	73.1237			min-max	0	16.416	30.3228	41.2192	50.1296					min-max	0	18.054	35.7376	51.3939	64.5936			min-max	0	25.2906	55.5868	91.1973	125.007
Scenario	2020	2025	2030	2035	2040	type		Scenario	2020	2025	2030	2035	2040			Mt MSW scattered 09reducing feed to animals)	2020	2025	2030	2035	2040		rural			Mt MSW scattered 09reducing feed to animals)	2020	2025	2030	2035	2040		Mt MSW scattered 09reducing feed to animals)	2020	2025	2030	2035	2040
SSP1_Q25	107.392	100.601	93.0276	86.826	79.2166		rural	SSP2_Q25		106.188	103.549	100.637	96.4261			SSP3_Q25		112.002	115.198	117.405	118.159					SSP4_Q25		100.649	92.6582	85.6983	77.5687		SSP4_Q25		104.668	98.6299	91.9997	87.2416
SSP1_Estimate	107.392	102.892	97.3102	92.7927	86.294			SSP2_Estimate	107.392	108.213	107.258	105.698	102.566			SSP3_Estimate	107.392	113.841	118.478	121.733	123.259					SSP4_Estimate	107.392	102.552	95.974	89.9737	82.3505		SSP4_Estimate		107.392	103.936	99.6246	96.7742					91.509
SSP1_ Q975	107.392	106.671	104.479	102.884	98.3765			SSP2_ Q975		111.511	113.399	114.212	112.98			SSP3_ Q975		116.861	123.86	128.832	131.615					SSP4_ Q975		105.582	101.289	96.8379	90.0175		SSP4_ Q975		111.788	112.602	112.278	112.674
min	107.392	100.601	93.0276	86.826	79.2166			min	0	106.188	103.549	100.637	96.4261			min		112.002	115.198	117.405	118.159					min		100.649	92.6582	85.6983	77.5687		min		104.668	98.6299	91.9997	87.2416
min-max	0	6.07078	11.451	16.0579	19.1599			min-max	0	5.32302	9.8502	13.5748	16.5541			min-max		4.85893	8.66155	11.4269	13.4567					min-max		4.933	8.63087	11.1396	12.4489		min-max		7.12084	13.9722	20.2784	25.4328
mid		162.777	191.046	215.919	240.223			mid		155.758	177.195	196.838	216.531			mid		149.746	164.346	177.282	190.396					mid	0	162.338	189.836	212.859	234.895		mid		158.866	185.366	212.118	233.638
SSP1_Q25	242.17	269.449	295.525	318.803	338.599	#VALUE!	urban	SSP2_Q25		267.269	290.594	311.049	329.512			SSP3_Q25		266.608	288.205	306.114	322.012					SSP4_Q25		267.92	291.125	309.697	324.913		SSP4_Q25		270.654	297.968	324.396	346.312
SSP1_Estimate	242.17	275.585	309.129	340.711	368.85	ACT_CLE_NOC		SSP2_Estimate	242.17	272.364	301.004	326.694	350.492			SSP3_Estimate	242.17	270.985	296.411	317.399	335.912		urban			SSP4_Estimate	242.17	272.984	301.543	325.148	344.943		SSP4_Estimate	242.17	277.698	313.997	351.282	384.152
SSP1_ Q975	242.17	285.709	331.902	377.763	420.495			SSP2_ Q975		280.667	318.237	353.006	386.081			SSP3_ Q975		278.174	309.875	335.907	358.684					SSP4_ Q975		281.052	318.243	349.954	377.058		SSP4_ Q975		289.068	340.179	395.899	447.269
min		269.449	295.525	318.803	338.599			min		267.269	290.594	311.049	329.512			min		266.608	288.205	306.114	322.012					min		267.92	291.125	309.697	324.913		min		270.654	297.968	324.396	346.312
min-max		16.26	36.377	58.9606	81.8961			min-max		13.3977	27.6431	41.957	56.5696			min-max		11.5661	21.6696	29.7938	36.6728					min-max		13.1312	27.1175	40.2565	52.1447		min-max		18.4134	42.2111	71.503	100.957
																												192.426

## Sheet: Fig.2
2020	Population in rivers up to 1 km	MSW leakage in rivers	Population in lakes up to 1 km	MSW leakage in lakes	Population in coastal areas up to 1 km	MSW leakage in coastal areas
Africa	365.306	10.6057	12.906	0.389255	26.5566	0.848395
China	486.667	18.7035	7.37485	0.278263	30.7436	0.887145
EU28+UK	207.395	0.0764852	2.94505	0.00110437	26.8558	0.0178734
East Europe	42.1298	0.909638	0.44201	0.013724	7.05271	0.0605636
West Europe	6.36051	0.00196338	0.956163	5.03303e-05	2.13819	0.002871
Former Soviet Union	54.0973	1.26477	1.57897	0.0327972	1.77272	0.0299875
India	340.108	6.19705	1.95888	0.0406788	17.6168	0.284348
Latin A. and Caribb	249.198	11.0433	3.09618	0.148693	28.3849	1.21306
Middle East	97.1841	3.03527	0.427425	0.0115736	9.45338	0.236715
North America	111.662	2.16168	3.85913	0.131475	15.3347	0.209411
Ocania OECD	91.769	0.646108	0.570346	0.00293378	17.5601	0.137974
Russia	45.8083	0.793305	3.63233	0.0602626	2.48323	0.0289504
South Asia	554.695	18.3802	3.85157	0.115893	58.9469	1.83435
		73.819	43.5989	1.2267	244.9	5.79165

## Sheet: Fig.3
Coastal areas
MSW in Mt	GAINS Region	Countries
0.309983	CARB_WHOL	Martinique, Puerto Rico, Saint Lucia, Saint Vincent and the Grenadines, Suriname, Trinidad and Tobago, United States Virgin Islands, Anguilla, Antigua and Barbuda, Caribbean Netherlands, Cayman Islands, Curaçao, Dominica, Aruba, Bahamas, Barbados, Cuba, Dominican Republic, French Guiana, Grenada, Guadeloupe, Guyana, Haiti, Jamaica, British Virgin Islands
0.237842	WAFR_WHOL	Mali, Mauritania, Niger, Senegal, Sierra Leone, Togo, Benin, Burkina Faso, Cameroon, Cape Verde Central African Republic, Chad, Congo, Cote d'Ivoire, Democratic Republic of the Congo, Equatorial Guinea, Gabon, Gambia, Ghana, Guinea, Guinea-Bissau, Liberia
0.235497	NAFR_WHOL	Morocco, Tunisia, Algeria, Libya, Western Sahara
0.145518	Myanmar
0.420036	Brazil
0.14822	MIDE_WHOL	State of Palestine, Oman, Qatar, Syrian Arab Republic, United Arab Emirates, Yemen, Bahrain, Iraq, Jordan, Kuwait, Lebanon
0.345565	Philippines
0.785299	Indonesia
0.853864	China
0.284348	India
Rivers
MSW in Mt	River name	Basin
5.62119	Duke He	YANGTZE
2.59508	Wei He	YELLOW RIVER
1.24964	Adar	NILE
1.2229	Brahmaputra	BRAHMAPUTRA
1.14025	Bei	ZHU JIANG
0.971931	Daling	Yellow Sea and East China Sea
0.808914	Chenab	INDUS
0.74193	Bermejo	RIO DE LA PLATA
0.738087	Hau (also Basak)	MEKONG
0.706576	Bagoe	NIGER
Lakes
MSW in Mt	Lake name	Lake area km2
0.0236054	Yuan Jiang	113.79
0.0304107	Bay	897.36
0.0218591	Billings Reservoir	99.72
0.0515948	Ebrie Lagoon	513.55
0.0292393	Kivu	2400.88
0.0250274	Poyang	2398.32
0.0536503	Tanganyika	32826.7
0.0357075	Three Gorges Reservoir	852.97
0.0733832	Victoria	67166.2
0.0193008	Volta	6045.16

## Sheet: Fig.4
country	year	Scenario	main_riv	MSW_FOOD	MSW_GLA	MSW_MET	MSW_OTH	MSW_PAP	MSW_PLA	MSW_TEX	MSW_WOOD
AFGH	2020	SSP1	20628098	22.5877	2.84122	2.54297	13.9951	5.21156	7.30436	1.03062	4.43539
AFGH	2020	SSP1	20700486	0	0	0	0	0	0	0	0
AFGH	2020	SSP1	20702081	0	0	0	0	0	0	0	0
AFGH	2020	SSP1	20702217	0	0	0	0	0	0	0	0
AFGH	2020	SSP1	20725500	0.00169877	0.000567245	0.000454501	0.00189336	0.000858837	0.00104535	0.000158893	0.000611432
AFGH	2020	SSP1	20725570	0.000414972	0.000138565	0.000111024	0.000462504	0.000209794	0.000255356	3.88141e-05	0.000149359
AFGH	2020	SSP1	20728477	1.83596e-07	6.13053e-08	4.91204e-08	2.04625e-07	9.28192e-08	1.12977e-07	1.71725e-08	6.60808e-08
AFGH	2020	SSP1	20729075	0	0	0	0	0	0	0	0
AFGH	2020	SSP1	20729810	0	0	0	0	0	0	0	0
AFGH	2020	SSP1	20729811	0.000380226	0.000126963	0.000101728	0.000423778	0.000192228	0.000233974	3.55641e-05	0.000136853
AFGH	2020	SSP1	20730020	0.0802863	0.0120403	0.0104842	0.0543613	0.0210877	0.0286862	0.0041101	0.0172909
AFGH	2020	SSP1	20733191	0.00906602	0.00302727	0.00242558	0.0101045	0.00458344	0.00557883	0.000847982	0.00326309
AFGH	2020	SSP1	20733515	0	0	0	0	0	0	0	0
AFGH	2020	SSP1	20750586	7.60703e-06	2.54009e-06	2.03523e-06	8.47835e-06	3.84583e-06	4.68103e-06	7.11517e-07	2.73796e-06
AFGH	2020	SSP1	20750654	0.00510241	0.00170377	0.00136513	0.00568686	0.00257959	0.0031398	0.00047725	0.00183649
AFGH	2020	SSP1	20750794	0.00010961	3.66005e-05	2.93258e-05	0.000122165	5.54149e-05	6.74494e-05	1.02523e-05	3.94515e-05
AFGH	2020	SSP1	20759822	0	0	0	0	0	0	0	0
AFGH	2020	SSP1	20760091	0	0	0	0	0	0	0	0
AFGH	2020	SSP1	20760593	0	0	0	0	0	0	0	0
AFGH	2020	SSP1	20760794	0	0	0	0	0	0	0	0
AFGH	2020	SSP1	20761197	0	0	0	0	0	0	0	0
AFGH	2020	SSP1	20765818	1.51226	0.199131	0.176887	0.958172	0.360683	0.501531	0.0710512	0.303954
AFGH	2020	SSP1	20765819	0.00766569	0.00255968	0.00205093	0.00854374	0.00387549	0.00471713	0.000717004	0.00275908
AFGH	2020	SSP1	20765820	0	0	0	0	0	0	0	0
AFGH	2020	SSP1	20766154	3.40155	0.448264	0.398139	2.15607	0.811758	1.1286	0.159898	0.683966
AFGH	2020	SSP1	20766303	0.167209	0.0321433	0.0270973	0.130024	0.0532513	0.0696587	0.0101868	0.0415653
AFGH	2020	SSP1	20767089	23.5364	3.19316	2.82296	15.1361	5.73761	7.93746	1.12744	4.80447
AFGH	2020	SSP1	20775346	0	0	0	0	0	0	0	0
AFGH	2020	SSP1	20775711	0	0	0	0	0	0	0	0
AFGH	2020	SSP1	20775871	0	0	0	0	0	0	0	0
AFGH	2020	SSP1	20776980	0	0	0	0	0	0	0	0
AFGH	2020	SSP1	20777128	0	0	0	0	0	0	0	0
AFGH	2020	SSP1	20777129	0	0	0	0	0	0	0	0
AFGH	2020	SSP1	20777282	0	0	0	0	0	0	0	0
AFGH	2020	SSP1	20777436	0	0	0	0	0	0	0	0
AFGH	2020	SSP1	20777504	0	0	0	0	0	0	0	0
AFGH	2020	SSP1	20777730	0	0	0	0	0	0	0	0
AFGH	2020	SSP1	20777938	0	0	0	0	0	0	0	0
AFGH	2020	SSP1	20778537	0	0	0	0	0	0	0	0
AFGH	2020	SSP1	20778794	0	0	0	0	0	0	0	0
AFGH	2020	SSP1	20779099	0	0	0	0	0	0	0	0
AFGH	2020	SSP1	20779232	0	0	0	0	0	0	0	0
AFGH	2020	SSP1	20779233	0	0	0	0	0	0	0	0
AFGH	2020	SSP1	20779305	0	0	0	0	0	0	0	0
AFGH	2020	SSP1	20781678	0	0	0	0	0	0	0	0
AFGH	2020	SSP1	20781679	0	0	0	0	0	0	0	0
AFGH	2020	SSP1	20781876	0	0	0	0	0	0	0	0
AFGH	2020	SSP1	20781939	5.76642e-06	1.92549e-06	1.54278e-06	6.42691e-06	2.91528e-06	3.5484e-06	5.39357e-07	2.07548e-06
AFGH	2020	SSP1	20783403	0.00233307	0.000779044	0.000624203	0.0026003	0.00117951	0.00143567	0.000218221	0.00083973
AFGH	2020	SSP1	20783716	0	0	0	0	0	0	0	0
AFGH	2020	SSP1	20783728	0	0	0	0	0	0	0	0
AFGH	2020	SSP1	20783801	0.000234722	7.83771e-05	6.2799e-05	0.000261608	0.000118667	0.000144438	2.19545e-05	8.44825e-05
AFGH	2020	SSP1	20784335	0.000646179	0.000215768	0.000172883	0.000720194	0.000326684	0.00039763	6.04398e-05	0.000232576
AFGH	2020	SSP1	20784412	0	0	0	0	0	0	0	0
AFGH	2020	SSP1	20784554	0	0	0	0	0	0	0	0
AFGH	2020	SSP1	20785101	0	0	0	0	0	0	0	0
AFGH	2020	SSP1	20785374	0	0	0	0	0	0	0	0
AFGH	2020	SSP1	20785376	0	0	0	0	0	0	0	0
AFGH	2020	SSP1	20785515	0	0	0	0	0	0	0	0
AFGH	2020	SSP1	20786717	0	0	0	0	0	0	0	0
AFGH	2020	SSP1	20787932	0.000811769	0.000271061	0.000217186	0.000904751	0.0004104	0.000499527	7.59281e-05	0.000292176
AFGH	2020	SSP1	20787995	0	0	0	0	0	0	0	0
AFGH	2020	SSP1	20792309	0	0	0	0	0	0	0	0
AFGH	2020	SSP1	20792719	0	0	0	0	0	0	0	0
AFGH	2020	SSP1	20793143	0	0	0	0	0	0	0	0
AFGH	2020	SSP1	20793453	0	0	0	0	0	0	0	0
AFGH	2020	SSP1	20793581	0.00780537	0.00260633	0.0020883	0.00869942	0.0039461	0.00480309	0.000730069	0.00280935
AFGH	2020	SSP1	20793707	0.0467621	0.00639494	0.00564646	0.0301931	0.0114665	0.0158414	0.00225169	0.00958542
AFGH	2020	SSP1	20793763	0	0	0	0	0	0	0	0
AFGH	2020	SSP1	20795376	0	0	0	0	0	0	0	0
AFGH	2020	SSP1	20797667	0	0	0	0	0	0	0	0
AFGH	2020	SSP1	20798416	0	0	0	0	0	0	0	0
AFGH	2020	SSP1	20803755	8.92355e-05	2.9797e-05	2.38746e-05	9.94568e-05	4.51141e-05	5.49117e-05	8.34657e-06	3.21181e-05
AFGH	2020	SSP1	20803816	0.0275895	0.00921254	0.00738148	0.0307497	0.0139482	0.0169774	0.00258057	0.00993018
AFGH	2020	SSP1	20805102	0.00466993	0.00155936	0.00124942	0.00520484	0.00236094	0.00287367	0.000436798	0.00168083
AFGH	2020	SSP1	40190238	41.4845	5.37018	4.78358	26.0649	9.77226	13.6284	1.92781	8.26547
AFGH	2020	SSP1	40451173	0	0	0	0	0	0	0	0
AFGH	2020	SSP1	40451487	0	0	0	0	0	0	0	0
AFGH	2020	SSP1	40453645	0	0	0	0	0	0	0	0
AFGH	2020	SSP1	40454373	0	0	0	0	0	0	0	0
AFGH	2020	SSP1	40454966	0.000255693	8.53795e-05	6.84097e-05	0.000284981	0.000129269	0.000157342	2.3916e-05	9.20303e-05
AFGH	2020	SSP1	40455596	0	0	0	0	0	0	0	0
AFGH	2020	SSP1	40455757	0	0	0	0	0	0	0	0
AFGH	2020	SSP1	40456765	0	0	0	0	0	0	0	0
AFGH	2020	SSP1	41023100	21.2421	2.66594	2.38699	13.1471	4.89314	6.86077	0.967832	4.16642
ALBA	2020	SSP1	20498112	0.0124474	0.00376817	0.00086494	0.00594892	0.00193625	0.00303758	0.00200372	0.00172932
ALBA	2020	SSP1	20572489	0.000399713	0.000121004	2.7775e-05	0.000191032	6.21771e-05	9.7543e-05	6.43437e-05	5.55321e-05
ALBA	2020	SSP1	20572490	0.000381209	0.000115402	2.64892e-05	0.000182189	5.92987e-05	9.30274e-05	6.1365e-05	5.29613e-05
ALBA	2020	SSP1	20572778	3.19717	0.94961	0.222111	1.50076	0.487352	0.751141	0.512594	0.450783
ALBA	2020	SSP1	20574398	0.0250481	0.00662864	0.0017378	0.0105474	0.00337479	0.00459343	0.00392392	0.00382479
ALBA	2020	SSP1	20574565	0.724673	0.213156	0.0503379	0.337054	0.109325	0.166937	0.115949	0.102928
ALBA	2020	SSP1	20574797	0.00864126	0.00258447	0.000600369	0.00408291	0.00132698	0.00205865	0.00138746	0.0012119
ALBA	2020	SSP1	20576902	1.19998	0.362283	0.0833807	0.572032	0.186125	0.291269	0.193055	0.167068
ALBA	2020	SSP1	20577726	0.305705	0.0893129	0.0212334	0.141281	0.0457869	0.0694556	0.0488443	0.0436399
ALBA	2020	SSP1	20578655	3.2996	0.844735	0.22884	1.34695	0.429006	0.559781	0.513673	0.514128
ALBA	2020	SSP1	20580277	0.0130992	0.00396548	0.00091023	0.00626042	0.00203764	0.00319663	0.00210864	0.00181987
ALBA	2020	SSP1	20580945	0.0921815	0.0279058	0.00640546	0.0440558	0.0143392	0.0224953	0.0148389	0.0128068
ALBA	2020	SSP1	20581290	0.031751	0.00956318	0.00220616	0.0151019	0.00491238	0.00767074	0.00510559	0.00442877
ALBA	2020	SSP1	20581859	1.13345	0.326317	0.0787126	0.516622	0.167125	0.249836	0.180551	0.163546
ALBA	2020	SSP1	20582951	0.193087	0.0525324	0.0134002	0.0834471	0.0267993	0.0376932	0.0304108	0.0289655
ALBA	2020	SSP1	20582952	0	0	0	0	0	0	0	0
ALBA	2020	SSP1	20584821	0.00708396	0.00177974	0.000491204	0.00284131	0.000902547	0.00114794	0.00109897	0.00111601
ALBA	2020	SSP1	20585311	0.0041881	0.00126785	0.00029102	0.00200159	0.000651477	0.00102203	0.000674179	0.000581852
ALBA	2020	SSP1	20586225	0.0111642	0.00334933	0.000775688	0.00529032	0.00172004	0.00267606	0.00179372	0.00156203
ALBA	2020	SSP1	20587392	0.0990157	0.0276576	0.00687373	0.0438645	0.0141357	0.0204738	0.0156763	0.0145937
ALBA	2020	SSP1	20588229	0.105943	0.0320395	0.00736162	0.0505845	0.0164622	0.0258021	0.0170505	0.0147303
ALBA	2020	SSP1	20589517	0.00039362	0.000119159	2.73516e-05	0.00018812	6.12293e-05	9.60561e-05	6.33629e-05	5.46856e-05
ALBA	2020	SSP1	20591129	2.82171	0.822173	0.195982	1.30076	0.421418	0.637583	0.450592	0.403599
ALBA	2020	SSP1	20593727	0.0409611	0.0124	0.00284628	0.0195763	0.00637167	0.00999584	0.0065937	0.00569072
ALBA	2020	SSP1	20594706	0	0	0	0	0	0	0	0
ALBA	2020	SSP1	20594707	0.00907675	0.00274778	0.00063072	0.004338	0.00141193	0.00221502	0.00146113	0.00126103
ALBA	2020	SSP1	20594889	0.177154	0.0536293	0.01231	0.0846662	0.0275571	0.0432314	0.0285174	0.024612
ALBA	2020	SSP1	20595540	4.45752	1.31257	0.309637	2.07538	0.673248	1.02912	0.713371	0.632599
ALBA	2020	SSP1	20597621	0.0342219	0.0103599	0.00237799	0.0163555	0.00532337	0.00835127	0.00550887	0.00475445
ALBA	2020	SSP1	20597632	0.000557924	0.000168899	3.87688e-05	0.000266645	8.67876e-05	0.000136152	8.98118e-05	7.75124e-05
ALBA	2020	SSP1	20598702	0.0207655	0.00628627	0.00144294	0.00992433	0.00323016	0.00506746	0.00334272	0.00288495
ALBA	2020	SSP1	20599935	1.50563	0.452533	0.104613	0.71471	0.232424	0.362229	0.241999	0.210357
ALBA	2020	SSP1	20602557	0.050079	0.0128663	0.00347331	0.0205109	0.00653601	0.00856834	0.00780132	0.00778664
ALBA	2020	SSP1	20603593	0.0104346	0.00315884	0.000725076	0.00498696	0.00162315	0.00254639	0.00167971	0.00144968
ALBA	2020	SSP1	20605897	0.00189973	0.0005751	0.000132008	0.000907928	0.000295512	0.000463597	0.000305809	0.00026393
ALBA	2020	SSP1	20606641	0.000571221	0.000172924	3.96927e-05	0.000273	8.88559e-05	0.000139397	9.19522e-05	7.93597e-05
ALBA	2020	SSP1	20607050	0.0670638	0.020302	0.00466009	0.0320514	0.0104321	0.0163658	0.0107956	0.00931716
ALBA	2020	SSP1	20607891	0.00406403	0.00123029	0.000282399	0.0019423	0.000632178	0.000991756	0.000654207	0.000564615
ALBA	2020	SSP1	20609602	0	0	0	0	0	0	0	0
ALBA	2020	SSP1	20610814	0.00119633	0.00036216	8.31297e-05	0.000571753	0.000186094	0.000291943	0.000192578	0.000166206
ALBA	2020	SSP1	20611258	0.00485348	0.00146928	0.000337256	0.00231959	0.000754979	0.00118441	0.000781288	0.000674293
ALBA	2020	SSP1	20611669	0.00144983	0.000438902	0.000100745	0.000692908	0.000225527	0.000353806	0.000233386	0.000201425
ALBA	2020	SSP1	20612039	0.0040326	0.00122077	0.000280215	0.00192728	0.000627288	0.000984086	0.000649147	0.000560248
ALBA	2020	SSP1	20612233	0.0064624	0.00195634	0.000449056	0.00308854	0.00100525	0.00157704	0.00104028	0.00089782
ALBA	2020	SSP1	20612324	0.0014691	0.000444736	0.000102084	0.000702119	0.000228525	0.000358509	0.000236488	0.000204102
ALBA	2020	SSP1	20613289	0.00413375	0.0012514	0.000287244	0.00197562	0.000643023	0.00100877	0.00066543	0.000574302
ALBA	2020	SSP1	20613401	0.0220704	0.00668131	0.00153362	0.010548	0.00343315	0.00538591	0.00355278	0.00306624
ALBA	2020	SSP1	20614358	0.00134462	0.000407053	9.34343e-05	0.000642627	0.000209162	0.000328132	0.00021645	0.000186808
ALBA	2020	SSP1	20615174	8.2521e-05	2.49813e-05	5.73418e-06	3.94388e-05	1.28365e-05	2.01378e-05	1.32838e-05	1.14646e-05
ALBA	2020	SSP1	20615942	0.000265928	8.05037e-05	1.84787e-05	0.000127094	4.13663e-05	6.48953e-05	4.28078e-05	3.69454e-05
ALBA	2020	SSP1	20619881	0.448253	0.135296	0.0311468	0.213631	0.0695078	0.108748	0.0721118	0.0624211
ALBA	2020	SSP1	20620875	0.104102	0.0315146	0.00723382	0.0497531	0.0161936	0.0254044	0.0167579	0.014463
ALBA	2020	SSP1	20621866	0.0489589	0.0148212	0.00340203	0.0233986	0.00761577	0.0119476	0.00788115	0.00680186
ARGE	2020	SSP1	61334274	0.0187392	0.00958269	0.00551936	0.00135314	0.0116465	0.00864169	0.00235273	0.0044091
ARGE	2020	SSP1	61334567	0.00411207	0.00210279	0.00121115	0.000296928	0.00255568	0.0018963	0.000516275	0.000967518
ARGE	2020	SSP1	61338678	0.000129265	6.61026e-05	3.80732e-05	9.33412e-06	8.03394e-05	5.96115e-05	1.62294e-05	3.04145e-05
ARGE	2020	SSP1	61339105	7.45888e-06	3.81426e-06	2.19691e-06	5.38598e-07	4.63575e-06	3.43971e-06	9.36471e-07	1.75498e-06
ARGE	2020	SSP1	61339240	0.000690379	0.00035304	0.000203341	4.98516e-05	0.000429076	0.000318373	8.66779e-05	0.000162438
ARGE	2020	SSP1	61340033	0.000137309	7.02161e-05	4.04425e-05	9.91497e-06	8.53388e-05	6.3321e-05	1.72393e-05	3.23072e-05
ARGE	2020	SSP1	61340510	0	0	0	0	0	0	0	0
ARGE	2020	SSP1	61340731	0	0	0	0	0	0	0	0
ARGE	2020	SSP1	61342247	0	0	0	0	0	0	0	0
ARGE	2020	SSP1	61342589	5.32424e-06	2.72266e-06	1.56818e-06	3.84458e-07	3.30906e-06	2.45531e-06	6.68464e-07	1.25273e-06
ARGE	2020	SSP1	61342870	0	0	0	0	0	0	0	0
ARGE	2020	SSP1	61342871	0	0	0	0	0	0	0	0
ARGE	2020	SSP1	61345998	0	0	0	0	0	0	0	0
ARGE	2020	SSP1	61347710	2.68913e-05	1.37515e-05	7.92046e-06	1.9418e-06	1.67132e-05	1.24011e-05	3.37624e-06	6.3272e-06
ARGE	2020	SSP1	61347905	0	0	0	0	0	0	0	0
ARGE	2020	SSP1	61349562	0.00225968	0.00115554	0.000665556	0.000163169	0.00140441	0.00104206	0.000283705	0.000531674
ARGE	2020	SSP1	61349685	0	0	0	0	0	0	0	0
ARGE	2020	SSP1	61349686	0	0	0	0	0	0	0	0
ARGE	2020	SSP1	61350792	0.00177433	0.00090734	0.000522602	0.000128122	0.00110276	0.000818241	0.000222769	0.000417477
ARGE	2020	SSP1	61350841	0.246756	0.125332	0.0721876	0.017674	0.151861	0.112932	0.0307448	0.0576937
ARGE	2020	SSP1	61352393	0.0160365	0.00820061	0.00472332	0.00115798	0.0099668	0.00739533	0.0020134	0.00377319
ARGE	2020	SSP1	61353332	3.55915e-05	1.82005e-05	1.0483e-05	2.57003e-06	2.21204e-05	1.64132e-05	4.46855e-06	8.37423e-06
ARGE	2020	SSP1	61353601	0	0	0	0	0	0	0	0
ARGE	2020	SSP1	61353661	0	0	0	0	0	0	0	0
ARGE	2020	SSP1	61362616	0	0	0	0	0	0	0	0
ARGE	2020	SSP1	61362723	0.0114752	0.00586811	0.00337987	0.000828616	0.00713195	0.00529188	0.00144073	0.00269998
ARGE	2020	SSP1	61363994	0	0	0	0	0	0	0	0
ARGE	2020	SSP1	61364605	0	0	0	0	0	0	0	0
ARGE	2020	SSP1	61365128	0	0	0	0	0	0	0	0
ARGE	2020	SSP1	61365271	0	0	0	0	0	0	0	0
ARGE	2020	SSP1	61366759	2.53018e-07	1.29386e-07	7.45228e-08	1.82702e-08	1.57253e-07	1.16681e-07	3.17667e-08	5.9532e-08
ARGE	2020	SSP1	61366760	0.000204088	0.000104365	6.01111e-05	1.4737e-05	0.000126842	9.41163e-05	2.56234e-05	4.80193e-05
ARGE	2020	SSP1	61366821	0	0	0	0	0	0	0	0
ARGE	2020	SSP1	61366822	0	0	0	0	0	0	0	0
ARGE	2020	SSP1	61366903	0	0	0	0	0	0	0	0
ARGE	2020	SSP1	61367998	0	0	0	0	0	0	0	0
ARGE	2020	SSP1	61367999	0	0	0	0	0	0	0	0
ARGE	2020	SSP1	61368002	0	0	0	0	0	0	0	0
ARGE	2020	SSP1	61368003	0	0	0	0	0	0	0	0
ARGE	2020	SSP1	61368134	0	0	0	0	0	0	0	0
ARGE	2020	SSP1	61368438	0	0	0	0	0	0	0	0
ARGE	2020	SSP1	61368628	0	0	0	0	0	0	0	0
ARGE	2020	SSP1	61369022	0.000361057	0.000184634	0.000106344	2.60716e-05	0.0002244	0.000166504	4.53311e-05	8.49522e-05
ARGE	2020	SSP1	61369094	0	0	0	0	0	0	0	0
ARGE	2020	SSP1	61369150	0	0	0	0	0	0	0	0
ARGE	2020	SSP1	61369283	0	0	0	0	0	0	0	0
ARGE	2020	SSP1	61369284	0	0	0	0	0	0	0	0
ARGE	2020	SSP1	61369285	0	0	0	0	0	0	0	0
ARGE	2020	SSP1	61369534	0.00243351	0.00124443	0.000716756	0.000175722	0.00151245	0.00112223	0.00030553	0.000572575
ARGE	2020	SSP1	61369597	0	0	0	0	0	0	0	0
ARGE	2020	SSP1	61369664	0.00118417	0.000605553	0.000348782	8.5508e-05	0.000735974	0.000546089	0.000148674	0.000278621
ARGE	2020	SSP1	61369814	0	0	0	0	0	0	0	0
ARGE	2020	SSP1	61369916	0	0	0	0	0	0	0	0
ARGE	2020	SSP1	61369918	0	0	0	0	0	0	0	0
ARGE	2020	SSP1	61370229	0	0	0	0	0	0	0	0
ARGE	2020	SSP1	61370601	0	0	0	0	0	0	0	0
ARGE	2020	SSP1	61370733	0	0	0	0	0	0	0	0
ARGE	2020	SSP1	61370978	0.00145124	0.000742122	0.000427441	0.000104792	0.000901955	0.000669247	0.000182205	0.000341458
ARGE	2020	SSP1	61370979	0.00199439	0.00101988	0.00058742	0.000144013	0.00123953	0.000919726	0.000250398	0.000469256
ARGE	2020	SSP1	61371192	0	0	0	0	0	0	0	0
ARGE	2020	SSP1	61371338	0	0	0	0	0	0	0	0
ARGE	2020	SSP1	61371413	0	0	0	0	0	0	0	0
ARGE	2020	SSP1	61371637	0	0	0	0	0	0	0	0
ARGE	2020	SSP1	61371638	0	0	0	0	0	0	0	0
ARGE	2020	SSP1	61371799	0	0	0	0	0	0	0	0
ARGE	2020	SSP1	61371909	0	0	0	0	0	0	0	0
ARGE	2020	SSP1	61372624	0	0	0	0	0	0	0	0
ARGE	2020	SSP1	61372685	0.00122919	0.000628574	0.000362041	8.87587e-05	0.000763952	0.000566849	0.000154326	0.000289213
ARGE	2020	SSP1	61373071	0.000447053	0.00022861	0.000131673	3.22813e-05	0.000277847	0.000206161	5.6128e-05	0.000105186
ARGE	2020	SSP1	61373270	0	0	0	0	0	0	0	0
ARGE	2020	SSP1	61373271	3.9455e-05	2.01762e-05	1.16209e-05	2.84901e-06	2.45216e-05	1.81949e-05	4.95362e-06	9.28328e-06
ARGE	2020	SSP1	61373875	0	0	0	0	0	0	0	0
ARGE	2020	SSP1	61373941	0.000241707	0.000123602	7.11912e-05	1.74534e-05	0.000150223	0.000111464	3.03466e-05	5.68706e-05
ARGE	2020	SSP1	61373997	0	0	0	0	0	0	0	0
ARGE	2020	SSP1	61375115	0.000124009	6.34145e-05	3.6525e-05	8.95454e-06	7.70723e-05	5.71873e-05	1.55694e-05	2.91777e-05
ARGE	2020	SSP1	61377077	0	0	0	0	0	0	0	0
ARGE	2020	SSP1	61377078	0	0	0	0	0	0	0	0
ARGE	2020	SSP1	61377339	0	0	0	0	0	0	0	0
ARGE	2020	SSP1	61377340	0	0	0	0	0	0	0	0
ARGE	2020	SSP1	61377395	0.00266974	0.00136523	0.000786333	0.000192779	0.00165926	0.00123117	0.000335189	0.000628156
ARGE	2020	SSP1	61377999	0	0	0	0	0	0	0	0
ARGE	2020	SSP1	61378004	2.47958e-05	1.26799e-05	7.30324e-06	1.79048e-06	1.54108e-05	1.14347e-05	3.11314e-06	5.83414e-06
ARGE	2020	SSP1	61378216	0	0	0	0	0	0	0	0
ARGE	2020	SSP1	61379275	3.59583e-05	1.83881e-05	1.0591e-05	2.59652e-06	2.23484e-05	1.65824e-05	4.51461e-06	8.46055e-06
ARGE	2020	SSP1	61379483	0	0	0	0	0	0	0	0
ARGE	2020	SSP1	61380160	0	0	0	0	0	0	0	0
ARGE	2020	SSP1	61380306	0	0	0	0	0	0	0	0
ARGE	2020	SSP1	61380585	0.000595564	0.000304555	0.000175415	4.30051e-05	0.000370148	0.000274648	7.47738e-05	0.000140129
ARGE	2020	SSP1	61380985	0	0	0	0	0	0	0	0
ARGE	2020	SSP1	61381202	0	0	0	0	0	0	0	0
ARGE	2020	SSP1	61381268	0	0	0	0	0	0	0	0
ARGE	2020	SSP1	61381649	0	0	0	0	0	0	0	0
ARGE	2020	SSP1	61381650	0	0	0	0	0	0	0	0
ARGE	2020	SSP1	61381786	0	0	0	0	0	0	0	0
ARGE	2020	SSP1	61381844	0	0	0	0	0	0	0	0
ARGE	2020	SSP1	61382462	0	0	0	0	0	0	0	0
ARGE	2020	SSP1	61382756	0	0	0	0	0	0	0	0
ARGE	2020	SSP1	61382813	0	0	0	0	0	0	0	0
ARGE	2020	SSP1	61382959	7.29811e-06	3.73205e-06	2.14955e-06	5.26989e-07	4.53583e-06	3.36557e-06	9.16286e-07	1.71715e-06
ARGE	2020	SSP1	61382960	0.00187718	0.000959935	0.000552895	0.000135549	0.00116668	0.000865671	0.000235682	0.000441676
ARGE	2020	SSP1	61383038	0	0	0	0	0	0	0	0
ARGE	2020	SSP1	61383097	0	0	0	0	0	0	0	0
ARGE	2020	SSP1	61383219	0	0	0	0	0	0	0	0
ARGE	2020	SSP1	61384178	0	0	0	0	0	0	0	0
ARGE	2020	SSP1	61384314	0	0	0	0	0	0	0	0
ARGE	2020	SSP1	61384562	0	0	0	0	0	0	0	0
ARGE	2020	SSP1	61384563	0	0	0	0	0	0	0	0
ARGE	2020	SSP1	61384564	0	0	0	0	0	0	0	0
ARGE	2020	SSP1	61384565	0	0	0	0	0	0	0	0
ARGE	2020	SSP1	61384636	0	0	0	0	0	0	0	0
ARGE	2020	SSP1	61385092	0	0	0	0	0	0	0	0
ARGE	2020	SSP1	61385093	0	0	0	0	0	0	0	0
ARGE	2020	SSP1	61385348	0	0	0	0	0	0	0	0
ARGE	2020	SSP1	61385620	0	0	0	0	0	0	0	0
ARGE	2020	SSP1	61385621	0	0	0	0	0	0	0	0
ARGE	2020	SSP1	61385756	0	0	0	0	0	0	0	0
ARGE	2020	SSP1	61386330	0	0	0	0	0	0	0	0
ARGE	2020	SSP1	61386407	0	0	0	0	0	0	0	0
ARGE	2020	SSP1	61387564	0	0	0	0	0	0	0	0
ARGE	2020	SSP1	61387763	0	0	0	0	0	0	0	0
ARGE	2020	SSP1	61388812	0	0	0	0	0	0	0	0
ARGE	2020	SSP1	61389639	0	0	0	0	0	0	0	0
ARGE	2020	SSP1	61389692	0	0	0	0	0	0	0	0
ARGE	2020	SSP1	61389757	0	0	0	0	0	0	0	0
ARGE	2020	SSP1	61389907	0	0	0	0	0	0	0	0
ARGE	2020	SSP1	61389985	0	0	0	0	0	0	0	0
ARGE	2020	SSP1	61390465	0	0	0	0	0	0	0	0
ARGE	2020	SSP1	61390606	0	0	0	0	0	0	0	0
ARGE	2020	SSP1	61390808	0	0	0	0	0	0	0	0
ARGE	2020	SSP1	61390811	0.00109147	0.000558145	0.000321476	7.88137e-05	0.000678355	0.000503336	0.000137035	0.000256808
ARGE	2020	SSP1	61390812	0.00134801	0.000689334	0.000397037	9.73384e-05	0.000837798	0.000621643	0.000169244	0.00031717
ARGE	2020	SSP1	61391063	0	0	0	0	0	0	0	0
ARGE	2020	SSP1	61391064	0	0	0	0	0	0	0	0
ARGE	2020	SSP1	61392755	0	0	0	0	0	0	0	0
ARGE	2020	SSP1	61392757	0	0	0	0	0	0	0	0
ARGE	2020	SSP1	61392758	0	0	0	0	0	0	0	0
ARGE	2020	SSP1	61392829	0	0	0	0	0	0	0	0
ARGE	2020	SSP1	61392911	0	0	0	0	0	0	0	0
ARGE	2020	SSP1	61393133	2.65732e-05	1.35888e-05	7.82675e-06	1.91882e-06	1.65154e-05	1.22544e-05	3.33629e-06	6.25234e-06
ARGE	2020	SSP1	61394994	0	0	0	0	0	0	0	0
ARGE	2020	SSP1	61394995	0	0	0	0	0	0	0	0
ARGE	2020	SSP1	61396153	0	0	0	0	0	0	0	0
ARGE	2020	SSP1	61396293	0	0	0	0	0	0	0	0
ARGE	2020	SSP1	61396586	0	0	0	0	0	0	0	0
ARGE	2020	SSP1	61396655	5.37791e-06	2.75011e-06	1.58398e-06	3.88333e-07	3.34241e-06	2.48005e-06	6.75202e-07	1.26535e-06
ARGE	2020	SSP1	61396656	0	0	0	0	0	0	0	0
ARGE	2020	SSP1	61397067	0	0	0	0	0	0	0	0
ARGE	2020	SSP1	61397529	0	0	0	0	0	0	0	0
ARGE	2020	SSP1	61397822	0	0	0	0	0	0	0	0
ARGE	2020	SSP1	61398062	0	0	0	0	0	0	0	0
ARGE	2020	SSP1	61398063	0	0	0	0	0	0	0	0
ARGE	2020	SSP1	61398591	0	0	0	0	0	0	0	0
ARGE	2020	SSP1	61398942	0	0	0	0	0	0	0	0
ARGE	2020	SSP1	61398944	0	0	0	0	0	0	0	0
ARGE	2020	SSP1	61399032	0	0	0	0	0	0	0	0
ARGE	2020	SSP1	61399560	0	0	0	0	0	0	0	0
ARGE	2020	SSP1	61399561	0	0	0	0	0	0	0	0
ARGE	2020	SSP1	61399996	0	0	0	0	0	0	0	0
ARGE	2020	SSP1	61400064	0.0153098	0.00782902	0.00450929	0.00110551	0.00951518	0.00706022	0.00192217	0.00360221
ARGE	2020	SSP1	61400131	0.000125454	6.41536e-05	3.69507e-05	9.0589e-06	7.79706e-05	5.78538e-05	1.57509e-05	2.95178e-05
ARGE	2020	SSP1	61400320	0	0	0	0	0	0	0	0
ARGE	2020	SSP1	61400769	0	0	0	0	0	0	0	0
ARGE	2020	SSP1	61400831	0	0	0	0	0	0	0	0
ARGE	2020	SSP1	61400905	0	0	0	0	0	0	0	0
ARGE	2020	SSP1	61401046	0	0	0	0	0	0	0	0
ARGE	2020	SSP1	61401458	0	0	0	0	0	0	0	0
ARGE	2020	SSP1	61401550	0	0	0	0	0	0	0	0
ARGE	2020	SSP1	61401615	0	0	0	0	0	0	0	0
ARGE	2020	SSP1	61401617	0	0	0	0	0	0	0	0
ARGE	2020	SSP1	61401776	0	0	0	0	0	0	0	0
ARGE	2020	SSP1	61402106	0	0	0	0	0	0	0	0
ARGE	2020	SSP1	61402168	0	0	0	0	0	0	0	0
ARGE	2020	SSP1	61402233	0	0	0	0	0	0	0	0
ARGE	2020	SSP1	61403166	0	0	0	0	0	0	0	0
ARGE	2020	SSP1	61403302	0	0	0	0	0	0	0	0
ARGE	2020	SSP1	61403526	0	0	0	0	0	0	0	0
ARGE	2020	SSP1	61403732	0	0	0	0	0	0	0	0
ARGE	2020	SSP1	61403733	0	0	0	0	0	0	0	0
ARGE	2020	SSP1	61403862	8.52469e-06	4.35928e-06	2.51082e-06	6.15559e-07	5.29816e-06	3.93121e-06	1.07028e-06	2.00575e-06
ARGE	2020	SSP1	61403941	0	0	0	0	0	0	0	0
ARGE	2020	SSP1	61404383	0	0	0	0	0	0	0	0
ARGE	2020	SSP1	61404838	0	0	0	0	0	0	0	0
ARGE	2020	SSP1	61405102	4.11252e-06	2.10302e-06	1.21128e-06	2.96961e-07	2.55596e-06	1.89651e-06	5.16331e-07	9.67624e-07
ARGE	2020	SSP1	61405174	0	0	0	0	0	0	0	0
ARGE	2020	SSP1	61405175	0	0	0	0	0	0	0	0
ARGE	2020	SSP1	61405176	0	0	0	0	0	0	0	0
ARGE	2020	SSP1	61405410	0	0	0	0	0	0	0	0
ARGE	2020	SSP1	61405411	0	0	0	0	0	0	0	0
ARGE	2020	SSP1	61405547	0	0	0	0	0	0	0	0
ARGE	2020	SSP1	61405613	0	0	0	0	0	0	0	0
ARGE	2020	SSP1	61405682	0	0	0	0	0	0	0	0
ARGE	2020	SSP1	61405828	0	0	0	0	0	0	0	0
ARGE	2020	SSP1	61406015	0	0	0	0	0	0	0	0
ARGE	2020	SSP1	61407101	3.34322e-05	1.70963e-05	9.84697e-06	2.4141e-06	2.07784e-05	1.54174e-05	4.19745e-06	7.86617e-06
ARGE	2020	SSP1	61407102	3.34322e-05	1.70963e-05	9.84697e-06	2.4141e-06	2.07784e-05	1.54174e-05	4.19745e-06	7.86617e-06
ARGE	2020	SSP1	61407103	3.78898e-05	1.93758e-05	1.11599e-05	2.73598e-06	2.35488e-05	1.74731e-05	4.75711e-06	8.915e-06
ARGE	2020	SSP1	61407165	0	0	0	0	0	0	0	0
ARGE	2020	SSP1	61408432	0	0	0	0	0	0	0	0
ARGE	2020	SSP1	61408638	0	0	0	0	0	0	0	0
ARGE	2020	SSP1	61409046	0.000193886	9.91476e-05	5.71062e-05	1.40003e-05	0.000120501	8.94115e-05	2.43426e-05	4.56189e-05
ARGE	2020	SSP1	61409227	0	0	0	0	0	0	0	0
ARGE	2020	SSP1	61410638	0	0	0	0	0	0	0	0
ARGE	2020	SSP1	61410975	0	0	0	0	0	0	0	0
ARGE	2020	SSP1	61419675	8.48294e-06	4.33793e-06	2.49853e-06	6.12544e-07	5.27221e-06	3.91196e-06	1.06504e-06	1.99593e-06
ARGE	2020	SSP1	61420197	0	0	0	0	0	0	0	0
ARGE	2020	SSP1	61420198	0	0	0	0	0	0	0	0
ARGE	2020	SSP1	61423648	0	0	0	0	0	0	0	0
ARGE	2020	SSP1	61424147	0	0	0	0	0	0	0	0
ARGE	2020	SSP1	61428948	0	0	0	0	0	0	0	0
ARGE	2020	SSP1	61429427	0	0	0	0	0	0	0	0
ARGE	2020	SSP1	61430005	0	0	0	0	0	0	0	0
ARGE	2020	SSP1	61430473	0	0	0	0	0	0	0	0
ARGE	2020	SSP1	61430541	0	0	0	0	0	0	0	0
ARGE	2020	SSP1	61430598	2.97408e-05	1.52086e-05	8.75974e-06	2.14756e-06	1.84842e-05	1.37152e-05	3.734e-06	6.99765e-06
ARGE	2020	SSP1	61430599	0	0	0	0	0	0	0	0
ARGE	2020	SSP1	61430764	0	0	0	0	0	0	0	0
ARGE	2020	SSP1	61433688	0	0	0	0	0	0	0	0
ARGE	2020	SSP1	61433689	0	0	0	0	0	0	0	0
ARGE	2020	SSP1	61434944	0	0	0	0	0	0	0	0
ARGE	2020	SSP1	61435129	0	0	0	0	0	0	0	0
ARGE	2020	SSP1	61438035	0	0	0	0	0	0	0	0
ARGE	2020	SSP1	61438117	0	0	0	0	0	0	0	0
ARGE	2020	SSP1	61438118	0	0	0	0	0	0	0	0
ARGE	2020	SSP1	61457180	6.13991	2.42455	1.39647	0.32248	2.55741	2.10906	0.573058	1.13834
ARGE	2020	SSP1	61457365	0.0126776	0.00648298	0.00373401	0.000915439	0.00787924	0.00584636	0.00159169	0.00298289
ARGE	2020	SSP1	61469415	0	0	0	0	0	0	0	0
ARGE	2020	SSP1	61469489	24.3732	8.39834	4.83721	1.07289	7.99423	7.13372	1.93569	3.99368
ARGE	2020	SSP1	61469490	0.136437	0.0688003	0.039627	0.0096881	0.0830903	0.0619393	0.0168616	0.0316866
ARGE	2020	SSP1	61469590	0.000913256	0.000467013	0.000268986	6.59453e-05	0.000567595	0.000421153	0.00011466	0.000214878
ARGE	2020	SSP1	61469591	0	0	0	0	0	0	0	0
ARGE	2020	SSP1	61476489	0.102752	0.0382144	0.0220104	0.00499778	0.0386446	0.0329111	0.00893729	0.0180394
ARGE	2020	SSP1	61476490	3.36659e-05	1.72158e-05	9.91581e-06	2.43098e-06	2.09236e-05	1.55252e-05	4.2268e-06	7.92117e-06
ARGE	2020	SSP1	61476942	0.000153763	7.86302e-05	4.52888e-05	1.11031e-05	9.55651e-05	7.09089e-05	1.93052e-05	3.61786e-05
ARGE	2020	SSP1	61478315	0.089769	0.0459053	0.0264402	0.00648213	0.0557921	0.0413975	0.0112706	0.0211215
ARGE	2020	SSP1	61478512	0	0	0	0	0	0	0	0
ARGE	2020	SSP1	61483928	8.01515e-05	4.09872e-05	2.36075e-05	5.78766e-06	4.98148e-05	3.69624e-05	1.00631e-05	1.88587e-05
ARGE	2020	SSP1	61483978	0.135249	0.0505549	0.0291182	0.00662145	0.0513146	0.043577	0.0118343	0.0238537
ARGE	2020	SSP1	61485261	0.000190285	9.73062e-05	5.60456e-05	1.37403e-05	0.000118263	8.77509e-05	2.38905e-05	4.47716e-05
ARGE	2020	SSP1	61485354	5.77413e-05	2.95272e-05	1.70069e-05	4.16944e-06	3.58866e-05	2.66277e-05	7.24948e-06	1.35858e-05
ARGE	2020	SSP1	61485984	0	0	0	0	0	0	0	0
ARGE	2020	SSP1	61486064	0	0	0	0	0	0	0	0
ARGE	2020	SSP1	61486421	0	0	0	0	0	0	0	0
ARGE	2020	SSP1	61486514	0	0	0	0	0	0	0	0
ARGE	2020	SSP1	61486655	0	0	0	0	0	0	0	0
ARGE	2020	SSP1	61486656	0	0	0	0	0	0	0	0
ARGE	2020	SSP1	61486701	0	0	0	0	0	0	0	0
ARGE	2020	SSP1	61487187	6.21001e-06	3.17562e-06	1.82907e-06	4.48418e-07	3.85957e-06	2.86378e-06	7.79673e-07	1.46114e-06
ARGE	2020	SSP1	61494133	2.84596	1.2416	0.715129	0.169381	1.39267	1.09655	0.298199	0.578085
ARGE	2020	SSP1	61494720	0	0	0	0	0	0	0	0
ARGE	2020	SSP1	61494846	0.00343313	0.00175561	0.00101118	0.000247903	0.00213372	0.00158321	0.000431034	0.000807773
ARGE	2020	SSP1	61495395	0	0	0	0	0	0	0	0
ARGE	2020	SSP1	61495443	3.22033e-05	1.64678e-05	9.485e-06	2.32536e-06	2.00146e-05	1.48507e-05	4.04316e-06	7.57702e-06
ARGE	2020	SSP1	61495486	8.97794e-06	4.59106e-06	2.64432e-06	6.48288e-07	5.57986e-06	4.14023e-06	1.12719e-06	2.1124e-06
ARGE	2020	SSP1	61495529	0.427132	0.175254	0.100941	0.023547	0.189501	0.153373	0.0416874	0.0820115
ARGE	2020	SSP1	61495654	2.7122e-06	1.38694e-06	7.9884e-07	1.95845e-07	1.68565e-06	1.25075e-06	3.4052e-07	6.38147e-07
ARGE	2020	SSP1	61496094	0	0	0	0	0	0	0	0
ARGE	2020	SSP1	61496477	0.00130051	0.000665042	0.000383045	9.39083e-05	0.000808275	0.000599736	0.00016328	0.000305993
ARGE	2020	SSP1	61497350	0.000467152	0.000238888	0.000137593	3.37326e-05	0.000290339	0.00021543	5.86515e-05	0.000109915
ARGE	2020	SSP1	61497623	0.00113671	0.000581279	0.000334801	8.20804e-05	0.000706472	0.000524199	0.000142715	0.000267453
ARGE	2020	SSP1	61497720	0.00373276	0.00190882	0.00109943	0.000269539	0.00231994	0.00172138	0.000468652	0.000878271
ARGE	2020	SSP1	61497973	0	0	0	0	0	0	0	0
ARGE	2020	SSP1	61498008	0.000284276	0.000145371	8.37294e-05	2.05273e-05	0.00017668	0.000131096	3.56912e-05	6.68866e-05
ARGE	2020	SSP1	61498009	0.000441586	0.000225814	0.000130063	3.18865e-05	0.000274449	0.00020364	5.54416e-05	0.0001039
ARGE	2020	SSP1	61498050	8.60156e-05	4.39859e-05	2.53346e-05	6.2111e-06	5.34593e-05	3.96666e-05	1.07994e-05	2.02384e-05
ARGE	2020	SSP1	61498175	0.0013132	0.000671535	0.000386785	9.48252e-05	0.000816167	0.000605592	0.000164874	0.000308981
ARGE	2020	SSP1	61498225	0.0420126	0.021484	0.0123742	0.00303368	0.0261111	0.0193743	0.00527473	0.00988503
ARGE	2020	SSP1	61498358	2.44948e-05	1.25259e-05	7.21459e-06	1.76875e-06	1.52237e-05	1.12959e-05	3.07535e-06	5.76332e-06
ARGE	2020	SSP1	61498452	0.0603036	0.0233277	0.0134361	0.00308527	0.0242641	0.0202243	0.00549415	0.0109726
ARGE	2020	SSP1	61498667	0.00245233	0.00125405	0.0007223	0.000177081	0.00152414	0.00113091	0.000307893	0.000577004
ARGE	2020	SSP1	61498680	0	0	0	0	0	0	0	0
ARGE	2020	SSP1	61498951	1.51926	0.613839	0.353554	0.0821452	0.657282	0.535915	0.145644	0.287629
ARGE	2020	SSP1	61499051	0.000311898	0.000159496	9.18651e-05	2.25219e-05	0.000193847	0.000143834	3.91592e-05	7.33858e-05
ARGE	2020	SSP1	61499188	0	0	0	0	0	0	0	0
ARGE	2020	SSP1	61499412	0.000116774	5.9715e-05	3.43942e-05	8.43215e-06	7.25761e-05	5.38512e-05	1.46611e-05	2.74755e-05
ARGE	2020	SSP1	61499501	0.00157673	0.000806295	0.000464403	0.000113854	0.000979949	0.000727118	0.00019796	0.000370985
ARGE	2020	SSP1	61499547	0	0	0	0	0	0	0	0
ARGE	2020	SSP1	61499685	0.0474317	0.0242552	0.0139703	0.00342499	0.0294791	0.0218734	0.0059551	0.0111601
ARGE	2020	SSP1	61500025	8.06466e-05	4.12404e-05	2.37533e-05	5.82341e-06	5.01225e-05	3.71906e-05	1.01253e-05	1.89751e-05
ARGE	2020	SSP1	61500118	0.013775	0.00704416	0.00405724	0.000994682	0.00856129	0.00635244	0.00172947	0.00324109
ARGE	2020	SSP1	61500121	0.0130463	0.0066715	0.0038426	0.00094206	0.00810837	0.00601638	0.00163798	0.00306963
ARGE	2020	SSP1	61500122	6.30136e-05	3.22234e-05	1.85597e-05	4.55015e-06	3.91634e-05	2.90591e-05	7.91143e-06	1.48263e-05
ARGE	2020	SSP1	61500239	0.000894707	0.000457528	0.000263523	6.46059e-05	0.000556067	0.0004126	0.000112332	0.000210513
ARGE	2020	SSP1	61500424	0.000512368	0.000262011	0.000150911	3.69976e-05	0.000318441	0.000236282	6.43284e-05	0.000120554
ARGE	2020	SSP1	61500744	0.0196374	0.010042	0.00578392	0.001418	0.0122048	0.00905591	0.0024655	0.00462044
ARGE	2020	SSP1	61500782	1.70654	0.575261	0.331334	0.0729632	0.537267	0.486587	0.132	0.274159
ARGE	2020	SSP1	61500910	0.0109034	0.00557567	0.00321143	0.000787321	0.00677652	0.00502815	0.00136893	0.00256542
ARGE	2020	SSP1	61501099	0	0	0	0	0	0	0	0
ARGE	2020	SSP1	61501685	0.012513	0.0063988	0.00368553	0.000903552	0.00777694	0.00577045	0.00157102	0.00294416
ARGE	2020	SSP1	61502018	0	0	0	0	0	0	0	0
ARGE	2020	SSP1	61502070	0.00448013	0.00229101	0.00131956	0.000323505	0.00278443	0.00206604	0.000562485	0.00105412
ARGE	2020	SSP1	61502118	0	0	0	0	0	0	0	0
ARGE	2020	SSP1	61502124	0.073074	0.0373679	0.0215229	0.0052766	0.045416	0.0336985	0.00917452	0.0171934
ARGE	2020	SSP1	61502180	0	0	0	0	0	0	0	0
ARGE	2020	SSP1	61502314	0.00116934	0.000597968	0.000344413	8.4437e-05	0.000726755	0.000539249	0.000146812	0.000275132
ARGE	2020	SSP1	61502315	0.000589767	0.00030159	0.000173707	4.25865e-05	0.000366545	0.000271975	7.40459e-05	0.000138765
ARGE	2020	SSP1	61502321	0.0211466	0.0108138	0.00622842	0.00152697	0.0131428	0.00975187	0.00265498	0.00497553
ARGE	2020	SSP1	61502348	0.0305398	0.0156172	0.00899507	0.00220525	0.0189807	0.0140836	0.00383431	0.00718564
ARGE	2020	SSP1	61502719	0.0162678	0.00831889	0.00479145	0.00117468	0.0101106	0.007502	0.00204244	0.00382761
ARGE	2020	SSP1	61502749	0.0066401	0.00339556	0.00195575	0.000479475	0.00412688	0.00306212	0.000833673	0.00156233
ARGE	2020	SSP1	61502899	0.188454	0.0930772	0.0536098	0.0130516	0.111331	0.0835809	0.0227499	0.0429307
ARGE	2020	SSP1	61502940	0.000443351	0.000226717	0.000130583	3.20139e-05	0.000275546	0.000204454	5.56632e-05	0.000104315
ARGE	2020	SSP1	61503188	0.00133534	0.000682856	0.000393306	9.64237e-05	0.000829925	0.000615801	0.000167654	0.000314189
ARGE	2020	SSP1	61503400	0	0	0	0	0	0	0	0
ARGE	2020	SSP1	61503664	2.38309e-05	1.21864e-05	7.01904e-06	1.7208e-06	1.48111e-05	1.09898e-05	2.992e-06	5.60711e-06
ARGE	2020	SSP1	61503704	0.00224971	0.00115044	0.000662621	0.00016245	0.00139821	0.00103747	0.000282454	0.00052933
ARGE	2020	SSP1	61503748	0.00572823	0.00292926	0.00168717	0.00041363	0.00356014	0.00264161	0.000719186	0.00134778
ARGE	2020	SSP1	61504261	2.26285e-05	1.15715e-05	6.66489e-06	1.63398e-06	1.40638e-05	1.04352e-05	2.84103e-06	5.32419e-06
ARGE	2020	SSP1	61504467	29.2926	10.7965	6.21848	1.40826	10.845	9.28367	2.52084	5.10084
ARGE	2020	SSP1	61504617	0.00273679	0.00139951	0.000806081	0.000197621	0.00170093	0.00126209	0.000343607	0.000643932
ARGE	2020	SSP1	61504668	0.000274367	0.000140303	8.08108e-05	1.98117e-05	0.000170521	0.000126526	3.44471e-05	6.45551e-05
ARGE	2020	SSP1	61504897	0	0	0	0	0	0	0	0
ARGE	2020	SSP1	61505228	0.00936681	0.00478992	0.00275886	0.000676368	0.00582155	0.00431956	0.00117601	0.00220389
ARGE	2020	SSP1	61505590	0	0	0	0	0	0	0	0
ARGE	2020	SSP1	61505712	0.265643	0.103865	0.0598234	0.0137776	0.108829	0.0902055	0.0245077	0.0488082
ARGE	2020	SSP1	61506492	0.00378668	0.0019364	0.00111531	0.000273433	0.00235345	0.00174625	0.000475422	0.000890959
ARGE	2020	SSP1	61506493	0.000108305	5.53843e-05	3.18998e-05	7.82063e-06	6.73127e-05	4.99457e-05	1.35979e-05	2.54829e-05
ARGE	2020	SSP1	61506500	0.00634025	0.00324222	0.00186743	0.000457823	0.00394052	0.00292385	0.000796026	0.00149178
ARGE	2020	SSP1	61506706	0	0	0	0	0	0	0	0
ARGE	2020	SSP1	61507418	0.0352121	0.0180065	0.0103712	0.00254263	0.0218846	0.0162383	0.00442092	0.00828497
ARGE	2020	SSP1	61507761	0.001653	0.000845298	0.000486868	0.000119362	0.00102735	0.000762292	0.000207536	0.000388931
ARGE	2020	SSP1	61507851	0.119836	0.0612809	0.0352961	0.00865327	0.0744793	0.0552633	0.0150456	0.028196
ARGE	2020	SSP1	61507861	0.00149533	0.000764668	0.000440427	0.000107976	0.000929358	0.000689579	0.00018774	0.000351832
ARGE	2020	SSP1	61507976	2.18715	0.812095	0.467744	0.106157	0.820244	0.699198	0.18987	0.383413
ARGE	2020	SSP1	61508306	0.0123458	0.00631328	0.00363627	0.000891476	0.00767299	0.00569333	0.00155003	0.00290481
ARGE	2020	SSP1	61508307	0.00149379	0.000763884	0.000439975	0.000107865	0.000928404	0.000688872	0.000187548	0.000351471
ARGE	2020	SSP1	61508335	0.000563669	0.000288245	0.000166021	4.0702e-05	0.000350325	0.00025994	7.07693e-05	0.000132624
ARGE	2020	SSP1	61508436	0.00596711	0.00305141	0.00175753	0.000430879	0.0037086	0.00275177	0.000749177	0.00140399
ARGE	2020	SSP1	61508438	0.129724	0.0526125	0.0303033	0.00704773	0.0564733	0.0459609	0.0124911	0.0246448
ARGE	2020	SSP1	61508479	6.35654e-05	3.25055e-05	1.87223e-05	4.58999e-06	3.95064e-05	2.93136e-05	7.98071e-06	1.49561e-05
ARGE	2020	SSP1	61508594	5.35916e-05	2.74052e-05	1.57846e-05	3.86979e-06	3.33076e-05	2.47141e-05	6.72848e-06	1.26094e-05
ARGE	2020	SSP1	61508648	0	0	0	0	0	0	0	0
ARGE	2020	SSP1	61508689	0.000321318	0.000164313	9.46396e-05	2.32021e-05	0.000199702	0.000148178	4.03419e-05	7.56021e-05
ARGE	2020	SSP1	61508691	0	0	0	0	0	0	0	0
ARGE	2020	SSP1	61508726	0.000671693	0.000343485	0.000197838	4.85023e-05	0.000417462	0.000309755	8.43318e-05	0.000158041
ARGE	2020	SSP1	61509423	0.653125	0.287402	0.165535	0.039288	0.323942	0.254138	0.0691156	0.133721
ARGE	2020	SSP1	61509438	0.008867	0.00453433	0.00261165	0.000640277	0.00551091	0.00408907	0.00111326	0.0020863
ARGE	2020	SSP1	61509564	16.602	4.88314	2.81255	0.589276	3.97166	4.01334	1.08689	2.36168
ARGE	2020	SSP1	61509593	0.0314646	0.0160901	0.00926745	0.00227203	0.0195555	0.0145101	0.00395042	0.00740323
ARGE	2020	SSP1	61509714	0.00154235	0.000788712	0.000454276	0.000111371	0.00095858	0.000711262	0.000193643	0.000362895
ARGE	2020	SSP1	61509793	0.00122079	0.00062428	0.000359567	8.81523e-05	0.000758733	0.000562977	0.000153272	0.000287238
ARGE	2020	SSP1	61509794	0.000225453	0.00011529	6.6404e-05	1.62797e-05	0.000140121	0.000103969	2.83059e-05	5.30463e-05
ARGE	2020	SSP1	61509839	0.00178612	0.00091337	0.000526076	0.000128974	0.00111009	0.00082368	0.000224249	0.000420252
ARGE	2020	SSP1	61510460	1.61924	0.472691	0.272257	0.0568696	0.381077	0.387822	0.105019	0.228811
ARGE	2020	SSP1	61511198	5.66263	1.65305	0.952109	0.198879	1.33266	1.35625	0.367261	0.800173
ARGE	2020	SSP1	61511403	28.5341	8.44197	4.86234	1.02112	6.9128	6.94753	1.88167	4.08015
ARGE	2020	SSP1	61511867	0.000160719	8.21872e-05	4.73375e-05	1.16054e-05	9.98881e-05	7.41166e-05	2.01785e-05	3.78152e-05
ARGE	2020	SSP1	61511868	2.78401e-05	1.42366e-05	8.19991e-06	2.01031e-06	1.73028e-05	1.28386e-05	3.49536e-06	6.55043e-06
ARGE	2020	SSP1	61512185	0.0143661	0.00734643	0.00423133	0.00103736	0.00892866	0.00662502	0.00180368	0.00338017
ARGE	2020	SSP1	61512223	0.00129735	0.000663429	0.000382117	9.36806e-05	0.000806315	0.000598282	0.000162884	0.000305251
ARGE	2020	SSP1	61512237	4.57934	1.34552	0.774981	0.162304	1.09304	1.10559	0.299411	0.650825
ARGE	2020	SSP1	61512239	2.11708	0.618023	0.355964	0.0743545	0.498241	0.50706	0.137307	0.29916
ARGE	2020	SSP1	61512303	0.00107623	0.000550354	0.000316988	7.77136e-05	0.000668886	0.00049631	0.000135122	0.000253224
ARGE	2020	SSP1	61512430	0.7331	0.29591	0.170436	0.0395892	0.316653	0.258306	0.0701987	0.138668
ARGE	2020	SSP1	61512431	0	0	0	0	0	0	0	0
ARGE	2020	SSP1	61512469	0	0	0	0	0	0	0	0
ARGE	2020	SSP1	61512470	0.020874	0.0106743	0.00614812	0.00150729	0.0129733	0.00962615	0.00262075	0.00491138
ARGE	2020	SSP1	61512508	0.000190953	9.76479e-05	5.62424e-05	1.37885e-05	0.000118679	8.80591e-05	2.39744e-05	4.49288e-05
ARGE	2020	SSP1	61512591	1.09688	0.328953	0.189468	0.0400025	0.27354	0.27155	0.0735602	0.158745
ARGE	2020	SSP1	61512592	0	0	0	0	0	0	0	0
ARGE	2020	SSP1	61512663	0.000872591	0.000446218	0.000257009	6.30089e-05	0.000542322	0.0004024	0.000109555	0.00020531
ARGE	2020	SSP1	61512744	0.724275	0.221733	0.127712	0.0271784	0.18858	0.183875	0.0498233	0.106757
ARGE	2020	SSP1	61512764	0.158204	0.0795904	0.0458418	0.0112023	0.0960188	0.071633	0.0195002	0.0366621
ARGE	2020	SSP1	61512765	0.00378607	0.00193609	0.00111513	0.000273388	0.00235307	0.00174597	0.000475345	0.000890815
ARGE	2020	SSP1	61512809	0.00119447	0.000610817	0.000351813	8.62513e-05	0.000742371	0.000550836	0.000149967	0.000281043
ARGE	2020	SSP1	61512829	0.00141	0.000721032	0.000415294	0.000101814	0.000876324	0.000650228	0.000177027	0.000331755
ARGE	2020	SSP1	61512854	0.0316526	0.0161862	0.00932282	0.0022856	0.0196723	0.0145968	0.00397402	0.00744747
ARGE	2020	SSP1	61512944	0.0111117	0.00324375	0.00186831	0.000390257	0.00261507	0.00266135	0.000720671	0.00157017
ARGE	2020	SSP1	61512972	2.6599	0.780264	0.44941	0.0940578	0.632643	0.640888	0.173558	0.377483
ARGE	2020	SSP1	61513016	0.000164594	8.41689e-05	4.84789e-05	1.18852e-05	0.000102297	7.59037e-05	2.0665e-05	3.8727e-05
ARGE	2020	SSP1	61513017	0.012025	0.00614924	0.00354179	0.000868312	0.00747362	0.0055454	0.00150975	0.00282933
ARGE	2020	SSP1	61513068	0.000527699	0.00026985	0.000155426	3.81046e-05	0.000327969	0.000243351	6.62532e-05	0.000124161
ARGE	2020	SSP1	61513123	0.192003	0.0562591	0.0324036	0.00677872	0.0455545	0.0461977	0.0125106	0.0272211
ARGE	2020	SSP1	61513172	0.00146781	0.000750597	0.000432322	0.000105989	0.000912256	0.00067689	0.000184285	0.000345358
ARGE	2020	SSP1	61513197	0.0406561	0.0207891	0.0119739	0.00293552	0.0252659	0.0187475	0.00510407	0.00956533
ARGE	2020	SSP1	61513446	0.000381693	0.000195187	0.000112422	2.75617e-05	0.000237225	0.00017602	4.7922e-05	8.98076e-05
ARGE	2020	SSP1	61513447	0.000255526	0.000130669	7.52615e-05	1.84513e-05	0.000158811	0.000117837	3.20816e-05	6.01221e-05
ARGE	2020	SSP1	61513448	0	0	0	0	0	0	0	0
ARGE	2020	SSP1	61513514	0.715836	0.249207	0.143536	0.0319414	0.239274	0.21209	0.0575558	0.118385
ARGE	2020	SSP1	61513569	0.0361179	0.0184697	0.010638	0.00260804	0.0224476	0.016656	0.00453465	0.0084981
ARGE	2020	SSP1	61513570	7.25018e-05	3.70753e-05	2.13543e-05	5.23528e-06	4.50604e-05	3.34346e-05	9.10268e-06	1.70588e-05
ARGE	2020	SSP1	61513643	0.00919434	0.00470173	0.00270806	0.000663914	0.00571435	0.00424003	0.00115436	0.00216331
ARGE	2020	SSP1	61513708	0.00695058	0.00353052	0.00203348	0.000497871	0.00427795	0.00318126	0.000866069	0.00162519
ARGE	2020	SSP1	61513867	0.000457183	0.00023379	0.000134657	3.30127e-05	0.000284143	0.000210833	5.73999e-05	0.00010757
ARGE	2020	SSP1	61513914	0.00208693	0.0010672	0.000614676	0.000150695	0.00129705	0.000962402	0.000262017	0.00049103
ARGE	2020	SSP1	61514067	0.0398197	0.0139266	0.00802135	0.00178763	0.0134228	0.0118626	0.00321937	0.00661283
ARGE	2020	SSP1	61514126	0.000495264	0.000253264	0.000145873	3.57625e-05	0.000307811	0.000228394	6.2181e-05	0.000116529
ARGE	2020	SSP1	61514203	9.67501e-05	4.94753e-05	2.84964e-05	6.98623e-06	6.01309e-05	4.46169e-05	1.21471e-05	2.27641e-05
ARGE	2020	SSP1	61514204	0.00403309	0.00206241	0.00118789	0.000291225	0.0025066	0.00185988	0.000506359	0.000948935
ARGE	2020	SSP1	61514233	0.000116826	5.97417e-05	3.44096e-05	8.43592e-06	7.26085e-05	5.38752e-05	1.46677e-05	2.74878e-05
ARGE	2020	SSP1	61514234	0.0424849	0.0195769	0.0112757	0.00270465	0.0226237	0.017422	0.00473975	0.00907598
ARGE	2020	SSP1	61514416	0.000905916	0.00046326	0.000266825	6.54153e-05	0.000563034	0.000417769	0.000113739	0.000213151
ARGE	2020	SSP1	61514485	0.0157029	0.00803003	0.00462507	0.00113389	0.00975949	0.0072415	0.00197152	0.0036947
ARGE	2020	SSP1	61514793	7.49907e-06	3.83481e-06	2.20874e-06	5.415e-07	4.66073e-06	3.45824e-06	9.41517e-07	1.76444e-06
ARGE	2020	SSP1	61514801	0.000159059	8.13383e-05	4.68486e-05	1.14855e-05	9.88565e-05	7.33511e-05	1.99701e-05	3.74246e-05
ARGE	2020	SSP1	61514837	0.053345	0.0272791	0.015712	0.00385199	0.0331543	0.0246004	0.00669752	0.0125514
ARGE	2020	SSP1	61514869	0.0650322	0.0331741	0.0191074	0.00468213	0.0402746	0.0299077	0.00814232	0.0152664
ARGE	2020	SSP1	61514892	0.020752	0.010612	0.00611221	0.00149848	0.0128975	0.00956992	0.00260544	0.00488269
ARGE	2020	SSP1	61514894	0.000308305	0.000157659	9.08069e-05	2.22624e-05	0.000191614	0.000142177	3.87081e-05	7.25404e-05
ARGE	2020	SSP1	61514926	0.00116537	0.000595936	0.000343243	8.41501e-05	0.000724285	0.000537417	0.000146313	0.000274197
ARGE	2020	SSP1	61515130	0.0791503	0.0318093	0.0183213	0.00425079	0.0339431	0.0277479	0.00754063	0.0149119
ARGE	2020	SSP1	61515131	0.00200726	0.00102645	0.000591209	0.000144942	0.00124753	0.000925659	0.000252013	0.000472283
ARGE	2020	SSP1	61515171	0.00178609	0.000913356	0.000526067	0.000128972	0.00111007	0.000823667	0.000224246	0.000420245
ARGE	2020	SSP1	61515466	0.000889105	0.000454663	0.000261873	6.42014e-05	0.000552586	0.000410016	0.000111628	0.000209195
ARGE	2020	SSP1	61515667	0.000178549	9.13049e-05	5.2589e-05	1.28928e-05	0.00011097	8.2339e-05	2.2417e-05	4.20104e-05
ARGE	2020	SSP1	61515844	0.00137249	0.000701854	0.000404248	9.91064e-05	0.000853016	0.000632934	0.000172318	0.000322931
ARGE	2020	SSP1	61515845	0.00445002	0.00227562	0.00131069	0.000321332	0.00276572	0.00205216	0.000558706	0.00104704
ARGE	2020	SSP1	61515897	4.46176e-05	2.28162e-05	1.31415e-05	3.22179e-06	2.77302e-05	2.05757e-05	5.6018e-06	1.0498e-05
ARGE	2020	SSP1	61515910	0.0152422	0.00752646	0.00433503	0.00105534	0.0090016	0.00675838	0.00183956	0.00347154
ARGE	2020	SSP1	61515989	0.00171314	0.000876049	0.00050458	0.000123704	0.00106473	0.000790023	0.000215086	0.00040308
ARGE	2020	SSP1	61516046	0	0	0	0	0	0	0	0
ARGE	2020	SSP1	61516109	0	0	0	0	0	0	0	0
ARGE	2020	SSP1	61516217	0.00112427	0.000574922	0.000331139	8.11828e-05	0.000698745	0.000518466	0.000141154	0.000264528
ARGE	2020	SSP1	61516364	0.00126377	0.000646255	0.000372224	9.12554e-05	0.000785441	0.000582794	0.000158667	0.000297349
ARGE	2020	SSP1	61516385	0.00054921	0.000280851	0.000161762	3.96579e-05	0.000341338	0.000253272	6.8954e-05	0.000129222
ARGE	2020	SSP1	61516431	1.84605e-05	9.44015e-06	5.43726e-06	1.33301e-06	1.14733e-05	8.51315e-06	2.31773e-06	4.34352e-06
ARGE	2020	SSP1	61516444	0.0289374	0.0147978	0.00852311	0.00208954	0.0179848	0.0133447	0.00363313	0.00680862
ARGE	2020	SSP1	61516611	0	0	0	0	0	0	0	0
ARGE	2020	SSP1	61516658	0.00142818	0.000730331	0.00042065	0.000103127	0.000887625	0.000658614	0.00017931	0.000336033
ARGE	2020	SSP1	61516752	0.000122181	6.24798e-05	3.59866e-05	8.82256e-06	7.59364e-05	5.63444e-05	1.534e-05	2.87476e-05
ARGE	2020	SSP1	61516771	0.00391838	0.00200375	0.0011541	0.000282942	0.00243531	0.00180699	0.000491957	0.000921947
ARGE	2020	SSP1	61516926	0.0460786	0.0235633	0.0135718	0.00332729	0.0286382	0.0212494	0.00578523	0.0108417
ARGE	2020	SSP1	61517123	0.000213507	0.000109181	6.28853e-05	1.54171e-05	0.000132696	9.84599e-05	2.6806e-05	5.02355e-05
ARGE	2020	SSP1	61517356	0.000436885	0.000223411	0.000128678	3.1547e-05	0.000271528	0.000201472	5.48515e-05	0.000102794
ARGE	2020	SSP1	61517720	0.000258786	0.000132336	7.62216e-05	1.86867e-05	0.000160837	0.000119341	3.24908e-05	6.0889e-05
ARGE	2020	SSP1	61517851	0.000566995	0.000289945	0.000167	4.09422e-05	0.000352392	0.000261473	7.11869e-05	0.000133407
ARGE	2020	SSP1	61517999	0.00408566	0.00208929	0.00120337	0.000295021	0.00253927	0.00188413	0.000512959	0.000961305
ARGE	2020	SSP1	61518032	0.323134	0.133355	0.0768089	0.0179443	0.14472	0.11681	0.0317509	0.062374
ARGE	2020	SSP1	61518052	0.000470173	0.000240433	0.000138483	3.39507e-05	0.000292216	0.000216823	5.90307e-05	0.000110626
ARGE	2020	SSP1	61518127	0.00580029	0.0029661	0.00170839	0.000418833	0.00360492	0.00267484	0.000728233	0.00136474
ARGE	2020	SSP1	61518144	0.00119737	0.000612303	0.000352669	8.64612e-05	0.000744178	0.000552177	0.000150332	0.000281727
ARGE	2020	SSP1	61518269	0.000609665	0.000311765	0.000179568	4.40233e-05	0.000378911	0.000281151	7.65441e-05	0.000143447
ARGE	2020	SSP1	61518511	0.000103588	5.29717e-05	3.05102e-05	7.47996e-06	6.43805e-05	4.777e-05	1.30055e-05	2.43729e-05
ARGE	2020	SSP1	61518530	4.41415e-05	2.25727e-05	1.30012e-05	3.18741e-06	2.74343e-05	2.03561e-05	5.54202e-06	1.03859e-05
ARGE	2020	SSP1	61518534	0.000661607	0.000338327	0.000194867	4.7774e-05	0.000411194	0.000305104	8.30655e-05	0.000155668
ARGE	2020	SSP1	61518549	0.000434241	0.000222059	0.000127899	3.13561e-05	0.000269884	0.000200253	5.45195e-05	0.000102172
ARGE	2020	SSP1	61518749	0.000863703	0.000441673	0.000254391	6.23671e-05	0.000536798	0.000398302	0.000108439	0.000203219
ARGE	2020	SSP1	61518797	0.0289813	0.0148055	0.00852752	0.00209022	0.0179861	0.01335	0.00363455	0.00681262
ARGE	2020	SSP1	61518942	0.00125579	0.000642175	0.000369875	9.06793e-05	0.000780483	0.000579115	0.000157666	0.000295472
ARGE	2020	SSP1	61519079	0.000253911	0.000129843	7.47857e-05	1.83346e-05	0.000157807	0.000117092	3.18788e-05	5.9742e-05
ARGE	2020	SSP1	61519151	8.89861e-05	4.55049e-05	2.62096e-05	6.42559e-06	5.53055e-05	4.10365e-05	1.11723e-05	2.09373e-05
ARGE	2020	SSP1	61519193	4.07805e-05	2.0854e-05	1.20113e-05	2.94472e-06	2.53454e-05	1.88062e-05	5.12004e-06	9.59514e-06
ARGE	2020	SSP1	61519345	0	0	0	0	0	0	0	0
ARGE	2020	SSP1	61519346	0	0	0	0	0	0	0	0
ARGE	2020	SSP1	61519378	0.00133269	0.000681499	0.000392524	9.62322e-05	0.000828277	0.000614578	0.000167321	0.000313565
ARGE	2020	SSP1	61519454	0.576513	0.242615	0.139739	0.0328078	0.266455	0.213142	0.0579453	0.113293
ARGE	2020	SSP1	61519656	2.2771	0.91297	0.525845	0.121927	0.972718	0.796106	0.216341	0.428079
ARGE	2020	SSP1	61519760	0	0	0	0	0	0	0	0
ARGE	2020	SSP1	61519824	0.00117428	0.000600494	0.000345868	8.47937e-05	0.000729825	0.000541527	0.000147432	0.000276294
ARGE	2020	SSP1	61519825	0.000794473	0.000406271	0.000234	5.73681e-05	0.000493771	0.000366376	9.9747e-05	0.000186929
ARGE	2020	SSP1	61520047	0.000138997	7.10792e-05	4.09396e-05	1.00369e-05	8.63878e-05	6.40994e-05	1.74513e-05	3.27043e-05
ARGE	2020	SSP1	61520048	8.1819e-06	4.18399e-06	2.40986e-06	5.90807e-07	5.08511e-06	3.77313e-06	1.02725e-06	1.9251e-06
ARGE	2020	SSP1	61520061	0.0773045	0.0395313	0.0227689	0.00558208	0.0480453	0.0356494	0.00970566	0.0181888
ARGE	2020	SSP1	61520062	0.000356179	0.00018214	0.000104907	2.57193e-05	0.000221368	0.000164254	4.47187e-05	8.38044e-05
ARGE	2020	SSP1	61520170	0.127504	0.0514778	0.0296498	0.0068875	0.0550944	0.0449377	0.0122125	0.0241227
ARGE	2020	SSP1	61520672	0	0	0	0	0	0	0	0
ARGE	2020	SSP1	61520808	0.000122403	6.25932e-05	3.60519e-05	8.83857e-06	7.60741e-05	5.64467e-05	1.53678e-05	2.87998e-05
ARGE	2020	SSP1	61520874	0.00224789	0.00114951	0.000662083	0.000162318	0.00139708	0.00103663	0.000282225	0.0005289
ARGE	2020	SSP1	61521005	0.027312	0.0139666	0.00804434	0.00197217	0.0169746	0.0125951	0.00342905	0.00642616
ARGE	2020	SSP1	61521006	0.00195869	0.00100162	0.000576904	0.000141435	0.00121734	0.000903261	0.000245916	0.000460855
ARGE	2020	SSP1	61521070	0.000103397	5.28745e-05	3.04542e-05	7.46623e-06	6.42623e-05	4.76824e-05	1.29817e-05	2.43281e-05
ARGE	2020	SSP1	61521134	2.51228e-06	1.28471e-06	7.39957e-07	1.8141e-07	1.5614e-06	1.15856e-06	3.1542e-07	5.91109e-07
ARGE	2020	SSP1	61521135	0.000749136	0.000383087	0.000220647	5.40944e-05	0.000465594	0.000345469	9.40549e-05	0.000176262
ARGE	2020	SSP1	61521184	0.000121228	6.19925e-05	3.57059e-05	8.75375e-06	7.53441e-05	5.5905e-05	1.52203e-05	2.85234e-05
ARGE	2020	SSP1	61521381	0.00107071	0.000547528	0.000315361	7.73146e-05	0.000665452	0.000493762	0.000134428	0.000251924
ARGE	2020	SSP1	61521416	0.234757	0.102246	0.058891	0.013943	0.114577	0.0902795	0.0245505	0.0476117
ARGE	2020	SSP1	61521437	0.00564644	0.00288743	0.00166308	0.000407724	0.00350931	0.00260389	0.000708917	0.00132854
ARGE	2020	SSP1	61521556	0.345166	0.157535	0.0907355	0.0217175	0.181136	0.140012	0.0380884	0.0730878
ARGE	2020	SSP1	61521612	0.0596768	0.0254348	0.0146498	0.0034503	0.0281465	0.0223872	0.00608689	0.0118648
ARGE	2020	SSP1	61521749	9.07184e-06	4.63908e-06	2.67198e-06	6.55068e-07	5.63822e-06	4.18353e-06	1.13898e-06	2.13449e-06
ARGE	2020	SSP1	61521898	0.00267169	0.00136623	0.000786909	0.00019292	0.00166048	0.00123207	0.000335434	0.000628616
ARGE	2020	SSP1	61522033	0.000306185	0.000156574	9.01824e-05	2.21093e-05	0.000190296	0.000141199	3.84419e-05	7.20416e-05
ARGE	2020	SSP1	61522083	9.8643e-06	5.04432e-06	2.90539e-06	7.12291e-07	6.13074e-06	4.54898e-06	1.23847e-06	2.32095e-06
ARGE	2020	SSP1	61522084	0	0	0	0	0	0	0	0
ARGE	2020	SSP1	61522117	0.000450801	0.000230527	0.000132777	3.25519e-05	0.000280176	0.000207889	5.65985e-05	0.000106068
ARGE	2020	SSP1	61522342	0	0	0	0	0	0	0	0
ARGE	2020	SSP1	61522343	0	0	0	0	0	0	0	0
ARGE	2020	SSP1	61522394	0.00201858	0.00103225	0.000594545	0.00014576	0.00125457	0.000930882	0.000253435	0.000474947
ARGE	2020	SSP1	61522503	0.000209261	0.00010701	6.16347e-05	1.51105e-05	0.000130057	9.65019e-05	2.62729e-05	4.92364e-05
ARGE	2020	SSP1	61522513	0	0	0	0	0	0	0	0
ARGE	2020	SSP1	61522637	6.427e-05	3.28659e-05	1.89298e-05	4.64087e-06	3.99443e-05	2.96385e-05	8.06917e-06	1.51219e-05
ARGE	2020	SSP1	61522645	0.000988303	0.00050539	0.00029109	7.13644e-05	0.000614238	0.000455762	0.000124083	0.000232535
ARGE	2020	SSP1	61523022	0.000887435	0.000453809	0.000261381	6.40808e-05	0.000551548	0.000409246	0.000111419	0.000208802
ARGE	2020	SSP1	61523023	2.65139e-06	1.35584e-06	7.80928e-07	1.91454e-07	1.64786e-06	1.2227e-06	3.32885e-07	6.23838e-07
ARGE	2020	SSP1	61523025	0.000137974	7.05562e-05	4.06384e-05	9.96299e-06	8.57521e-05	6.36277e-05	1.73228e-05	3.24636e-05
ARGE	2020	SSP1	61523030	0.000157624	8.06045e-05	4.64259e-05	1.13819e-05	9.79647e-05	7.26893e-05	1.97899e-05	3.7087e-05
ARGE	2020	SSP1	61523066	0.0116358	0.00595022	0.00342716	0.00084021	0.00723174	0.00536592	0.00146089	0.00273776
ARGE	2020	SSP1	61523158	0.000136283	6.96914e-05	4.01403e-05	9.84088e-06	8.47011e-05	6.28479e-05	1.71105e-05	3.20658e-05
ARGE	2020	SSP1	61523221	9.48113e-05	4.84838e-05	2.79253e-05	6.84623e-06	5.8926e-05	4.37228e-05	1.19037e-05	2.23079e-05
ARGE	2020	SSP1	61523224	0.00750339	0.00383702	0.00221002	0.000541812	0.00466342	0.00346023	0.00094206	0.00176545
ARGE	2020	SSP1	61523525	0.000211674	0.000108244	6.23454e-05	1.52847e-05	0.000131557	9.76146e-05	2.65759e-05	4.98042e-05
ARGE	2020	SSP1	61523555	0.00130574	0.000667717	0.000384586	9.4286e-05	0.000811526	0.000602148	0.000163937	0.000307224
ARGE	2020	SSP1	61523558	0.0192041	0.00982042	0.00565629	0.00138671	0.0119355	0.00885608	0.0024111	0.00451848
ARGE	2020	SSP1	61523693	0.000448001	0.000229095	0.000131952	3.23497e-05	0.000278436	0.000206599	5.62471e-05	0.000105409
ARGE	2020	SSP1	61523779	4.2333e-05	2.16479e-05	1.24686e-05	3.05682e-06	2.63103e-05	1.95221e-05	5.31495e-06	9.96042e-06
ARGE	2020	SSP1	61523800	8.07476e-05	4.1292e-05	2.3783e-05	5.8307e-06	5.01852e-05	3.72372e-05	1.0138e-05	1.89989e-05
ARGE	2020	SSP1	61523802	0.000917155	0.000469007	0.000270135	6.62268e-05	0.000570019	0.000422951	0.00011515	0.000215795
ARGE	2020	SSP1	61523990	0.000812584	0.000415532	0.000239335	5.86758e-05	0.000505027	0.000374728	0.000102021	0.000191191
ARGE	2020	SSP1	61524047	0.000162743	8.3222e-05	4.79336e-05	1.17515e-05	0.000101146	7.50498e-05	2.04325e-05	3.82914e-05
ARGE	2020	SSP1	61524081	0	0	0	0	0	0	0	0
ARGE	2020	SSP1	61524137	0.000286683	0.000146602	8.44385e-05	2.07011e-05	0.000178176	0.000132206	3.59934e-05	6.7453e-05
ARGE	2020	SSP1	61524173	4.85584e-06	2.48314e-06	1.43022e-06	3.50635e-07	3.01794e-06	2.2393e-06	6.09656e-07	1.14252e-06
ARGE	2020	SSP1	61524192	0.00140489	0.000718421	0.00041379	0.000101446	0.00087315	0.000647873	0.000176386	0.000330553
ARGE	2020	SSP1	61524227	0.00104555	0.000534662	0.00030795	7.54978e-05	0.000649815	0.00048216	0.000131269	0.000246004
ARGE	2020	SSP1	61524322	0.00010135	5.18273e-05	2.9851e-05	7.31835e-06	6.29895e-05	4.67379e-05	1.27246e-05	2.38463e-05
ARGE	2020	SSP1	61524432	0.00010513	5.37605e-05	3.09646e-05	7.59134e-06	6.53392e-05	4.84814e-05	1.31992e-05	2.47358e-05
ARGE	2020	SSP1	61524448	0	0	0	0	0	0	0	0
ARGE	2020	SSP1	61524461	0.0372202	0.0180933	0.0104212	0.00252876	0.0214785	0.0162149	0.00441305	0.00835488
ARGE	2020	SSP1	61524503	0.000114615	5.8611e-05	3.37583e-05	8.27626e-06	7.12344e-05	5.28556e-05	1.43901e-05	2.69676e-05
ARGE	2020	SSP1	61524523	0.000278676	0.000142507	8.20801e-05	2.01229e-05	0.000173199	0.000128513	3.49881e-05	6.5569e-05
ARGE	2020	SSP1	61524544	0.000300779	0.00015381	8.85901e-05	2.1719e-05	0.000186936	0.000138706	3.77632e-05	7.07696e-05
ARGE	2020	SSP1	61524548	0.00851132	0.00435244	0.00250689	0.000614593	0.00528985	0.00392504	0.00106861	0.00200261
ARGE	2020	SSP1	61524583	7.35091e-05	3.75905e-05	2.1651e-05	5.30802e-06	4.56865e-05	3.38992e-05	9.22915e-06	1.72958e-05
ARGE	2020	SSP1	61524629	0	0	0	0	0	0	0	0
ARGE	2020	SSP1	61524698	6.36303e-05	3.25387e-05	1.87414e-05	4.59468e-06	3.95467e-05	2.93435e-05	7.98885e-06	1.49714e-05
ARGE	2020	SSP1	61524710	0.000466229	0.000156014	8.98594e-05	1.97396e-05	0.000144761	0.000131776	3.5745e-05	7.44087e-05
ARGE	2020	SSP1	61524756	9.41177e-05	4.81291e-05	2.7721e-05	6.79614e-06	5.84949e-05	4.34029e-05	1.18166e-05	2.21447e-05
ARGE	2020	SSP1	61524858	0.00159204	0.000814124	0.000468912	0.00011496	0.000989465	0.000734178	0.000199882	0.000374587
ARGE	2020	SSP1	61524889	0.000415846	0.000212652	0.000122481	3.00278e-05	0.000258451	0.00019177	5.22099e-05	9.78433e-05
ARGE	2020	SSP1	61524890	0.000118383	6.05377e-05	3.4868e-05	8.54832e-06	7.3576e-05	5.4593e-05	1.48631e-05	2.7854e-05
ARGE	2020	SSP1	61524892	0.00329548	0.00168521	0.000970636	0.000237963	0.00204817	0.00151973	0.000413751	0.000775385
ARGE	2020	SSP1	61524919	5.81595e-06	2.97411e-06	1.713e-06	4.19964e-07	3.61466e-06	2.68206e-06	7.30199e-07	1.36842e-06
ARGE	2020	SSP1	61524920	5.47326e-05	2.79887e-05	1.61207e-05	3.95219e-06	3.40167e-05	2.52403e-05	6.87174e-06	1.28779e-05
ARGE	2020	SSP1	61524963	6.43289e-05	3.2896e-05	1.89472e-05	4.64513e-06	3.99809e-05	2.96657e-05	8.07657e-06	1.51358e-05
ARGE	2020	SSP1	61525024	1.21003e-05	6.18774e-06	3.56396e-06	8.73749e-07	7.52041e-06	5.58011e-06	1.5192e-06	2.84704e-06
ARGE	2020	SSP1	61525049	5.37163e-05	2.7469e-05	1.58214e-05	3.8788e-06	3.33851e-05	2.47716e-05	6.74414e-06	1.26388e-05
ARGE	2020	SSP1	61525088	0.000370808	0.000189621	0.000109216	2.67757e-05	0.00023046	0.000171	4.65554e-05	8.72465e-05
ARGE	2020	SSP1	61525092	0.000232237	0.00011876	6.84022e-05	1.67696e-05	0.000144337	0.000107098	2.91577e-05	5.46426e-05
ARGE	2020	SSP1	61525093	0.000274432	0.000140337	8.08299e-05	1.98164e-05	0.000170561	0.000126556	3.44552e-05	6.45703e-05
ARGE	2020	SSP1	61525106	1.13622	0.375585	0.216326	0.0473243	0.344649	0.316472	0.0858327	0.179356
ARGE	2020	SSP1	61525384	1.74312e-07	8.91383e-08	5.13411e-08	1.25869e-08	1.08336e-07	8.03851e-08	2.18851e-08	4.10135e-08
ARGE	2020	SSP1	61525505	0.000187867	9.60697e-05	5.53334e-05	1.35657e-05	0.000116761	8.66359e-05	2.35869e-05	4.42027e-05
ARGE	2020	SSP1	61525535	0.0444998	0.0227559	0.0131068	0.00321328	0.027657	0.0205213	0.005587	0.0104702
ARGE	2020	SSP1	61525537	0.00586061	0.00299695	0.00172616	0.000423188	0.00364241	0.00270265	0.000735806	0.00137893
ARGE	2020	SSP1	61525581	4.36139e-05	2.23029e-05	1.28458e-05	3.14932e-06	2.71064e-05	2.01128e-05	5.47578e-06	1.02618e-05
ARGE	2020	SSP1	61525612	0.00101254	0.000517784	0.000298229	7.31144e-05	0.000629301	0.000466939	0.000127125	0.000238238
ARGE	2020	SSP1	61525690	0.0577248	0.0216727	0.0124829	0.00284222	0.0220696	0.0186954	0.00507737	0.0102218
ARGE	2020	SSP1	61526078	0.000224646	0.000114877	6.61662e-05	1.62215e-05	0.000139619	0.000103597	2.82045e-05	5.28564e-05
ARGE	2020	SSP1	61526111	4.37813e-05	2.23885e-05	1.28952e-05	3.1614e-06	2.72104e-05	2.019e-05	5.49679e-06	1.03012e-05
ARGE	2020	SSP1	61526112	0.00104825	0.000536047	0.000308748	7.56933e-05	0.000651498	0.000483409	0.000131609	0.000246641
ARGE	2020	SSP1	61526113	0.00124999	0.00063921	0.000368167	9.02606e-05	0.000776879	0.000576441	0.000156938	0.000294107
ARGE	2020	SSP1	61526278	0.000382338	0.000195517	0.000112612	2.76082e-05	0.000237626	0.000176317	4.8003e-05	8.99594e-05
ARGE	2020	SSP1	61526298	0.000536918	0.000274564	0.000158141	3.87703e-05	0.000333698	0.000247603	6.74106e-05	0.00012633
ARGE	2020	SSP1	61526403	0.0497975	0.025465	0.0146671	0.00359583	0.0309495	0.0229644	0.00625213	0.0117167
ARGE	2020	SSP1	61526428	0.00211845	0.00108332	0.000623959	0.000152971	0.00131663	0.000976936	0.000265974	0.000498445
ARGE	2020	SSP1	61526538	6.6977e-05	3.42501e-05	1.97271e-05	4.83634e-06	4.16267e-05	3.08868e-05	8.40904e-06	1.57589e-05
ARGE	2020	SSP1	61526614	0.00228588	0.00116893	0.000673273	0.000165061	0.00142069	0.00105415	0.000286995	0.000537839
ARGE	2020	SSP1	61526651	0.000542839	0.000277592	0.000159885	3.91978e-05	0.000337378	0.000250333	6.8154e-05	0.000127723
ARGE	2020	SSP1	61526703	0.00367541	0.0018795	0.00108254	0.000265398	0.0022843	0.00169494	0.000461452	0.000864778
ARGE	2020	SSP1	61526863	0.00157723	0.000775019	0.000446389	0.000108561	0.000924776	0.000695502	0.000189302	0.000357599
ARGE	2020	SSP1	61526892	0.00216127	0.00110521	0.000636572	0.000156063	0.00134325	0.000996685	0.000271351	0.000508521
ARGE	2020	SSP1	61526992	0	0	0	0	0	0	0	0
ARGE	2020	SSP1	61526993	0	0	0	0	0	0	0	0
ARGE	2020	SSP1	61527006	0.000474115	0.000242449	0.000139644	3.42354e-05	0.000294666	0.000218641	5.95257e-05	0.000111553
ARGE	2020	SSP1	61527208	0	0	0	0	0	0	0	0
ARGE	2020	SSP1	61527215	0.830246	0.249216	0.143541	0.0303167	0.207445	0.205769	0.0557414	0.120253
ARGE	2020	SSP1	61527264	0.00483089	0.00247038	0.00142287	0.000348834	0.00300243	0.00222779	0.000606524	0.00113665
ARGE	2020	SSP1	61527612	0	0	0	0	0	0	0	0
ARGE	2020	SSP1	61527622	2.13995e-06	1.09431e-06	6.30292e-07	1.54524e-07	1.33e-06	9.86852e-07	2.68673e-07	5.03504e-07
ARGE	2020	SSP1	61527623	0.000445706	0.000227922	0.000131276	3.2184e-05	0.00027701	0.00020554	5.5959e-05	0.000104869
ARGE	2020	SSP1	61527624	0.000359729	0.000183955	0.000105953	2.59757e-05	0.000223575	0.000165891	4.51644e-05	8.46399e-05
ARGE	2020	SSP1	61527658	0.00170229	0.000870504	0.000501386	0.000122921	0.00105799	0.000785023	0.000213725	0.000400528
ARGE	2020	SSP1	61527662	0.00149398	0.000763979	0.000440031	0.000107879	0.000928521	0.000688958	0.000187571	0.000351515
ARGE	2020	SSP1	61527705	0.000129737	6.63439e-05	3.82122e-05	9.36819e-06	8.06327e-05	5.98291e-05	1.62887e-05	3.05256e-05
ARGE	2020	SSP1	61527779	0.00363512	0.0018589	0.00107067	0.000262488	0.00225925	0.00167636	0.000456393	0.000855298
ARGE	2020	SSP1	61527803	0.00470881	0.00240795	0.00138691	0.000340018	0.00292656	0.00217149	0.000591196	0.00110792
ARGE	2020	SSP1	61527805	0.000748365	0.000382693	0.00022042	5.40387e-05	0.000465115	0.000345113	9.39581e-05	0.000176081
ARGE	2020	SSP1	61527880	5.34269e-05	2.7321e-05	1.57361e-05	3.8579e-06	3.32052e-05	2.46381e-05	6.70781e-06	1.25707e-05
ARGE	2020	SSP1	61527881	0.000142536	7.2889e-05	4.1982e-05	1.02924e-05	8.85874e-05	6.57315e-05	1.78956e-05	3.3537e-05
ARGE	2020	SSP1	61527882	0.000274127	0.000140181	8.07403e-05	1.97945e-05	0.000170372	0.000126416	3.4417e-05	6.44988e-05
ARGE	2020	SSP1	61527883	0.000132191	6.75985e-05	3.89348e-05	9.54535e-06	8.21574e-05	6.09605e-05	1.65967e-05	3.11028e-05
ARGE	2020	SSP1	61527945	2.56093e-06	1.30958e-06	7.54284e-07	1.84922e-07	1.59164e-06	1.18099e-06	3.21527e-07	6.02554e-07
ARGE	2020	SSP1	61527974	0	0	0	0	0	0	0	0
ARGE	2020	SSP1	61528007	0	0	0	0	0	0	0	0
ARGE	2020	SSP1	61528026	0.000405092	0.000207153	0.000119314	2.92513e-05	0.000251768	0.000186811	5.08598e-05	9.53131e-05
ARGE	2020	SSP1	61528231	0.00112705	0.000576342	0.000331957	8.13833e-05	0.000700471	0.000519747	0.000141503	0.000265181
ARGE	2020	SSP1	61528265	0	0	0	0	0	0	0	0
ARGE	2020	SSP1	61528298	0.000527142	0.000269566	0.000155262	3.80644e-05	0.000327623	0.000243095	6.61833e-05	0.00012403
ARGE	2020	SSP1	61528350	0.000485694	0.00024837	0.000143054	3.50715e-05	0.000301863	0.000223981	6.09795e-05	0.000114278
ARGE	2020	SSP1	61528356	0.301319	0.111066	0.0639708	0.0144874	0.11157	0.0955042	0.0259327	0.0524731
ARGE	2020	SSP1	61528544	0.0223234	0.0114155	0.00657502	0.00161195	0.0138741	0.0102946	0.00280272	0.00525241
ARGE	2020	SSP1	61528614	0.000429607	0.000219689	0.000126534	3.10215e-05	0.000267004	0.000198116	5.39376e-05	0.000101081
ARGE	2020	SSP1	61528734	0.000101904	5.21109e-05	3.00144e-05	7.3584e-06	6.33343e-05	4.69938e-05	1.27942e-05	2.39768e-05
ARGE	2020	SSP1	61528751	0.00150067	0.000767401	0.000442002	0.000108362	0.00093268	0.000692044	0.000188411	0.00035309
ARGE	2020	SSP1	61528783	0.000141966	7.25974e-05	4.18141e-05	1.02512e-05	8.8233e-05	6.54685e-05	1.7824e-05	3.34029e-05
ARGE	2020	SSP1	61528789	0.00555408	0.0028402	0.00163587	0.000401055	0.0034519	0.0025613	0.000697321	0.00130681
ARGE	2020	SSP1	61528792	0.00646957	0.00330836	0.00190552	0.000467161	0.00402089	0.00298348	0.000812262	0.00152221
ARGE	2020	SSP1	61528839	0.00324288	0.00165832	0.000955145	0.000234165	0.00201548	0.00149548	0.000407148	0.00076301
ARGE	2020	SSP1	61528917	4.26503e-06	2.18101e-06	1.2562e-06	3.07973e-07	2.65075e-06	1.96684e-06	5.35479e-07	1.00351e-06
ARGE	2020	SSP1	61528918	0.000498772	0.000255058	0.000146906	3.60159e-05	0.000309991	0.000230012	6.26215e-05	0.000117355
ARGE	2020	SSP1	61528950	0	0	0	0	0	0	0	0
ARGE	2020	SSP1	61528967	0	0	0	0	0	0	0	0
ARGE	2020	SSP1	61529454	0.000285579	0.000146037	8.41133e-05	2.06214e-05	0.00017749	0.000131697	3.58548e-05	6.71933e-05
ARGE	2020	SSP1	61529495	3.29521e-05	1.68508e-05	9.70556e-06	2.37944e-06	2.048e-05	1.51961e-05	4.13717e-06	7.75321e-06
ARGE	2020	SSP1	61529525	0.000893358	0.000456838	0.000263126	6.45085e-05	0.000555229	0.000411977	0.000112162	0.000210196
ARGE	2020	SSP1	61529569	0.0267597	0.0136841	0.00788168	0.00193229	0.0166313	0.0123404	0.00335971	0.00629622
ARGE	2020	SSP1	61529727	0.0015713	0.000803521	0.000462805	0.000113462	0.000976578	0.000724617	0.000197279	0.000369708
ARGE	2020	SSP1	61529754	0.000889256	0.00045474	0.000261918	6.42123e-05	0.00055268	0.000410086	0.000111647	0.000209231
ARGE	2020	SSP1	61529855	0.00383155	0.00195934	0.00112853	0.000276672	0.00238134	0.00176694	0.000481055	0.000901515
ARGE	2020	SSP1	61529952	0.000970906	0.000496493	0.000285966	7.01081e-05	0.000603425	0.000447739	0.000121898	0.000228442
ARGE	2020	SSP1	61529990	4.10401e-05	2.09868e-05	1.20878e-05	2.96347e-06	2.55068e-05	1.89259e-05	5.15264e-06	9.65623e-06
ARGE	2020	SSP1	61529991	0.00203783	0.00104209	0.000600214	0.00014715	0.00126653	0.000939758	0.000255852	0.000479476
ARGE	2020	SSP1	61529994	0	0	0	0	0	0	0	0
ARGE	2020	SSP1	61530019	0.000520736	0.000266289	0.000153375	3.76018e-05	0.000323641	0.00024014	6.5379e-05	0.000122523
ARGE	2020	SSP1	61530109	0.000483297	0.000247145	0.000142348	3.48984e-05	0.000300373	0.000222876	6.06786e-05	0.000113714
ARGE	2020	SSP1	61530110	0.00050052	0.000255952	0.000147421	3.61421e-05	0.000311077	0.000230818	6.28409e-05	0.000117766
ARGE	2020	SSP1	61530160	0.0302144	0.0154508	0.0088992	0.00218175	0.0187785	0.0139335	0.00379345	0.00710906
ARGE	2020	SSP1	61530270	0.0259477	0.0132689	0.00764253	0.00187366	0.0161267	0.011966	0.00325777	0.00610518
ARGE	2020	SSP1	61530440	4.97963e-05	2.54644e-05	1.46668e-05	3.59574e-06	3.09488e-05	2.29638e-05	6.25198e-06	1.17164e-05
ARGE	2020	SSP1	61530441	0.000532816	0.000272467	0.000156933	3.84741e-05	0.000331149	0.000245711	6.68957e-05	0.000125365
ARGE	2020	SSP1	61530510	2.94863e-06	1.50784e-06	8.68476e-07	2.12917e-07	1.83259e-06	1.35978e-06	3.70204e-07	6.93775e-07
ARGE	2020	SSP1	61530692	0.00106155	0.000542847	0.000312665	7.66536e-05	0.000659763	0.000489541	0.000133279	0.00024977
ARGE	2020	SSP1	61530693	0.000205058	0.000104861	6.0397e-05	1.48071e-05	0.000127445	9.45639e-05	2.57453e-05	4.82477e-05
ARGE	2020	SSP1	61530846	0.212345	0.0757195	0.0436123	0.00977845	0.0741369	0.0647273	0.0175698	0.0358864
ARGE	2020	SSP1	61531061	0	0	0	0	0	0	0	0
ARGE	2020	SSP1	61531062	6.36791e-05	3.25637e-05	1.87558e-05	4.59821e-06	3.95771e-05	2.9366e-05	7.99499e-06	1.49829e-05
ARGE	2020	SSP1	61531139	3.98844e-05	2.03957e-05	1.17474e-05	2.88001e-06	2.47885e-05	1.83929e-05	5.00753e-06	9.3843e-06
ARGE	2020	SSP1	61531140	0	0	0	0	0	0	0	0
ARGE	2020	SSP1	61531297	0.00120224	0.000614793	0.000354103	8.68127e-05	0.000747203	0.000554421	0.000150943	0.000282873
ARGE	2020	SSP1	61531298	0.000334561	0.000171085	9.85403e-05	2.41583e-05	0.000207933	0.000154285	4.20046e-05	7.87181e-05
ARGE	2020	SSP1	61531365	0.000248302	0.000126974	7.31337e-05	1.79296e-05	0.000154321	0.000114506	3.11746e-05	5.84223e-05
ARGE	2020	SSP1	61531617	0.00133283	0.000681571	0.000392566	9.62423e-05	0.000828364	0.000614642	0.000167338	0.000313598
ARGE	2020	SSP1	61531618	0.000623378	0.000318778	0.000183607	4.50135e-05	0.000387434	0.000287474	7.82658e-05	0.000146673
ARGE	2020	SSP1	61531640	0.00320671	0.00163982	0.000944491	0.000231553	0.001993	0.00147879	0.000402606	0.000754499
ARGE	2020	SSP1	61531755	0.00195995	0.00100226	0.000577274	0.000141526	0.00121812	0.000903841	0.000246073	0.000461151
ARGE	2020	SSP1	61531756	0.00338857	0.00173282	0.000998055	0.000244685	0.00210602	0.00156266	0.000425439	0.000797289
ARGE	2020	SSP1	61531829	0.00086111	0.000440347	0.000253628	6.21799e-05	0.000535187	0.000397106	0.000108113	0.000202609
ARGE	2020	SSP1	61531862	0	0	0	0	0	0	0	0
ARGE	2020	SSP1	61531868	0.0072073	0.00368561	0.00212281	0.000520432	0.00447939	0.00332369	0.000904884	0.00169579
ARGE	2020	SSP1	61531909	0.00117347	0.000600078	0.000345628	8.47349e-05	0.000729319	0.000541152	0.00014733	0.000276102
ARGE	2020	SSP1	61531951	0	0	0	0	0	0	0	0
ARGE	2020	SSP1	61532107	0	0	0	0	0	0	0	0
ARGE	2020	SSP1	61532136	0.000169617	8.67372e-05	4.99582e-05	1.22479e-05	0.000105418	7.82198e-05	2.12956e-05	3.99087e-05
ARGE	2020	SSP1	61532205	0.00462069	0.00236289	0.00136096	0.000333655	0.00287179	0.00213086	0.000580133	0.00108719
ARGE	2020	SSP1	61532269	9.25851e-05	4.73454e-05	2.72696e-05	6.68548e-06	5.75423e-05	4.26962e-05	1.16242e-05	2.17841e-05
ARGE	2020	SSP1	61532485	0.0232251	0.0118767	0.00684062	0.00167706	0.0144346	0.0107104	0.00291594	0.00546458
ARGE	2020	SSP1	61532708	2.10659e-05	1.07725e-05	6.20467e-06	1.52115e-06	1.30926e-05	9.71469e-06	2.64485e-06	4.95655e-06
ARGE	2020	SSP1	61533008	1.01111e-05	5.17051e-06	2.97807e-06	7.30109e-07	6.2841e-06	4.66277e-06	1.26945e-06	2.37901e-06
ARGE	2020	SSP1	61533043	0.000273493	0.000139857	8.05534e-05	1.97487e-05	0.000169978	0.000126123	3.43374e-05	6.43495e-05
ARGE	2020	SSP1	61533044	0	0	0	0	0	0	0	0
ARGE	2020	SSP1	61533139	0.00389681	0.00199272	0.00114775	0.000281385	0.0024219	0.00179704	0.000489249	0.00091687
ARGE	2020	SSP1	61533140	0.00724363	0.00370418	0.00213351	0.000523055	0.00450197	0.00334044	0.000909446	0.00170433
ARGE	2020	SSP1	61533241	0.0179373	0.00917263	0.00528318	0.00129524	0.0111482	0.0082719	0.00225205	0.00422043
ARGE	2020	SSP1	61533246	0.00525164	0.00268554	0.0015468	0.000379216	0.00326394	0.00242183	0.00065935	0.00123565
ARGE	2020	SSP1	61533282	5.0588e-05	2.58692e-05	1.49e-05	3.65291e-06	3.14408e-05	2.33289e-05	6.35138e-06	1.19027e-05
ARGE	2020	SSP1	61533287	0.0023341	0.00119359	0.000687474	0.000168543	0.00145066	0.00107638	0.000293048	0.000549184
ARGE	2020	SSP1	61533312	0.00712229	0.00364214	0.00209777	0.000514294	0.00442656	0.00328449	0.000894212	0.00167579
ARGE	2020	SSP1	61533345	0.000659832	0.000337419	0.000194344	4.76458e-05	0.00041009	0.000304285	8.28426e-05	0.00015525
ARGE	2020	SSP1	61533397	0.00107906	0.000551803	0.000317823	7.79181e-05	0.000670647	0.000497617	0.000135478	0.00025389
ARGE	2020	SSP1	61533398	0	0	0	0	0	0	0	0
ARGE	2020	SSP1	61533406	0.0102265	0.00522955	0.00301207	0.000738446	0.00635586	0.00471602	0.00128395	0.00240617
ARGE	2020	SSP1	61533432	0.087006	0.0301035	0.0173388	0.00385084	0.0287549	0.0255904	0.0069441	0.0143094
ARGE	2020	SSP1	61533434	7.49687e-05	3.83369e-05	2.20809e-05	5.41341e-06	4.65936e-05	3.45723e-05	9.4124e-06	1.76392e-05
ARGE	2020	SSP1	61533435	0.000375454	0.000191997	0.000110585	2.71112e-05	0.000233348	0.000173143	4.71387e-05	8.83397e-05
ARGE	2020	SSP1	61533772	0	0	0	0	0	0	0	0
ARGE	2020	SSP1	61533809	0	0	0	0	0	0	0	0
ARGE	2020	SSP1	61533933	1.35422e-06	6.92508e-07	3.98865e-07	9.77867e-08	8.41657e-07	6.24506e-07	1.70024e-07	3.18631e-07
ARGE	2020	SSP1	61534005	2.04487e-05	1.04569e-05	6.02287e-06	1.47658e-06	1.2709e-05	9.43004e-06	2.56736e-06	4.81132e-06
ARGE	2020	SSP1	61534041	0	0	0	0	0	0	0	0
ARGE	2020	SSP1	61534138	0.000148349	7.58614e-05	4.36941e-05	1.07121e-05	9.22e-05	6.8412e-05	1.86254e-05	3.49047e-05
ARGE	2020	SSP1	61534139	0	0	0	0	0	0	0	0
ARGE	2020	SSP1	61534257	0.00032122	0.000164263	9.46107e-05	2.3195e-05	0.000199641	0.000148132	4.03295e-05	7.5579e-05
ARGE	2020	SSP1	61534258	0.00120556	0.000616489	0.00035508	8.70523e-05	0.000749265	0.000555951	0.000151359	0.000283653
ARGE	2020	SSP1	61534289	0.0026564	0.0013584	0.000782403	0.000191816	0.00165097	0.00122501	0.000333513	0.000625017
ARGE	2020	SSP1	61534330	0.00392548	0.00200738	0.00115619	0.000283455	0.00243971	0.00181026	0.000492848	0.000923616
ARGE	2020	SSP1	61534434	2.40347e-05	1.22906e-05	7.07906e-06	1.73552e-06	1.49377e-05	1.10837e-05	3.01758e-06	5.65505e-06
ARGE	2020	SSP1	61534560	0	0	0	0	0	0	0	0
ARGE	2020	SSP1	61534561	0.000410983	0.000210165	0.000121049	2.96766e-05	0.000255429	0.000189527	5.15994e-05	9.66991e-05
ARGE	2020	SSP1	61534573	0.0109577	0.00560348	0.00322745	0.000791248	0.00681032	0.00505323	0.00137576	0.00257822
ARGE	2020	SSP1	61534608	0.00137579	0.00070354	0.000405219	9.93444e-05	0.000855064	0.000634454	0.000172732	0.000323706
ARGE	2020	SSP1	61534730	0.000435768	0.000222839	0.000128349	3.14664e-05	0.000270833	0.000200957	5.47112e-05	0.000102531
ARGE	2020	SSP1	61534731	0	0	0	0	0	0	0	0
ARGE	2020	SSP1	61534764	0	0	0	0	0	0	0	0
ARGE	2020	SSP1	61534765	0	0	0	0	0	0	0	0
ARGE	2020	SSP1	61534839	0.000195316	9.98788e-05	5.75274e-05	1.41035e-05	0.00012139	9.0071e-05	2.45221e-05	4.59553e-05
ARGE	2020	SSP1	61534886	0.000710286	0.00036322	0.000209205	5.1289e-05	0.000441448	0.000327553	8.91772e-05	0.000167121
ARGE	2020	SSP1	61534891	0.00295277	0.00150996	0.000869696	0.000213216	0.00183517	0.00136169	0.000370724	0.00069475
ARGE	2020	SSP1	61534913	0.000222851	0.00011396	6.56376e-05	1.60919e-05	0.000138504	0.000102769	2.79792e-05	5.24341e-05
ARGE	2020	SSP1	61534922	0.000150875	7.71534e-05	4.44382e-05	1.08946e-05	9.37703e-05	6.95771e-05	1.89426e-05	3.54991e-05
ARGE	2020	SSP1	61534957	0.000164183	8.39584e-05	4.83577e-05	1.18555e-05	0.000102041	7.57139e-05	2.06133e-05	3.86302e-05
ARGE	2020	SSP1	61535053	0.00210267	0.00107524	0.00061931	0.000151831	0.00130682	0.000969657	0.000263992	0.000494731
ARGE	2020	SSP1	61535089	0	0	0	0	0	0	0	0
ARGE	2020	SSP1	61535090	0.000435762	0.000222837	0.000128348	3.1466e-05	0.00027083	0.000200954	5.47105e-05	0.000102529
ARGE	2020	SSP1	61535119	1.7058e-07	8.72295e-08	5.02417e-08	1.23174e-08	1.06016e-07	7.86638e-08	2.14165e-08	4.01352e-08
ARGE	2020	SSP1	61535167	0.00628687	0.00321493	0.00185171	0.000453968	0.00390734	0.00289923	0.000789324	0.00147922
ARGE	2020	SSP1	61535242	0.00120819	0.000617836	0.000355856	8.72424e-05	0.000750901	0.000557165	0.00015169	0.000284273
ARGE	2020	SSP1	61535318	0.0273325	0.0139771	0.00805039	0.00197365	0.0169874	0.0126045	0.00343163	0.00643099
ARGE	2020	SSP1	61535344	1.81555e-05	9.28423e-06	5.34746e-06	1.31099e-06	1.12838e-05	8.37254e-06	2.27945e-06	4.27177e-06
ARGE	2020	SSP1	61535404	1.81555e-05	9.28423e-06	5.34746e-06	1.31099e-06	1.12838e-05	8.37254e-06	2.27945e-06	4.27177e-06
ARGE	2020	SSP1	61535509	0.000189929	9.71243e-05	5.59409e-05	1.37146e-05	0.000118042	8.75869e-05	2.38458e-05	4.46879e-05
ARGE	2020	SSP1	61535749	0.000267178	0.000136627	7.86934e-05	1.92927e-05	0.000166053	0.000123211	3.35445e-05	6.28637e-05
ARGE	2020	SSP1	61535750	0	0	0	0	0	0	0	0
ARGE	2020	SSP1	61535979	0.00278534	0.00142435	0.000820383	0.000201127	0.00173111	0.00128448	0.000349703	0.000655357
ARGE	2020	SSP1	61536020	0.000305975	0.000156467	9.01205e-05	2.20941e-05	0.000190166	0.000141102	3.84155e-05	7.1992e-05
ARGE	2020	SSP1	61536098	0.00115718	0.000591749	0.000340831	8.35588e-05	0.000719196	0.000533641	0.000145285	0.00027227
ARGE	2020	SSP1	61536265	0.167239	0.0710074	0.0408982	0.00962325	0.0784001	0.062464	0.0169829	0.0331336
ARGE	2020	SSP1	61536280	0.000730111	0.000373358	0.000215044	5.27205e-05	0.000453769	0.000336695	9.16662e-05	0.000171786
ARGE	2020	SSP1	61536281	1.33103e-06	6.80648e-07	3.92034e-07	9.6112e-08	8.27242e-07	6.1381e-07	1.67112e-07	3.13174e-07
ARGE	2020	SSP1	61536282	2.58476e-05	1.32177e-05	7.61305e-06	1.86643e-06	1.60645e-05	1.19198e-05	3.2452e-06	6.08163e-06
ARGE	2020	SSP1	61536287	0.0341873	0.0174824	0.0100694	0.00246863	0.0212477	0.0157657	0.00429225	0.00804384
ARGE	2020	SSP1	61536409	0.00865909	0.00442801	0.00255041	0.000625264	0.00538169	0.00399319	0.00108716	0.00203738
ARGE	2020	SSP1	61536598	0	0	0	0	0	0	0	0
ARGE	2020	SSP1	61536722	0.00228744	0.00116973	0.000673734	0.000165174	0.00142166	0.00105487	0.000287191	0.000538207
ARGE	2020	SSP1	61536732	0.00721402	0.00368904	0.00212479	0.000520917	0.00448357	0.00332679	0.000905729	0.00169737
ARGE	2020	SSP1	61536754	0.000392785	0.000200859	0.000115689	2.83626e-05	0.000244119	0.000181135	4.93146e-05	9.24174e-05
ARGE	2020	SSP1	61536779	9.95553e-06	5.09097e-06	2.93226e-06	7.18879e-07	6.18744e-06	4.59105e-06	1.24993e-06	2.34241e-06
ARGE	2020	SSP1	61536784	0.0100097	0.00511868	0.00294821	0.00072279	0.00622111	0.00461603	0.00125673	0.00235516
ARGE	2020	SSP1	61536825	0.00105917	0.000541628	0.000311963	7.64815e-05	0.000658281	0.000488442	0.00013298	0.000249209
ARGE	2020	SSP1	61536828	0.000166239	8.501e-05	4.89633e-05	1.2004e-05	0.000103319	7.66622e-05	2.08715e-05	3.9114e-05
ARGE	2020	SSP1	61536842	0.0671656	0.0289657	0.0166834	0.00394057	0.0322752	0.025539	0.0069445	0.0134988
ARGE	2020	SSP1	61536933	0	0	0	0	0	0	0	0
ARGE	2020	SSP1	61536940	0.00190916	0.000976289	0.000562315	0.000137858	0.00118656	0.00088042	0.000239697	0.000449201
ARGE	2020	SSP1	61537012	0	0	0	0	0	0	0	0
ARGE	2020	SSP1	61537013	2.28369e-05	1.16781e-05	6.72628e-06	1.64903e-06	1.41933e-05	1.05314e-05	2.8672e-06	5.37324e-06
ARGE	2020	SSP1	61537016	0.000657715	0.000336337	0.00019372	4.74929e-05	0.000408775	0.000303309	8.25768e-05	0.000154752
ARGE	2020	SSP1	61537018	8.47838e-05	4.3356e-05	2.49718e-05	6.12215e-06	5.26938e-05	3.90985e-05	1.06447e-05	1.99486e-05
ARGE	2020	SSP1	61537053	0.000600747	0.000307205	0.000176941	4.33794e-05	0.000373369	0.000277038	7.54245e-05	0.000141348
ARGE	2020	SSP1	61537141	0.000116695	5.96747e-05	3.4371e-05	8.42646e-06	7.25271e-05	5.38148e-05	1.46513e-05	2.7457e-05
ARGE	2020	SSP1	61537144	5.76631e-06	2.94873e-06	1.69838e-06	4.16379e-07	3.58381e-06	2.65917e-06	7.23967e-07	1.35674e-06
ARGE	2020	SSP1	61537186	0.0404732	0.0165376	0.0095252	0.0022196	0.0178354	0.0144636	0.00393112	0.00774164
ARGE	2020	SSP1	61537393	0.00010241	5.23694e-05	3.01633e-05	7.3949e-06	6.36484e-05	4.72268e-05	1.28577e-05	2.40957e-05
ARGE	2020	SSP1	61537400	0.0047031	0.00219368	0.0012635	0.000303886	0.00255109	0.00195539	0.000532024	0.00101607
ARGE	2020	SSP1	61537426	1.63951e-05	8.38398e-06	4.82894e-06	1.18387e-06	1.01897e-05	7.56069e-06	2.05842e-06	3.85756e-06
ARGE	2020	SSP1	61537467	2.78303e-05	1.42316e-05	8.19701e-06	2.0096e-06	1.72967e-05	1.28341e-05	3.49412e-06	6.54812e-06
ARGE	2020	SSP1	61537602	0.00233672	0.00119493	0.000688248	0.000168732	0.00145229	0.00107759	0.000293378	0.000549802
ARGE	2020	SSP1	61537603	3.07335e-05	1.57163e-05	9.05212e-06	2.21924e-06	1.91011e-05	1.4173e-05	3.85863e-06	7.23122e-06
ARGE	2020	SSP1	61537644	0	0	0	0	0	0	0	0
ARGE	2020	SSP1	61537699	7.2559e-08	3.71046e-08	2.13712e-08	5.23942e-09	4.5096e-08	3.3461e-08	9.10987e-09	1.70722e-08
ARGE	2020	SSP1	61537700	0.000274009	0.00014012	8.07053e-05	1.97859e-05	0.000170298	0.000126361	3.44021e-05	6.44708e-05
ARGE	2020	SSP1	61537755	0.00011525	5.89354e-05	3.39451e-05	8.32206e-06	7.16285e-05	5.3148e-05	1.44697e-05	2.71168e-05
ARGE	2020	SSP1	61537796	0	0	0	0	0	0	0	0
ARGE	2020	SSP1	61537877	0.0618401	0.0188981	0.0108848	0.00231482	0.0160417	0.0156654	0.00424464	0.00910063
ARGE	2020	SSP1	61537898	0.000662807	0.000338941	0.00019522	4.78606e-05	0.00041194	0.000305657	8.32162e-05	0.00015595
ARGE	2020	SSP1	61537899	0	0	0	0	0	0	0	0
ARGE	2020	SSP1	61537983	0.304462	0.0993787	0.0572393	0.0124675	0.0901288	0.083526	0.0226503	0.0475192
ARGE	2020	SSP1	61538137	0.00027442	0.000140331	8.08266e-05	1.98156e-05	0.000170554	0.000126551	3.44538e-05	6.45677e-05
ARGE	2020	SSP1	61538138	0	0	0	0	0	0	0	0
ARGE	2020	SSP1	61538140	0.000278883	0.000142613	8.21409e-05	2.01378e-05	0.000173328	0.000128608	3.50141e-05	6.56177e-05
ARGE	2020	SSP1	61538141	8.32935e-06	4.25939e-06	2.45329e-06	6.01454e-07	5.17676e-06	3.84113e-06	1.04576e-06	1.95979e-06
ARGE	2020	SSP1	61538142	8.97114e-06	4.58759e-06	2.64232e-06	6.47797e-07	5.57563e-06	4.1371e-06	1.12634e-06	2.1108e-06
ARGE	2020	SSP1	61538208	2.23263	0.660307	0.380318	0.0798581	0.540485	0.543373	0.147167	0.31915
ARGE	2020	SSP1	61538233	0.000119615	6.11678e-05	3.52309e-05	8.63729e-06	7.43418e-05	5.51613e-05	1.50178e-05	2.8144e-05
ARGE	2020	SSP1	61538269	2.42468e-05	1.23991e-05	7.14156e-06	1.75084e-06	1.50696e-05	1.11816e-05	3.04422e-06	5.70498e-06
ARGE	2020	SSP1	61538270	0.00454698	0.0023252	0.00133925	0.000328333	0.00282598	0.00209687	0.000570879	0.00106985
ARGE	2020	SSP1	61538349	6.8741e-07	3.51522e-07	2.02467e-07	4.96372e-08	4.27231e-07	3.17003e-07	8.63052e-08	1.61739e-07
ARGE	2020	SSP1	61538406	0.000110889	5.67057e-05	3.26609e-05	8.00721e-06	6.89186e-05	5.11373e-05	1.39223e-05	2.60909e-05
ARGE	2020	SSP1	61538466	0	0	0	0	0	0	0	0
ARGE	2020	SSP1	61538497	0.000588756	0.000301073	0.00017341	4.25135e-05	0.000365916	0.000271508	7.3919e-05	0.000138527
ARGE	2020	SSP1	61538532	0	0	0	0	0	0	0	0
ARGE	2020	SSP1	61538538	7.87293e-05	4.02599e-05	2.31886e-05	5.68497e-06	4.89309e-05	3.63065e-05	9.88456e-06	1.8524e-05
ARGE	2020	SSP1	61538539	6.69238e-05	3.42229e-05	1.97115e-05	4.8325e-06	4.15937e-05	3.08623e-05	8.40237e-06	1.57463e-05
ARGE	2020	SSP1	61538657	1.62223e-05	8.29561e-06	4.77804e-06	1.17139e-06	1.00823e-05	7.481e-06	2.03673e-06	3.8169e-06
ARGE	2020	SSP1	61538783	7.35471e-05	3.76099e-05	2.16622e-05	5.31076e-06	4.57101e-05	3.39167e-05	9.23393e-06	1.73047e-05
ARGE	2020	SSP1	61538878	0.104138	0.0304002	0.0175096	0.00365745	0.0245082	0.024942	0.00675406	0.0147155
ARGE	2020	SSP1	61538887	9.66625e-05	4.94304e-05	2.84705e-05	6.9799e-06	6.00765e-05	4.45765e-05	1.21361e-05	2.27435e-05
ARGE	2020	SSP1	61538888	0	0	0	0	0	0	0	0
ARGE	2020	SSP1	61539004	0	0	0	0	0	0	0	0
ARGE	2020	SSP1	61539042	0.000459311	0.000234878	0.000135283	3.31663e-05	0.000285465	0.000211814	5.7667e-05	0.00010807
ARGE	2020	SSP1	61539043	0.000434538	0.00022221	0.000127987	3.13775e-05	0.000270068	0.00020039	5.45567e-05	0.000102241
ARGE	2020	SSP1	61539069	0	0	0	0	0	0	0	0
ARGE	2020	SSP1	61539075	0.000466777	0.000238696	0.000137482	3.37055e-05	0.000290105	0.000215257	5.86043e-05	0.000109827
ARGE	2020	SSP1	61539106	0.0134628	0.00688452	0.00396529	0.000972139	0.00836726	0.00620847	0.00169028	0.00316764
ARGE	2020	SSP1	61539166	0.000125902	6.43827e-05	3.70826e-05	9.09126e-06	7.82491e-05	5.80605e-05	1.58071e-05	2.96232e-05
ARGE	2020	SSP1	61539248	0	0	0	0	0	0	0	0
ARGE	2020	SSP1	61539249	0	0	0	0	0	0	0	0
ARGE	2020	SSP1	61539252	0	0	0	0	0	0	0	0
ARGE	2020	SSP1	61539275	0.0877414	0.0257573	0.0148355	0.00310586	0.0209021	0.0211599	0.00573036	0.01246
ARGE	2020	SSP1	61539296	0	0	0	0	0	0	0	0
ARGE	2020	SSP1	61539327	1.20436e-05	6.15877e-06	3.54728e-06	8.69658e-07	7.48521e-06	5.55399e-06	1.51209e-06	2.83372e-06
ARGE	2020	SSP1	61539365	0.0167743	0.0085779	0.00494063	0.00121126	0.0104254	0.00773557	0.00210603	0.00394678
ARGE	2020	SSP1	61539369	0	0	0	0	0	0	0	0
ARGE	2020	SSP1	61539450	0	0	0	0	0	0	0	0
ARGE	2020	SSP1	61539592	0	0	0	0	0	0	0	0
ARGE	2020	SSP1	61539593	0	0	0	0	0	0	0	0
ARGE	2020	SSP1	61539594	2.03955e-05	1.04297e-05	6.0072e-06	1.47274e-06	1.2676e-05	9.4055e-06	2.56068e-06	4.79881e-06
ARGE	2020	SSP1	61539632	1.37181e-05	7.01507e-06	4.04048e-06	9.90573e-07	8.52593e-06	6.3262e-06	1.72233e-06	3.22771e-06
ARGE	2020	SSP1	61539633	0	0	0	0	0	0	0	0
ARGE	2020	SSP1	61539722	0	0	0	0	0	0	0	0
ARGE	2020	SSP1	61539813	0.0208284	0.00738615	0.00425422	0.000952218	0.00719978	0.00630755	0.00171204	0.00350246
ARGE	2020	SSP1	61539976	0.0199046	0.00875539	0.00504286	0.00119675	0.00986635	0.00774161	0.00210541	0.00407379
ARGE	2020	SSP1	61540030	0.0124394	0.0062012	0.00357172	0.000871203	0.0074497	0.00557494	0.00151754	0.00285833
ARGE	2020	SSP1	61540041	0.00135632	0.000693585	0.000399485	9.79387e-05	0.000842965	0.000625477	0.000170288	0.000319126
ARGE	2020	SSP1	61540082	0.000996495	0.000509579	0.000293503	7.19559e-05	0.000619329	0.00045954	0.000125111	0.000234463
ARGE	2020	SSP1	61540200	0.000128689	6.58077e-05	3.79034e-05	9.29248e-06	7.9981e-05	5.93455e-05	1.6157e-05	3.02788e-05
ARGE	2020	SSP1	61540212	0.0335545	0.0134342	0.00773774	0.00179347	0.0143002	0.011712	0.00318268	0.00629989
ARGE	2020	SSP1	61540269	0	0	0	0	0	0	0	0
ARGE	2020	SSP1	61540365	1.4491e-05	7.41028e-06	4.26811e-06	1.04638e-06	9.00627e-06	6.68261e-06	1.81936e-06	3.40955e-06
ARGE	2020	SSP1	61540376	0.0117276	0.00521313	0.00300261	0.000714334	0.00590913	0.00461637	0.00125557	0.00242359
ARGE	2020	SSP1	61540433	0	0	0	0	0	0	0	0
ARGE	2020	SSP1	61540434	0	0	0	0	0	0	0	0
ARGE	2020	SSP1	61540493	0.0556979	0.0270526	0.0155815	0.00378025	0.0321007	0.0242413	0.0065975	0.0124927
ARGE	2020	SSP1	61540515	0.000143326	7.32927e-05	4.22145e-05	1.03494e-05	8.9078e-05	6.60955e-05	1.79947e-05	3.37227e-05
ARGE	2020	SSP1	61540551	3.59892e-05	1.84038e-05	1.06001e-05	2.59874e-06	2.23676e-05	1.65966e-05	4.51848e-06	8.46781e-06
ARGE	2020	SSP1	61540554	5.57879e-05	2.85283e-05	1.64315e-05	4.02839e-06	3.46726e-05	2.57269e-05	7.00423e-06	1.31262e-05
ARGE	2020	SSP1	61540588	0	0	0	0	0	0	0	0
ARGE	2020	SSP1	61540591	5.71709e-05	2.92356e-05	1.68389e-05	4.12825e-06	3.55322e-05	2.63647e-05	7.17787e-06	1.34516e-05
ARGE	2020	SSP1	61540678	0.118647	0.0367544	0.0211695	0.0045251	0.0316511	0.0305569	0.00828106	0.0176731
ARGE	2020	SSP1	61540731	0	0	0	0	0	0	0	0
ARGE	2020	SSP1	61540736	0.000183468	9.38202e-05	5.40378e-05	1.3248e-05	0.000114027	8.46073e-05	2.30346e-05	4.31677e-05
ARGE	2020	SSP1	61540767	0	0	0	0	0	0	0	0
ARGE	2020	SSP1	61540774	6.31263e-06	3.2281e-06	1.85929e-06	4.55828e-07	3.92334e-06	2.9111e-06	7.92557e-07	1.48528e-06
ARGE	2020	SSP1	61540827	5.33183e-05	2.72654e-05	1.57041e-05	3.85006e-06	3.31377e-05	2.4588e-05	6.69417e-06	1.25451e-05
ARGE	2020	SSP1	61540841	0.172947	0.0555777	0.0320112	0.00693444	0.0496598	0.0465639	0.0126247	0.0266188
ARGE	2020	SSP1	61540978	0.00414929	0.00212183	0.00122211	0.000299616	0.00257881	0.00191347	0.000520948	0.000976276
ARGE	2020	SSP1	61540979	0.000201581	0.000103083	5.93727e-05	1.45559e-05	0.000125284	9.29601e-05	2.53087e-05	4.74294e-05
ARGE	2020	SSP1	61540988	0.00584604	0.0029895	0.00172187	0.000422136	0.00363336	0.00269593	0.000733976	0.0013755
ARGE	2020	SSP1	61541009	0	0	0	0	0	0	0	0
ARGE	2020	SSP1	61541089	0.00382345	0.0019552	0.00112614	0.000276087	0.0023763	0.00176321	0.000480038	0.000899609
ARGE	2020	SSP1	61541100	0	0	0	0	0	0	0	0
ARGE	2020	SSP1	61541101	0	0	0	0	0	0	0	0
ARGE	2020	SSP1	61541184	0.0145528	0.00744189	0.00428632	0.00105084	0.00904469	0.00671112	0.00182712	0.0034241
ARGE	2020	SSP1	61541206	0	0	0	0	0	0	0	0
ARGE	2020	SSP1	61541284	5.22792e-05	2.67341e-05	1.53981e-05	3.77503e-06	3.24919e-05	2.41089e-05	6.56372e-06	1.23006e-05
ARGE	2020	SSP1	61541285	0	0	0	0	0	0	0	0
ARGE	2020	SSP1	61541294	0.00578384	0.00295769	0.00170355	0.000417645	0.0035947	0.00266725	0.000726167	0.00136086
ARGE	2020	SSP1	61541353	0.0174972	0.00894756	0.00515355	0.00126345	0.0108746	0.00806893	0.00219679	0.00411687
ARGE	2020	SSP1	61541445	0.00632679	0.00323534	0.00186346	0.000456851	0.00393215	0.00291764	0.000794335	0.00148861
ARGE	2020	SSP1	61541515	0.00327045	0.00167241	0.000963263	0.000236156	0.00203261	0.00150819	0.000410608	0.000769495
ARGE	2020	SSP1	61541521	0.0412741	0.0211064	0.0121567	0.00298036	0.0256521	0.0190338	0.00518201	0.00971127
ARGE	2020	SSP1	61541572	2.52128e-05	1.28931e-05	7.42606e-06	1.82059e-06	1.56699e-05	1.1627e-05	3.16549e-06	5.93225e-06
ARGE	2020	SSP1	61541598	3.74086e-05	1.91297e-05	1.10182e-05	2.70123e-06	2.32497e-05	1.72512e-05	4.69669e-06	8.80177e-06
ARGE	2020	SSP1	61541626	0.000580161	0.000296678	0.000170878	4.18928e-05	0.000360574	0.000267545	7.28399e-05	0.000136505
ARGE	2020	SSP1	61541630	5.91979e-05	3.02721e-05	1.74359e-05	4.27462e-06	3.6792e-05	2.72995e-05	7.43236e-06	1.39285e-05
ARGE	2020	SSP1	61541648	0.00470141	0.00240417	0.00138473	0.000339484	0.00292196	0.00216808	0.000590267	0.00110618
ARGE	2020	SSP1	61541669	1.47946e-05	7.56552e-06	4.35753e-06	1.0683e-06	9.19494e-06	6.82261e-06	1.85748e-06	3.48098e-06
ARGE	2020	SSP1	61541814	0.00555129	0.00283877	0.00163505	0.000400853	0.00345017	0.00256001	0.000696971	0.00130615
ARGE	2020	SSP1	61541846	3.90935e-05	1.99913e-05	1.15144e-05	2.8229e-06	2.42969e-05	1.80282e-05	4.90823e-06	9.19821e-06
ARGE	2020	SSP1	61541888	3.03173e-05	1.55034e-05	8.92953e-06	2.18918e-06	1.88424e-05	1.3981e-05	3.80637e-06	7.13329e-06
ARGE	2020	SSP1	61542009	0	0	0	0	0	0	0	0
ARGE	2020	SSP1	61542010	3.37093e-05	1.7238e-05	9.92858e-06	2.43411e-06	2.09506e-05	1.55452e-05	4.23224e-06	7.93137e-06
ARGE	2020	SSP1	61542043	0	0	0	0	0	0	0	0
ARGE	2020	SSP1	61542081	0.000426465	0.000218082	0.000125609	3.07946e-05	0.000265051	0.000196667	5.35431e-05	0.000100342
ARGE	2020	SSP1	61542082	0.000715541	0.000365908	0.000210752	5.16685e-05	0.000444714	0.000329976	8.9837e-05	0.000168358
ARGE	2020	SSP1	61542136	0.0276986	0.0141643	0.00815822	0.00200009	0.0172149	0.0127734	0.00347759	0.00651713
ARGE	2020	SSP1	61542190	1.20222e-06	6.14779e-07	3.54095e-07	8.68108e-08	7.47187e-07	5.54409e-07	1.5094e-07	2.82866e-07
ARGE	2020	SSP1	61542284	3.37855e-06	1.72769e-06	9.95103e-07	2.43962e-07	2.09979e-06	1.55804e-06	4.24181e-07	7.9493e-07
ARGE	2020	SSP1	61542285	1.0238e-07	5.23543e-08	3.01546e-08	7.39277e-09	6.36301e-08	4.72133e-08	1.2854e-08	2.40888e-08
ARGE	2020	SSP1	61542286	0	0	0	0	0	0	0	0
ARGE	2020	SSP1	61542308	0.00921604	0.00471282	0.00271445	0.000665481	0.00572784	0.00425003	0.00115708	0.00216842
ARGE	2020	SSP1	61542375	8.759e-07	4.4791e-07	2.57984e-07	6.32479e-08	5.44379e-07	4.03927e-07	1.0997e-07	2.06088e-07
ARGE	2020	SSP1	61542376	0	0	0	0	0	0	0	0
ARGE	2020	SSP1	61542503	0.00014495	7.41233e-05	4.26929e-05	1.04667e-05	9.00875e-05	6.68445e-05	1.81986e-05	3.41049e-05
ARGE	2020	SSP1	61542539	0	0	0	0	0	0	0	0
ARGE	2020	SSP1	61542667	0.0101707	0.00520099	0.00299562	0.000734414	0.00632115	0.00469027	0.00127694	0.00239303
ARGE	2020	SSP1	61542752	0	0	0	0	0	0	0	0
ARGE	2020	SSP1	61542821	0	0	0	0	0	0	0	0
ARGE	2020	SSP1	61542822	0.000103773	5.30664e-05	3.05648e-05	7.49332e-06	6.44955e-05	4.78554e-05	1.30288e-05	2.44164e-05
ARGE	2020	SSP1	61542850	1.61397e-05	8.25341e-06	4.75373e-06	1.16544e-06	1.0031e-05	7.44294e-06	2.02636e-06	3.79748e-06
ARGE	2020	SSP1	61542885	0	0	0	0	0	0	0	0
ARGE	2020	SSP1	61542886	0	0	0	0	0	0	0	0
ARGE	2020	SSP1	61542896	3.24788e-05	1.66087e-05	9.56616e-06	2.34526e-06	2.01858e-05	1.49778e-05	4.07775e-06	7.64186e-06
ARGE	2020	SSP1	61542937	0.00137019	0.000700677	0.00040357	9.89402e-05	0.000851585	0.000631872	0.000172029	0.000322389
ARGE	2020	SSP1	61542938	0.000610343	0.000312112	0.000179768	4.40722e-05	0.000379333	0.000281463	7.66292e-05	0.000143606
ARGE	2020	SSP1	61543019	0.000593202	0.000303347	0.000174719	4.28345e-05	0.00036868	0.000273559	7.44772e-05	0.000139573
ARGE	2020	SSP1	61543109	0.00552583	0.00282575	0.00162755	0.000399015	0.00343435	0.00254827	0.000693774	0.00130016
ARGE	2020	SSP1	61543128	0.000702038	0.000359002	0.000206775	5.06934e-05	0.000436322	0.000323749	8.81416e-05	0.000165181
ARGE	2020	SSP1	61543259	0.968791	0.357836	0.206103	0.0467045	0.360018	0.30781	0.0835826	0.169027
ARGE	2020	SSP1	61543294	2.93437e-07	1.50055e-07	8.64277e-08	2.11888e-08	1.82374e-07	1.3532e-07	3.68414e-08	6.90421e-08
ARGE	2020	SSP1	61543295	0.000119088	6.0898e-05	3.50755e-05	8.59919e-06	7.40138e-05	5.49179e-05	1.49516e-05	2.80198e-05
ARGE	2020	SSP1	61543361	0.00597905	0.00305752	0.00176104	0.000431741	0.00371603	0.00275727	0.000750677	0.0014068
ARGE	2020	SSP1	61543486	0.000435164	0.000222531	0.000128171	3.14228e-05	0.000270458	0.000200679	5.46354e-05	0.000102389
ARGE	2020	SSP1	61543515	0.000131596	6.72945e-05	3.87597e-05	9.50242e-06	8.1788e-05	6.06863e-05	1.6522e-05	3.09629e-05
ARGE	2020	SSP1	61543562	0.0141247	0.00722298	0.00416024	0.00101993	0.00877863	0.0065137	0.00177338	0.00332337
ARGE	2020	SSP1	61543605	0.000168111	8.59672e-05	4.95147e-05	1.21391e-05	0.000104482	7.75254e-05	2.11065e-05	3.95544e-05
ARGE	2020	SSP1	61543615	6.96412e-06	3.56125e-06	2.05118e-06	5.02872e-07	4.32825e-06	3.21154e-06	8.74353e-07	1.63857e-06
ARGE	2020	SSP1	61543652	0.000119773	6.12485e-05	3.52774e-05	8.64869e-06	7.44398e-05	5.5234e-05	1.50376e-05	2.81811e-05
ARGE	2020	SSP1	61543653	4.59029e-05	2.34734e-05	1.352e-05	3.3146e-06	2.8529e-05	2.11684e-05	5.76316e-06	1.08004e-05
ARGE	2020	SSP1	61543654	0.00119942	0.000613349	0.000353272	8.66088e-05	0.000745448	0.000553119	0.000150588	0.000282208
ARGE	2020	SSP1	61543734	0.0591126	0.0302285	0.0174108	0.00426846	0.0367389	0.0272601	0.00742166	0.0139085
ARGE	2020	SSP1	61543759	5.99232e-05	3.0643e-05	1.76495e-05	4.32699e-06	3.72427e-05	2.76339e-05	7.52342e-06	1.40992e-05
ARGE	2020	SSP1	61543780	0.00157404	0.000804919	0.00046361	0.00011366	0.000978277	0.000725877	0.000197622	0.000370352
ARGE	2020	SSP1	61543912	0.012906	0.00659977	0.00380128	0.000931931	0.00802119	0.00595169	0.00162037	0.00303663
ARGE	2020	SSP1	61543913	0.000370071	0.000189244	0.000108999	2.67225e-05	0.000230002	0.000170661	4.64629e-05	8.70732e-05
ARGE	2020	SSP1	61543929	0	0	0	0	0	0	0	0
ARGE	2020	SSP1	61544047	6.04454e-05	3.09101e-05	1.78033e-05	4.3647e-06	3.75673e-05	2.78748e-05	7.58899e-06	1.42221e-05
ARGE	2020	SSP1	61544048	3.7817e-05	1.93385e-05	1.11384e-05	2.73073e-06	2.35035e-05	1.74395e-05	4.74797e-06	8.89786e-06
ARGE	2020	SSP1	61544076	0.0606049	0.0309916	0.0178503	0.00437622	0.0376664	0.0279483	0.00760902	0.0142596
ARGE	2020	SSP1	61544100	9.11816e-06	4.66277e-06	2.68562e-06	6.58413e-07	5.66701e-06	4.20489e-06	1.1448e-06	2.14539e-06
ARGE	2020	SSP1	61544111	0.000649888	0.000332334	0.000191415	4.69278e-05	0.000403911	0.0002997	8.15942e-05	0.000152911
ARGE	2020	SSP1	61544199	1.94757e-07	9.95931e-08	5.73628e-08	1.40632e-08	1.21043e-07	8.98133e-08	2.44519e-08	4.58239e-08
ARGE	2020	SSP1	61544200	0	0	0	0	0	0	0	0
ARGE	2020	SSP1	61544234	8.13195e-05	4.15845e-05	2.39515e-05	5.872e-06	5.05407e-05	3.7501e-05	1.02098e-05	1.91335e-05
ARGE	2020	SSP1	61544266	0.000751818	0.000384458	0.000221437	5.4288e-05	0.000467261	0.000346705	9.43916e-05	0.000176893
ARGE	2020	SSP1	61544299	9.95207e-05	5.08921e-05	2.93124e-05	7.18629e-06	6.18529e-05	4.58946e-05	1.24949e-05	2.3416e-05
ARGE	2020	SSP1	61544300	0	0	0	0	0	0	0	0
ARGE	2020	SSP1	61544336	0	0	0	0	0	0	0	0
ARGE	2020	SSP1	61544358	3.03125e-05	1.55009e-05	8.9281e-06	2.18883e-06	1.88394e-05	1.39788e-05	3.80576e-06	7.13214e-06
ARGE	2020	SSP1	61544359	0.000188251	9.62664e-05	5.54467e-05	1.35934e-05	0.000117	8.68133e-05	2.36352e-05	4.42932e-05
ARGE	2020	SSP1	61544401	0	0	0	0	0	0	0	0
ARGE	2020	SSP1	61544405	0.0505146	0.025028	0.0144154	0.00351178	0.029981	0.0224834	0.00611989	0.0115413
ARGE	2020	SSP1	61544406	0.0975023	0.0311541	0.0179439	0.00387919	0.0276819	0.0260707	0.00706797	0.0149303
ARGE	2020	SSP1	61544433	7.68949e-05	3.93219e-05	2.26483e-05	5.55251e-06	4.77908e-05	3.54606e-05	9.65425e-06	1.80924e-05
ARGE	2020	SSP1	61544457	0.0382486	0.0195592	0.0112656	0.00276189	0.0237718	0.0176386	0.00480215	0.00899941
ARGE	2020	SSP1	61544492	0.781156	0.237845	0.136992	0.0290928	0.201099	0.197	0.0533761	0.114584
ARGE	2020	SSP1	61544512	1.5492e-05	7.92218e-06	4.56295e-06	1.11866e-06	9.62841e-06	7.14424e-06	1.94504e-06	3.64508e-06
ARGE	2020	SSP1	61544523	0.00235505	0.0012043	0.000693645	0.000170056	0.00146368	0.00108604	0.000295679	0.000554113
ARGE	2020	SSP1	61544530	0.0170456	0.00871665	0.00502054	0.00123085	0.010594	0.00786069	0.0021401	0.00401062
ARGE	2020	SSP1	61544540	0.000377942	0.000193269	0.000111317	2.72908e-05	0.000234894	0.00017429	4.7451e-05	8.89249e-05
ARGE	2020	SSP1	61544585	0.000412536	0.000210959	0.000121507	2.97888e-05	0.000256394	0.000190244	5.17944e-05	9.70646e-05
ARGE	2020	SSP1	61544589	0.0412526	0.0206458	0.0118914	0.00290283	0.0248477	0.0185698	0.00505497	0.00951369
ARGE	2020	SSP1	61544625	0.000675776	0.000345573	0.00019904	4.87971e-05	0.00042	0.000311638	8.48445e-05	0.000159002
ARGE	2020	SSP1	61544626	7.07631e-05	3.61862e-05	2.08422e-05	5.10973e-06	4.39798e-05	3.26328e-05	8.88439e-06	1.66497e-05
ARGE	2020	SSP1	61544630	1.98368e-05	1.0144e-05	5.84266e-06	1.4324e-06	1.23287e-05	9.14788e-06	2.49054e-06	4.66736e-06
ARGE	2020	SSP1	61544631	0.000518792	0.000265295	0.000152803	3.74614e-05	0.000322433	0.000239244	6.51349e-05	0.000122065
ARGE	2020	SSP1	61544676	0.00102519	0.000524254	0.000301955	7.4028e-05	0.000637164	0.000472773	0.000128714	0.000241215
ARGE	2020	SSP1	61544683	0.000466601	0.000238607	0.000137431	3.36928e-05	0.000289996	0.000215176	5.85823e-05	0.000109785
ARGE	2020	SSP1	61544687	0.00621245	0.00317687	0.00182979	0.000448595	0.00386109	0.00286491	0.000779981	0.00146171
ARGE	2020	SSP1	61544716	1.80039e-05	9.20668e-06	5.30279e-06	1.30004e-06	1.11896e-05	8.3026e-06	2.26041e-06	4.23609e-06
ARGE	2020	SSP1	61544782	1.09541e-05	5.60161e-06	3.22637e-06	7.90985e-07	6.80806e-06	5.05155e-06	1.3753e-06	2.57736e-06
ARGE	2020	SSP1	61544787	0.0125907	0.00643855	0.00370842	0.000909165	0.00782524	0.0058063	0.00158078	0.00296244
ARGE	2020	SSP1	61544825	0	0	0	0	0	0	0	0
ARGE	2020	SSP1	61544826	1.88792e-05	9.6543e-06	5.5606e-06	1.36325e-06	1.17336e-05	8.70627e-06	2.37031e-06	4.44205e-06
ARGE	2020	SSP1	61544875	6.31431e-05	3.22896e-05	1.85979e-05	4.5595e-06	3.92439e-05	2.91188e-05	7.92769e-06	1.48568e-05
ARGE	2020	SSP1	61544888	0.0141286	0.00722496	0.00416137	0.00102021	0.00878103	0.00651548	0.00177386	0.00332428
ARGE	2020	SSP1	61544944	0	0	0	0	0	0	0	0
ARGE	2020	SSP1	61544969	0	0	0	0	0	0	0	0
ARGE	2020	SSP1	61544974	0.00303856	0.00155383	0.000894963	0.000219411	0.00188849	0.00140125	0.000381494	0.000714935
ARGE	2020	SSP1	61544996	0.169347	0.051291	0.0295422	0.00626116	0.0431188	0.0424336	0.0114963	0.0247244
ARGE	2020	SSP1	61545019	0	0	0	0	0	0	0	0
ARGE	2020	SSP1	61545054	0.00808445	0.00413415	0.00238116	0.00058377	0.00502454	0.00372819	0.00101501	0.00190217
ARGE	2020	SSP1	61545079	0.000113198	5.78865e-05	3.3341e-05	8.17394e-06	7.03537e-05	5.22021e-05	1.42122e-05	2.66342e-05
ARGE	2020	SSP1	61545088	0.00995383	0.0050901	0.00293176	0.000718756	0.00618638	0.00459027	0.00124971	0.00234201
ARGE	2020	SSP1	61545092	0.0398228	0.0203643	0.0117292	0.00287557	0.0247502	0.0183645	0.0049998	0.00936981
ARGE	2020	SSP1	61545122	0	0	0	0	0	0	0	0
ARGE	2020	SSP1	61545161	0	0	0	0	0	0	0	0
ARGE	2020	SSP1	61545175	0	0	0	0	0	0	0	0
ARGE	2020	SSP1	61545205	0.0121986	0.00623803	0.00359293	0.000880851	0.00758155	0.00562547	0.00153155	0.00287019
ARGE	2020	SSP1	61545255	0	0	0	0	0	0	0	0
ARGE	2020	SSP1	61545261	2.23039e-05	1.14056e-05	6.5693e-06	1.61054e-06	1.38621e-05	1.02856e-05	2.80028e-06	5.24784e-06
ARGE	2020	SSP1	61545265	0.011809	0.00603881	0.00347818	0.000852719	0.00733941	0.00544581	0.00148264	0.00277852
ARGE	2020	SSP1	61545283	0.000282926	0.00014468	8.33317e-05	2.04298e-05	0.000175841	0.000130473	3.55217e-05	6.65689e-05
ARGE	2020	SSP1	61545316	0.0371875	0.0190166	0.010953	0.00268527	0.0231123	0.0171492	0.00466893	0.00874975
ARGE	2020	SSP1	61545322	0.0331887	0.0169717	0.00977524	0.00239652	0.020627	0.0153051	0.00416687	0.00780888
ARGE	2020	SSP1	61545342	0.000312263	0.000159682	9.19725e-05	2.25482e-05	0.000194074	0.000144002	3.92049e-05	7.34715e-05
ARGE	2020	SSP1	61545348	0.000129377	6.61596e-05	3.8106e-05	9.34216e-06	8.04086e-05	5.96628e-05	1.62434e-05	3.04407e-05
ARGE	2020	SSP1	61545406	0.000139103	7.11332e-05	4.09707e-05	1.00445e-05	8.64534e-05	6.41481e-05	1.74645e-05	3.27291e-05
ARGE	2020	SSP1	61545443	0	0	0	0	0	0	0	0
ARGE	2020	SSP1	61545451	0.298725	0.109208	0.062901	0.0142103	0.109023	0.0937716	0.0254601	0.0516354
ARGE	2020	SSP1	61545543	0.00266896	0.00136483	0.000786103	0.000192723	0.00165878	0.00123081	0.000335091	0.000627973
ARGE	2020	SSP1	61545560	0.000119346	6.10302e-05	3.51517e-05	8.61787e-06	7.41746e-05	5.50372e-05	1.4984e-05	2.80807e-05
ARGE	2020	SSP1	61545561	0	0	0	0	0	0	0	0
ARGE	2020	SSP1	61545570	6.36897e-05	3.25691e-05	1.87589e-05	4.59897e-06	3.95836e-05	2.93709e-05	7.99631e-06	1.49854e-05
ARGE	2020	SSP1	61545584	0.000179944	9.2018e-05	5.29998e-05	1.29935e-05	0.000111836	8.29821e-05	2.25921e-05	4.23385e-05
ARGE	2020	SSP1	61545587	6.45303e-06	3.2999e-06	1.90065e-06	4.65967e-07	4.01061e-06	2.97585e-06	8.10185e-07	1.51832e-06
ARGE	2020	SSP1	61545588	0.000161455	8.25634e-05	4.75542e-05	1.16585e-05	0.000100345	7.44558e-05	2.02708e-05	3.79883e-05
ARGE	2020	SSP1	61545590	0.000735291	0.000376007	0.000216569	5.30947e-05	0.000456989	0.000339084	9.23167e-05	0.000173005
ARGE	2020	SSP1	61545591	1.5809e-05	8.08427e-06	4.65631e-06	1.14155e-06	9.82541e-06	7.29041e-06	1.98484e-06	3.71966e-06
ARGE	2020	SSP1	61545592	0.000320239	0.000163761	9.43218e-05	2.31241e-05	0.000199031	0.00014768	4.02064e-05	7.53483e-05
ARGE	2020	SSP1	61545610	0.000146168	7.47463e-05	4.30518e-05	1.05547e-05	9.08447e-05	6.74064e-05	1.83516e-05	3.43916e-05
ARGE	2020	SSP1	61545611	0	0	0	0	0	0	0	0
ARGE	2020	SSP1	61545615	0.00955195	0.00488459	0.00281339	0.000689737	0.00593661	0.00440494	0.00119926	0.00224745
ARGE	2020	SSP1	61545623	0.000273085	0.000139648	8.04332e-05	1.97192e-05	0.000169724	0.000125935	3.42861e-05	6.42535e-05
ARGE	2020	SSP1	61545634	0.0139499	0.00713356	0.00410873	0.00100731	0.00866994	0.00643306	0.00175142	0.00328223
ARGE	2020	SSP1	61545663	0.0353203	0.0180618	0.0104031	0.00255044	0.0219518	0.0162882	0.0044345	0.00831042
ARGE	2020	SSP1	61545682	0	0	0	0	0	0	0	0
ARGE	2020	SSP1	61545704	0	0	0	0	0	0	0	0
ARGE	2020	SSP1	61545728	0.00388132	0.0019848	0.00114319	0.000280266	0.00241227	0.00178989	0.000487304	0.000913226
ARGE	2020	SSP1	61545729	0.00288715	0.0014764	0.000850367	0.000208478	0.00179438	0.00133142	0.000362484	0.000679309
ARGE	2020	SSP1	61545730	3.61284e-05	1.8475e-05	1.06411e-05	2.60879e-06	2.24541e-05	1.66608e-05	4.53596e-06	8.50055e-06
ARGE	2020	SSP1	61545735	7.99529e-06	4.08856e-06	2.3549e-06	5.77332e-07	4.96913e-06	3.68708e-06	1.00382e-06	1.88119e-06
ARGE	2020	SSP1	61545763	6.45303e-07	3.2999e-07	1.90065e-07	4.65967e-08	4.01061e-07	2.97585e-07	8.10185e-08	1.51832e-07
ARGE	2020	SSP1	61545765	7.75224e-06	3.96427e-06	2.28331e-06	5.59781e-07	4.81808e-06	3.57499e-06	9.73303e-07	1.82401e-06
ARGE	2020	SSP1	61545767	1.40717e-05	7.19587e-06	4.14462e-06	1.0161e-06	8.74568e-06	6.48925e-06	1.76672e-06	3.3109e-06
ARGE	2020	SSP1	61545771	4.21233e-05	2.15407e-05	1.24068e-05	3.04168e-06	2.618e-05	1.94254e-05	5.28863e-06	9.91109e-06
ARGE	2020	SSP1	61545790	0.000142982	7.31169e-05	4.21133e-05	1.03246e-05	8.88644e-05	6.5937e-05	1.79515e-05	3.36419e-05
ARGE	2020	SSP1	61545796	0.00516539	0.00264143	0.00152139	0.000372988	0.00321033	0.00238205	0.000648521	0.00121535
ARGE	2020	SSP1	61545840	0.0627651	0.0320854	0.0184803	0.00453036	0.0389898	0.0289335	0.00787721	0.0147632
ARGE	2020	SSP1	61545841	0.260439	0.0990045	0.0570238	0.0130301	0.101724	0.0855841	0.023246	0.0466418
ARGE	2020	SSP1	61545852	0	0	0	0	0	0	0	0
ARGE	2020	SSP1	61545865	0.000475137	0.000242972	0.000139945	3.43092e-05	0.000295302	0.000219112	5.96541e-05	0.000111794
ARGE	2020	SSP1	61545882	0	0	0	0	0	0	0	0
ARGE	2020	SSP1	61545938	0.000647247	0.000330983	0.000190637	4.6737e-05	0.000402269	0.000298482	8.12626e-05	0.000152289
ARGE	2020	SSP1	61545942	4.71417e-05	2.41069e-05	1.38849e-05	3.40405e-06	2.92989e-05	2.17397e-05	5.91869e-06	1.10918e-05
ARGE	2020	SSP1	61545949	0.000983123	0.000502741	0.000289565	7.09903e-05	0.000611019	0.000453373	0.000123432	0.000231317
ARGE	2020	SSP1	61545963	0	0	0	0	0	0	0	0
ARGE	2020	SSP1	61545981	0	0	0	0	0	0	0	0
ARGE	2020	SSP1	61546005	1.62328e-06	8.30102e-07	4.78115e-07	1.17216e-07	1.00888e-06	7.48588e-07	2.03805e-07	3.81939e-07
ARGE	2020	SSP1	61546020	0.215229	0.0659423	0.0379809	0.00808506	0.056129	0.0546926	0.0148198	0.0317463
ARGE	2020	SSP1	61546030	0.000124033	6.34271e-05	3.65322e-05	8.95632e-06	7.70876e-05	5.71987e-05	1.55725e-05	2.91835e-05
ARGE	2020	SSP1	61546048	0.000385768	0.000197271	0.000113622	2.78559e-05	0.000239758	0.000177899	4.84336e-05	9.07664e-05
ARGE	2020	SSP1	61546050	0.000807748	0.00041306	0.000237911	5.83267e-05	0.000502022	0.000372498	0.000101414	0.000190053
ARGE	2020	SSP1	61546085	0	0	0	0	0	0	0	0
ARGE	2020	SSP1	61546092	0	0	0	0	0	0	0	0
ARGE	2020	SSP1	61546100	0.00871754	0.0044579	0.00256762	0.000629485	0.00541802	0.00402014	0.0010945	0.00205113
ARGE	2020	SSP1	61546127	0.000103152	5.27488e-05	3.03818e-05	7.44847e-06	6.41095e-05	4.7569e-05	1.29508e-05	2.42703e-05
ARGE	2020	SSP1	61546128	0	0	0	0	0	0	0	0
ARGE	2020	SSP1	61546159	0.000366849	0.000187596	0.00010805	2.64898e-05	0.000228	0.000169175	4.60583e-05	8.63151e-05
ARGE	2020	SSP1	61546160	5.60033e-06	2.86385e-06	1.6495e-06	4.04394e-07	3.48065e-06	2.58263e-06	7.03128e-07	1.31769e-06
ARGE	2020	SSP1	61546171	0.00172687	0.00088307	0.000508624	0.000124695	0.00107326	0.000796355	0.00021681	0.00040631
ARGE	2020	SSP1	61546192	0	0	0	0	0	0	0	0
ARGE	2020	SSP1	61546200	0.00140532	0.000718643	0.000413918	0.000101477	0.00087342	0.000648074	0.00017644	0.000330655
ARGE	2020	SSP1	61546212	7.63792e-05	3.90581e-05	2.24964e-05	5.51526e-06	4.74703e-05	3.52227e-05	9.5895e-06	1.79711e-05
ARGE	2020	SSP1	61546234	0.00135951	0.000695213	0.000400423	9.81685e-05	0.000844943	0.000626944	0.000170688	0.000319875
ARGE	2020	SSP1	61546235	0.00381421	0.00195048	0.00112342	0.00027542	0.00237056	0.00175895	0.000478879	0.000897437
ARGE	2020	SSP1	61546291	0.000529219	0.000270628	0.000155874	3.82144e-05	0.000328914	0.000244053	6.64441e-05	0.000124519
ARGE	2020	SSP1	61546332	0.00915987	0.0046841	0.00269791	0.000661425	0.00569293	0.00422413	0.00115003	0.0021552
ARGE	2020	SSP1	61546367	0.137892	0.070514	0.0406141	0.00995704	0.0857009	0.0635897	0.0173125	0.0324443
ARGE	2020	SSP1	61546383	0	0	0	0	0	0	0	0
ARGE	2020	SSP1	61546398	0	0	0	0	0	0	0	0
ARGE	2020	SSP1	61546399	0.000718017	0.000367173	0.000211481	5.18473e-05	0.000446253	0.000331118	9.01478e-05	0.00016894
ARGE	2020	SSP1	61546400	0	0	0	0	0	0	0	0
ARGE	2020	SSP1	61546422	2.50822e-05	1.28263e-05	7.38761e-06	1.81116e-06	1.55888e-05	1.15668e-05	3.1491e-06	5.90154e-06
ARGE	2020	SSP1	61546424	3.11039e-05	1.59057e-05	9.16122e-06	2.24598e-06	1.93313e-05	1.43438e-05	3.90513e-06	7.31837e-06
ARGE	2020	SSP1	61546474	0.000116493	5.95711e-05	3.43113e-05	8.41183e-06	7.24012e-05	5.37214e-05	1.46258e-05	2.74093e-05
ARGE	2020	SSP1	61546507	0.000579645	0.000296414	0.000170726	4.18556e-05	0.000360254	0.000267307	7.27751e-05	0.000136383
ARGE	2020	SSP1	61546509	0.000252389	0.000129065	7.43375e-05	1.82248e-05	0.000156862	0.000116391	3.16877e-05	5.9384e-05
ARGE	2020	SSP1	61546560	4.63758e-06	2.37152e-06	1.36593e-06	3.34875e-07	2.88229e-06	2.13865e-06	5.82253e-07	1.09116e-06
ARGE	2020	SSP1	61546574	4.63758e-06	2.37152e-06	1.36593e-06	3.34875e-07	2.88229e-06	2.13865e-06	5.82253e-07	1.09116e-06
ARGE	2020	SSP1	61546575	0.0016708	0.000854402	0.000492111	0.000120647	0.00103842	0.000770501	0.000209771	0.000393119
ARGE	2020	SSP1	61546602	5.78533e-05	2.95845e-05	1.70399e-05	4.17753e-06	3.59563e-05	2.66794e-05	7.26355e-06	1.36122e-05
ARGE	2020	SSP1	61546622	0.000214088	0.000109479	6.30566e-05	1.54591e-05	0.000133057	9.87281e-05	2.6879e-05	5.03723e-05
ARGE	2020	SSP1	61546638	0.000468839	0.000239751	0.00013809	3.38544e-05	0.000291387	0.000216208	5.88633e-05	0.000110312
ARGE	2020	SSP1	61546639	6.87599e-05	3.51619e-05	2.02522e-05	4.96509e-06	4.27348e-05	3.17091e-05	8.63289e-06	1.61784e-05
ARGE	2020	SSP1	61546661	0	0	0	0	0	0	0	0
ARGE	2020	SSP1	61546687	0.00104414	0.000533942	0.000307536	7.53961e-05	0.000648939	0.00048151	0.000131093	0.000245672
ARGE	2020	SSP1	61546688	0.000754961	0.000386066	0.000222363	5.4515e-05	0.000469214	0.000348155	9.47863e-05	0.000177633
ARGE	2020	SSP1	61546690	0.000248489	0.00012707	7.3189e-05	1.79432e-05	0.000154438	0.000114592	3.11981e-05	5.84665e-05
ARGE	2020	SSP1	61546719	0.000177201	9.06157e-05	5.21921e-05	1.27955e-05	0.000110132	8.17175e-05	2.22478e-05	4.16933e-05
ARGE	2020	SSP1	61546746	0	0	0	0	0	0	0	0
ARGE	2020	SSP1	61546747	0.00129366	0.00066154	0.000381028	9.34137e-05	0.000804018	0.000596578	0.00016242	0.000304382
ARGE	2020	SSP1	61546776	0.000206981	0.000105844	6.09632e-05	1.49459e-05	0.00012864	9.54504e-05	2.59867e-05	4.87e-05
ARGE	2020	SSP1	61546796	6.1109e-05	3.12494e-05	1.79988e-05	4.41262e-06	3.79797e-05	2.81808e-05	7.67231e-06	1.43782e-05
ARGE	2020	SSP1	61546797	0	0	0	0	0	0	0	0
ARGE	2020	SSP1	61546881	0.00113821	0.00058205	0.000335245	8.21893e-05	0.000707409	0.000524894	0.000142904	0.000267808
ARGE	2020	SSP1	61546892	5.81123e-05	2.97169e-05	1.71161e-05	4.19623e-06	3.61172e-05	2.67988e-05	7.29606e-06	1.36731e-05
ARGE	2020	SSP1	61546893	5.52895e-05	2.82735e-05	1.62847e-05	3.9924e-06	3.43629e-05	2.54971e-05	6.94166e-06	1.30089e-05
ARGE	2020	SSP1	61546915	8.52002e-05	4.3569e-05	2.50945e-05	6.15222e-06	5.29526e-05	3.92906e-05	1.0697e-05	2.00465e-05
ARGE	2020	SSP1	61546946	0	0	0	0	0	0	0	0
ARGE	2020	SSP1	61546953	0.000157168	8.03712e-05	4.62915e-05	1.13489e-05	9.76811e-05	7.24789e-05	1.97326e-05	3.69796e-05
ARGE	2020	SSP1	61546954	0.00152102	0.000777808	0.000447996	0.000109832	0.000945328	0.000701429	0.000190966	0.000357878
ARGE	2020	SSP1	61546994	0.00110593	0.000565542	0.000325736	7.98582e-05	0.000687345	0.000510007	0.000138851	0.000260212
ARGE	2020	SSP1	61546995	3.27113e-05	1.67276e-05	9.63465e-06	2.36205e-06	2.03304e-05	1.5085e-05	4.10695e-06	7.69657e-06
ARGE	2020	SSP1	61546996	7.20505e-05	3.68446e-05	2.12214e-05	5.2027e-06	4.478e-05	3.32265e-05	9.04603e-06	1.69526e-05
ARGE	2020	SSP1	61547069	2.17654e-05	1.11302e-05	6.41069e-06	1.57166e-06	1.35274e-05	1.00372e-05	2.73267e-06	5.12113e-06
ARGE	2020	SSP1	61547070	0	0	0	0	0	0	0	0
ARGE	2020	SSP1	61547071	0.000268202	0.000137151	7.8995e-05	1.93666e-05	0.00016669	0.000123683	3.36731e-05	6.31046e-05
ARGE	2020	SSP1	61547133	0.000125153	6.39997e-05	3.6862e-05	9.03717e-06	7.77835e-05	5.7715e-05	1.57131e-05	2.94469e-05
ARGE	2020	SSP1	61547150	2.19475e-05	1.12233e-05	6.46431e-06	1.58481e-06	1.36405e-05	1.01212e-05	2.75553e-06	5.16397e-06
ARGE	2020	SSP1	61547181	3.67604e-05	1.87982e-05	1.08272e-05	2.65443e-06	2.28469e-05	1.69523e-05	4.61531e-06	8.64926e-06
ARGE	2020	SSP1	61547209	8.38792e-05	4.28934e-05	2.47054e-05	6.05683e-06	5.21316e-05	3.86814e-05	1.05311e-05	1.97357e-05
ARGE	2020	SSP1	61547210	0	0	0	0	0	0	0	0
ARGE	2020	SSP1	61547219	0.000233632	0.000119473	6.88129e-05	1.68703e-05	0.000145204	0.000107741	2.93327e-05	5.49706e-05
ARGE	2020	SSP1	61547224	0.0106715	0.00545711	0.00314314	0.000770579	0.00663243	0.00492123	0.00133982	0.00251087
ARGE	2020	SSP1	61547241	4.00538e-05	2.04824e-05	1.17973e-05	2.89224e-06	2.48937e-05	1.8471e-05	5.0288e-06	9.42416e-06
ARGE	2020	SSP1	61547262	0	0	0	0	0	0	0	0
ARGE	2020	SSP1	61547514	0.00126306	0.000645891	0.000372015	9.1204e-05	0.000784999	0.000582466	0.000158578	0.000297181
ARGE	2020	SSP1	61547515	0	0	0	0	0	0	0	0
ARGE	2020	SSP1	61547537	0.00015319	7.83369e-05	4.51198e-05	1.10617e-05	9.52086e-05	7.06444e-05	1.92332e-05	3.60436e-05
ARGE	2020	SSP1	61547586	0.000121278	6.20179e-05	3.57206e-05	8.75733e-06	7.5375e-05	5.59279e-05	1.52265e-05	2.85351e-05
ARGE	2020	SSP1	61547587	0	0	0	0	0	0	0	0
ARGE	2020	SSP1	61547631	2.63374e-05	1.34682e-05	7.75731e-06	1.9018e-06	1.63689e-05	1.21457e-05	3.30669e-06	6.19687e-06
ARGE	2020	SSP1	61547632	7.30237e-05	3.73422e-05	2.15081e-05	5.27296e-06	4.53848e-05	3.36753e-05	9.1682e-06	1.71816e-05
ARGE	2020	SSP1	61547659	0.00195818	0.00100136	0.000576755	0.000141398	0.00121703	0.000903028	0.000245852	0.000460736
ARGE	2020	SSP1	61547699	0.000208404	0.000106572	6.13825e-05	1.50487e-05	0.000129525	9.61069e-05	2.61654e-05	4.90349e-05
ARGE	2020	SSP1	61547721	0	0	0	0	0	0	0	0
ARGE	2020	SSP1	61547875	0.0781525	0.039965	0.0230187	0.00564332	0.0485724	0.0360405	0.00981214	0.0183883
ARGE	2020	SSP1	61547904	0.000570826	0.000291904	0.000168129	4.12188e-05	0.000354773	0.00026324	7.16679e-05	0.000134308
ARGE	2020	SSP1	61547905	0	0	0	0	0	0	0	0
ARGE	2020	SSP1	61547907	0.000885778	0.000452962	0.000260893	6.39611e-05	0.000550518	0.000408482	0.00011121	0.000208413
ARGE	2020	SSP1	61548056	0	0	0	0	0	0	0	0
ARGE	2020	SSP1	61548065	0.000211452	0.00010813	6.22801e-05	1.52687e-05	0.000131419	9.75123e-05	2.6548e-05	4.9752e-05
ARGE	2020	SSP1	61548111	0.000371976	0.000190218	0.00010956	2.686e-05	0.000231186	0.000171539	4.6702e-05	8.75213e-05
ARGE	2020	SSP1	61548164	0	0	0	0	0	0	0	0
ARGE	2020	SSP1	61548177	4.18263e-05	2.13888e-05	1.23193e-05	3.02024e-06	2.59954e-05	1.92885e-05	5.25135e-06	9.84122e-06
ARGE	2020	SSP1	61548191	2.74157e-06	1.40196e-06	8.0749e-07	1.97966e-07	1.70391e-06	1.26429e-06	3.44207e-07	6.45057e-07
ARGE	2020	SSP1	61548261	0.000107425	5.49343e-05	3.16406e-05	7.75708e-06	6.67657e-05	4.95398e-05	1.34874e-05	2.52758e-05
ARGE	2020	SSP1	61548332	0.000103926	5.31449e-05	3.061e-05	7.50441e-06	6.4591e-05	4.79262e-05	1.30481e-05	2.44525e-05
ARGE	2020	SSP1	61548333	0	0	0	0	0	0	0	0
ARGE	2020	SSP1	61548359	0	0	0	0	0	0	0	0
ARGE	2020	SSP1	61548639	1.33568e-05	6.83029e-06	3.93405e-06	9.64482e-07	8.30136e-06	6.15957e-06	1.67696e-06	3.14269e-06
ARGE	2020	SSP1	61548685	0.000949972	0.000485789	0.000279801	6.85965e-05	0.000590415	0.000438085	0.00011927	0.000223517
ARGE	2020	SSP1	61548700	0	0	0	0	0	0	0	0
ARGE	2020	SSP1	61548702	2.48074e-05	1.26858e-05	7.30665e-06	1.79131e-06	1.5418e-05	1.14401e-05	3.11459e-06	5.83686e-06
ARGE	2020	SSP1	61548703	0.000567766	0.000290339	0.000167227	4.09978e-05	0.000352871	0.000261829	7.12837e-05	0.000133588
ARGE	2020	SSP1	61548762	0	0	0	0	0	0	0	0
ARGE	2020	SSP1	61548763	2.92784e-05	1.49722e-05	8.62354e-06	2.11417e-06	1.81968e-05	1.35019e-05	3.67594e-06	6.88885e-06
ARGE	2020	SSP1	61548800	1.25542e-05	6.41985e-06	3.69765e-06	9.06524e-07	7.80252e-06	5.78943e-06	1.57619e-06	2.95384e-06
ARGE	2020	SSP1	61548953	0.00709629	0.00362884	0.00209011	0.000512416	0.0044104	0.0032725	0.000890948	0.00166967
ARGE	2020	SSP1	61548993	6.6144e-05	3.38241e-05	1.94818e-05	4.77619e-06	4.1109e-05	3.05027e-05	8.30445e-06	1.55629e-05
ARGE	2020	SSP1	61548994	0	0	0	0	0	0	0	0
ARGE	2020	SSP1	61548998	0.000119493	6.11053e-05	3.51949e-05	8.62846e-06	7.42658e-05	5.51049e-05	1.50025e-05	2.81152e-05
ARGE	2020	SSP1	61549025	1.54771e-05	7.91456e-06	4.55857e-06	1.11759e-06	9.61915e-06	7.13737e-06	1.94317e-06	3.64158e-06
ARGE	2020	SSP1	61549098	0.00024721	0.000126416	7.28121e-05	1.78508e-05	0.000153643	0.000114002	3.10375e-05	5.81654e-05
ARGE	2020	SSP1	61549104	0.00115651	0.000591406	0.000340633	8.35103e-05	0.000718779	0.000533331	0.000145201	0.000272112
ARGE	2020	SSP1	61549131	9.10996e-05	4.65857e-05	2.68321e-05	6.57821e-06	5.66191e-05	4.20111e-05	1.14377e-05	2.14346e-05
ARGE	2020	SSP1	61549143	0	0	0	0	0	0	0	0
ARGE	2020	SSP1	61549242	6.99321e-05	3.57613e-05	2.05975e-05	5.04973e-06	4.34634e-05	3.22496e-05	8.78006e-06	1.64542e-05
ARGE	2020	SSP1	61549275	2.23868e-05	1.1448e-05	6.59371e-06	1.61653e-06	1.39136e-05	1.03238e-05	2.81069e-06	5.26734e-06
ARGE	2020	SSP1	61549300	4.59284e-05	2.34865e-05	1.35275e-05	3.31644e-06	2.85448e-05	2.11801e-05	5.76636e-06	1.08064e-05
ARGE	2020	SSP1	61549576	0.000300259	0.000153544	8.8437e-05	2.16814e-05	0.000186613	0.000138466	3.76979e-05	7.06472e-05
ARGE	2020	SSP1	61549577	9.02182e-05	4.6135e-05	2.65725e-05	6.51457e-06	5.60713e-05	4.16047e-05	1.1327e-05	2.12272e-05
ARGE	2020	SSP1	61549603	0.0633073	0.0323735	0.0186462	0.00457135	0.0393459	0.0291945	0.0079483	0.0148954
ARGE	2020	SSP1	61549708	0	0	0	0	0	0	0	0
ARGE	2020	SSP1	61549709	0	0	0	0	0	0	0	0
ARGE	2020	SSP1	61549790	4.32686e-06	2.21263e-06	1.27442e-06	3.12438e-07	2.68918e-06	1.99536e-06	5.43243e-07	1.01806e-06
ARGE	2020	SSP1	61549791	0.000412287	0.000210832	0.000121433	2.97709e-05	0.00025624	0.000190129	5.17632e-05	9.70061e-05
ARGE	2020	SSP1	61549816	9.88776e-05	5.05632e-05	2.9123e-05	7.13985e-06	6.14532e-05	4.5598e-05	1.24142e-05	2.32647e-05
ARGE	2020	SSP1	61549895	0.000261938	0.000133948	7.71501e-05	1.89143e-05	0.000162797	0.000120794	3.28867e-05	6.16308e-05
ARGE	2020	SSP1	61549924	2.57104e-06	1.31475e-06	7.57261e-07	1.85652e-07	1.59792e-06	1.18565e-06	3.22796e-07	6.04932e-07
ARGE	2020	SSP1	61549925	0.000136121	6.96082e-05	4.00924e-05	9.82913e-06	8.46e-05	6.27728e-05	1.70901e-05	3.20275e-05
ARGE	2020	SSP1	61549957	0.000186071	9.51514e-05	5.48045e-05	1.3436e-05	0.000115645	8.58077e-05	2.33614e-05	4.37802e-05
ARGE	2020	SSP1	61550005	0.0080927	0.00413838	0.00238359	0.000584366	0.00502968	0.003732	0.00101605	0.00190411
ARGE	2020	SSP1	61550035	4.66597e-05	2.38604e-05	1.37429e-05	3.36925e-06	2.89994e-05	2.15174e-05	5.85818e-06	1.09784e-05
ARGE	2020	SSP1	61550063	0.000129524	6.62347e-05	3.81493e-05	9.35278e-06	8.05e-05	5.97306e-05	1.62619e-05	3.04753e-05
ARGE	2020	SSP1	61550124	0.000102973	5.26575e-05	3.03293e-05	7.43559e-06	6.39986e-05	4.74867e-05	1.29284e-05	2.42283e-05
ARGE	2020	SSP1	61550133	0.000273318	0.000139767	8.05017e-05	1.9736e-05	0.000169869	0.000126042	3.43153e-05	6.43082e-05
ARGE	2020	SSP1	61550176	8.64181e-05	4.41918e-05	2.54532e-05	6.24017e-06	5.37095e-05	3.98522e-05	1.08499e-05	2.03331e-05
ARGE	2020	SSP1	61550177	0.000495108	0.000253184	0.000145827	3.57513e-05	0.000307713	0.000228322	6.21614e-05	0.000116493
ARGE	2020	SSP1	61550205	0	0	0	0	0	0	0	0
ARGE	2020	SSP1	61550224	0	0	0	0	0	0	0	0
ARGE	2020	SSP1	61550328	0.000572005	0.000292507	0.000168476	4.13039e-05	0.000355506	0.000263784	7.18159e-05	0.000134586
ARGE	2020	SSP1	61550357	1.03218e-05	5.27826e-06	3.04013e-06	7.45324e-07	6.41506e-06	4.75994e-06	1.29591e-06	2.42858e-06
ARGE	2020	SSP1	61550362	0.00221866	0.00113456	0.000653475	0.000160207	0.00137891	0.00102315	0.000278555	0.000522023
ARGE	2020	SSP1	61550398	0.000117271	5.99688e-05	3.45403e-05	8.46799e-06	7.28845e-05	5.408e-05	1.47235e-05	2.75923e-05
ARGE	2020	SSP1	61550427	0.00112113	0.000573316	0.000330214	8.0956e-05	0.000696794	0.000517018	0.00014076	0.000263789
ARGE	2020	SSP1	61550432	0.000159997	8.18179e-05	4.71248e-05	1.15532e-05	9.94394e-05	7.37836e-05	2.00878e-05	3.76453e-05
ARGE	2020	SSP1	61550455	3.42622e-05	1.75207e-05	1.00914e-05	2.47404e-06	2.12942e-05	1.58002e-05	4.30166e-06	8.06146e-06
ARGE	2020	SSP1	61550485	0.000143694	7.34812e-05	4.23231e-05	1.0376e-05	8.93072e-05	6.62655e-05	1.8041e-05	3.38095e-05
ARGE	2020	SSP1	61550486	0	0	0	0	0	0	0	0
ARGE	2020	SSP1	61550494	0	0	0	0	0	0	0	0
ARGE	2020	SSP1	61550623	0	0	0	0	0	0	0	0
ARGE	2020	SSP1	61550643	0.000275183	0.000140721	8.10511e-05	1.98707e-05	0.000171028	0.000126902	3.45495e-05	6.47471e-05
ARGE	2020	SSP1	61550644	0.000105075	5.37323e-05	3.09483e-05	7.58735e-06	6.53048e-05	4.84559e-05	1.31923e-05	2.47228e-05
ARGE	2020	SSP1	61550655	0.000101869	5.20931e-05	3.00042e-05	7.35589e-06	6.33126e-05	4.69777e-05	1.27898e-05	2.39686e-05
ARGE	2020	SSP1	61550722	5.687e-05	2.90817e-05	1.67502e-05	4.10653e-06	3.53452e-05	2.6226e-05	7.1401e-06	1.33808e-05
ARGE	2020	SSP1	61550832	0.000220457	0.000112735	6.49324e-05	1.5919e-05	0.000137016	0.000101665	2.76786e-05	5.18707e-05
ARGE	2020	SSP1	61550885	0.000116499	5.95744e-05	3.43132e-05	8.41229e-06	7.24052e-05	5.37243e-05	1.46266e-05	2.74108e-05
ARGE	2020	SSP1	61550900	0.00842697	0.00430931	0.00248204	0.000608503	0.00523743	0.00388615	0.00105802	0.00198276
ARGE	2020	SSP1	61550942	0	0	0	0	0	0	0	0
ARGE	2020	SSP1	61551010	0.000107846	5.51491e-05	3.17643e-05	7.78741e-06	6.70268e-05	4.97336e-05	1.35401e-05	2.53747e-05
ARGE	2020	SSP1	61551036	0.00048718	0.00024913	0.000143492	3.51788e-05	0.000302786	0.000224666	6.1166e-05	0.000114627
ARGE	2020	SSP1	61551039	0.00283462	0.00144954	0.000834897	0.000204685	0.00176174	0.0013072	0.00035589	0.000666951
ARGE	2020	SSP1	61551054	0.00122742	0.000627668	0.000361519	8.86308e-05	0.000762851	0.000566032	0.000154104	0.000288797
ARGE	2020	SSP1	61551058	0.000167159	8.54805e-05	4.92344e-05	1.20704e-05	0.000103891	7.70865e-05	2.0987e-05	3.93305e-05
ARGE	2020	SSP1	61551059	6.90044e-06	3.52869e-06	2.03243e-06	4.98274e-07	4.28868e-06	3.18218e-06	8.66358e-07	1.62359e-06
ARGE	2020	SSP1	61551172	1.47329e-05	7.53398e-06	4.33936e-06	1.06385e-06	9.1566e-06	6.79416e-06	1.84973e-06	3.46646e-06
ARGE	2020	SSP1	61551208	0.000150751	7.709e-05	4.44016e-05	1.08856e-05	9.36931e-05	6.95199e-05	1.8927e-05	3.54699e-05
ARGE	2020	SSP1	61551267	6.87677e-06	3.51658e-06	2.02545e-06	4.96565e-07	4.27397e-06	3.17126e-06	8.63387e-07	1.61802e-06
ARGE	2020	SSP1	61551391	6.10457e-05	3.1217e-05	1.79801e-05	4.40805e-06	3.79403e-05	2.81516e-05	7.66435e-06	1.43633e-05
ARGE	2020	SSP1	61551392	4.47668e-05	2.28925e-05	1.31854e-05	3.23257e-06	2.78229e-05	2.06445e-05	5.62053e-06	1.05331e-05
ARGE	2020	SSP1	61551396	0.000144423	7.38539e-05	4.25378e-05	1.04287e-05	8.97601e-05	6.66016e-05	1.81325e-05	3.3981e-05
ARGE	2020	SSP1	61551397	7.97021e-05	4.07574e-05	2.34751e-05	5.75521e-06	4.95355e-05	3.67551e-05	1.00067e-05	1.87529e-05
ARGE	2020	SSP1	61551422	0.00144975	0.000741362	0.000427004	0.000104685	0.000901032	0.000668562	0.000182018	0.000341109
ARGE	2020	SSP1	61551460	0.00384354	0.00196547	0.00113206	0.000277538	0.00238879	0.00177247	0.00048256	0.000904336
ARGE	2020	SSP1	61551461	0.00118331	0.000605113	0.000348528	8.54459e-05	0.000735439	0.000545692	0.000148566	0.000278419
ARGE	2020	SSP1	61551464	0	0	0	0	0	0	0	0
ARGE	2020	SSP1	61551649	0.000258758	0.000132321	7.62134e-05	1.86846e-05	0.00016082	0.000119328	3.24873e-05	6.08825e-05
ARGE	2020	SSP1	61551650	0	0	0	0	0	0	0	0
ARGE	2020	SSP1	61551710	0.000685193	0.000350388	0.000201814	4.94771e-05	0.000425853	0.000315981	8.60268e-05	0.000161217
ARGE	2020	SSP1	61551920	0.000254194	0.000129987	7.48691e-05	1.83551e-05	0.000157983	0.000117223	3.19143e-05	5.98086e-05
ARGE	2020	SSP1	61551921	2.46819e-05	1.26216e-05	7.26971e-06	1.78226e-06	1.534e-05	1.13822e-05	3.09885e-06	5.80735e-06
ARGE	2020	SSP1	61551981	0.000324708	0.000166046	9.5638e-05	2.34468e-05	0.000201808	0.000149741	4.07674e-05	7.63997e-05
ARGE	2020	SSP1	61552086	0.000126781	6.48319e-05	3.73414e-05	9.15469e-06	7.87951e-05	5.84656e-05	1.59174e-05	2.98299e-05
ARGE	2020	SSP1	61552087	0.00012333	6.30676e-05	3.63252e-05	8.90556e-06	7.66507e-05	5.68745e-05	1.54843e-05	2.90181e-05
ARGE	2020	SSP1	61552088	2.56917e-05	1.3138e-05	7.56711e-06	1.85517e-06	1.59676e-05	1.18479e-05	3.22562e-06	6.04493e-06
ARGE	2020	SSP1	61552089	0.000126608	6.47439e-05	3.72907e-05	9.14227e-06	7.86881e-05	5.83862e-05	1.58958e-05	2.97894e-05
ARGE	2020	SSP1	61552116	0.000135857	6.94735e-05	4.00148e-05	9.81011e-06	8.44363e-05	6.26514e-05	1.7057e-05	3.19655e-05
ARGE	2020	SSP1	61552142	0.000145561	7.44355e-05	4.28728e-05	1.05108e-05	9.0467e-05	6.71261e-05	1.82753e-05	3.42486e-05
ARGE	2020	SSP1	61552151	0.344091	0.113111	0.0651486	0.014225	0.103262	0.0952027	0.0258189	0.0540457
ARGE	2020	SSP1	61552179	8.3399e-05	4.26478e-05	2.4564e-05	6.02215e-06	5.18331e-05	3.84599e-05	1.04708e-05	1.96227e-05
ARGE	2020	SSP1	61552219	9.71464	3.62613	2.08855	0.474738	3.67681	3.12487	0.848614	1.71116
ARGE	2020	SSP1	61552220	0	0	0	0	0	0	0	0
ARGE	2020	SSP1	61552249	0	0	0	0	0	0	0	0
ARGE	2020	SSP1	61552302	0	0	0	0	0	0	0	0
ARGE	2020	SSP1	61552310	5.22359e-06	2.6712e-06	1.53853e-06	3.7719e-07	3.2465e-06	2.40889e-06	6.55828e-07	1.22905e-06
ARGE	2020	SSP1	61552357	0.000777176	0.000397426	0.000228906	5.61191e-05	0.000483021	0.000358399	9.75753e-05	0.00018286
ARGE	2020	SSP1	61552535	0.000143423	7.33422e-05	4.22431e-05	1.03564e-05	8.91382e-05	6.61402e-05	1.80069e-05	3.37455e-05
ARGE	2020	SSP1	61552536	0.00017064	8.72606e-05	5.02596e-05	1.23218e-05	0.000106054	7.86918e-05	2.14241e-05	4.01495e-05
ARGE	2020	SSP1	61552563	0.00014815	7.57596e-05	4.36354e-05	1.06977e-05	9.20762e-05	6.83201e-05	1.86004e-05	3.48578e-05
ARGE	2020	SSP1	61552566	1.85503e-05	9.4861e-06	5.46373e-06	1.3395e-06	1.15292e-05	8.55459e-06	2.32901e-06	4.36466e-06
ARGE	2020	SSP1	61552589	0	0	0	0	0	0	0	0
ARGE	2020	SSP1	61552637	0.000420545	0.000215055	0.000123865	3.03671e-05	0.000261372	0.000193937	5.27999e-05	9.8949e-05
ARGE	2020	SSP1	61552669	0.000340866	0.000174309	0.000100397	2.46136e-05	0.000211851	0.000157192	4.27961e-05	8.02016e-05
ARGE	2020	SSP1	61552672	0.000201357	0.000102968	5.93069e-05	1.45398e-05	0.000125145	9.28571e-05	2.52806e-05	4.73769e-05
ARGE	2020	SSP1	61552673	2.4447e-06	1.25015e-06	7.20052e-07	1.7653e-07	1.5194e-06	1.12739e-06	3.06935e-07	5.75208e-07
ARGE	2020	SSP1	61552712	0.000174618	8.92946e-05	5.14312e-05	1.2609e-05	0.000108526	8.05261e-05	2.19235e-05	4.10854e-05
ARGE	2020	SSP1	61552743	0.00020883	0.000106789	6.15077e-05	1.50794e-05	0.000129789	9.6303e-05	2.62188e-05	4.9135e-05
ARGE	2020	SSP1	61552809	0.000261255	0.000133598	7.69489e-05	1.8865e-05	0.000162372	0.000120479	3.28008e-05	6.147e-05
ARGE	2020	SSP1	61552812	0.000114709	5.86588e-05	3.37858e-05	8.28301e-06	7.12924e-05	5.28987e-05	1.44018e-05	2.69896e-05
ARGE	2020	SSP1	61552865	0.00166446	0.000851157	0.000490243	0.000120189	0.00103447	0.000767575	0.000208975	0.000391627
ARGE	2020	SSP1	61553007	0.000599835	0.000306739	0.000176673	4.33135e-05	0.000372802	0.000276618	7.531e-05	0.000141134
ARGE	2020	SSP1	61553038	2.43331e-05	1.24433e-05	7.16697e-06	1.75707e-06	1.51232e-05	1.12214e-05	3.05505e-06	5.72528e-06
ARGE	2020	SSP1	61553255	4.92258e-05	2.51727e-05	1.44987e-05	3.55454e-06	3.05942e-05	2.27008e-05	6.18035e-06	1.15822e-05
ARGE	2020	SSP1	61553309	0	0	0	0	0	0	0	0
ARGE	2020	SSP1	61553348	0	0	0	0	0	0	0	0
ARGE	2020	SSP1	61553370	0	0	0	0	0	0	0	0
ARGE	2020	SSP1	61553371	0	0	0	0	0	0	0	0
ARGE	2020	SSP1	61553486	3.15117e-05	1.61142e-05	9.28131e-06	2.27543e-06	1.95847e-05	1.45318e-05	3.95633e-06	7.4143e-06
ARGE	2020	SSP1	61553494	0.0141208	0.00722099	0.00415909	0.00101965	0.0087762	0.0065119	0.00177289	0.00332245
ARGE	2020	SSP1	61553584	0.000134305	6.86796e-05	3.95575e-05	9.698e-06	8.34714e-05	6.19354e-05	1.68621e-05	3.16002e-05
ARGE	2020	SSP1	61553585	7.31683e-05	3.74162e-05	2.15507e-05	5.28341e-06	4.54747e-05	3.3742e-05	9.18636e-06	1.72156e-05
ARGE	2020	SSP1	61553604	8.23737e-05	4.21236e-05	2.4262e-05	5.94812e-06	5.11959e-05	3.79871e-05	1.03421e-05	1.93815e-05
ARGE	2020	SSP1	61553631	0	0	0	0	0	0	0	0
ARGE	2020	SSP1	61553655	0.000292574	0.000149614	8.61735e-05	2.11265e-05	0.000181837	0.000134922	3.6733e-05	6.8839e-05
ARGE	2020	SSP1	61553865	0	0	0	0	0	0	0	0
ARGE	2020	SSP1	61553883	0.000486231	0.000248645	0.000143212	3.51102e-05	0.000302196	0.000224228	6.10468e-05	0.000114404
ARGE	2020	SSP1	61553992	0.000697918	0.000356895	0.000205562	5.03959e-05	0.000433761	0.000321849	8.76244e-05	0.000164211
ARGE	2020	SSP1	61554061	6.2316e-07	3.18666e-07	1.83543e-07	4.49977e-08	3.87299e-07	2.87374e-07	7.82384e-08	1.46622e-07
ARGE	2020	SSP1	61554094	6.2316e-07	3.18666e-07	1.83543e-07	4.49977e-08	3.87299e-07	2.87374e-07	7.82384e-08	1.46622e-07
ARGE	2020	SSP1	61554123	0	0	0	0	0	0	0	0
ARGE	2020	SSP1	61554186	4.66503e-05	2.38556e-05	1.37402e-05	3.36857e-06	2.89935e-05	2.15131e-05	5.857e-06	1.09762e-05
ARGE	2020	SSP1	61554591	0.000339962	0.000173847	0.000100131	2.45483e-05	0.000211289	0.000156776	4.26827e-05	7.99889e-05
ARGE	2020	SSP1	61554622	0	0	0	0	0	0	0	0
ARGE	2020	SSP1	61554623	0	0	0	0	0	0	0	0
ARGE	2020	SSP1	61554693	9.6181e-05	4.91842e-05	2.83287e-05	6.94513e-06	5.97772e-05	4.43544e-05	1.20756e-05	2.26302e-05
ARGE	2020	SSP1	61554732	2.14271e-05	1.09572e-05	6.31105e-06	1.54723e-06	1.33171e-05	9.88124e-06	2.6902e-06	5.04153e-06
ARGE	2020	SSP1	61554734	0.0343162	0.0175483	0.0101073	0.00247794	0.0213278	0.0158251	0.00430844	0.00807417
ARGE	2020	SSP1	61554758	2.42841e-05	1.24182e-05	7.15252e-06	1.75353e-06	1.50927e-05	1.11987e-05	3.04889e-06	5.71373e-06
ARGE	2020	SSP1	61554823	6.86818e-05	3.51219e-05	2.02292e-05	4.95944e-06	4.26863e-05	3.1673e-05	8.62308e-06	1.616e-05
ARGE	2020	SSP1	61554824	4.44361e-05	2.27233e-05	1.3088e-05	3.20868e-06	2.76174e-05	2.0492e-05	5.579e-06	1.04553e-05
ARGE	2020	SSP1	61554920	0	0	0	0	0	0	0	0
ARGE	2020	SSP1	61555035	0.00310917	0.00158994	0.000915761	0.00022451	0.00193237	0.00143381	0.00039036	0.000731549
ARGE	2020	SSP1	61555110	9.28987e-06	4.75058e-06	2.7362e-06	6.70812e-07	5.77373e-06	4.28408e-06	1.16635e-06	2.18579e-06
ARGE	2020	SSP1	61555111	6.00151e-05	3.069e-05	1.76766e-05	4.33363e-06	3.72998e-05	2.76763e-05	7.53496e-06	1.41208e-05
ARGE	2020	SSP1	61555146	0.000165421	8.45914e-05	4.87223e-05	1.19449e-05	0.00010281	7.62848e-05	2.07688e-05	3.89214e-05
ARGE	2020	SSP1	61555147	6.61037e-05	3.38035e-05	1.94699e-05	4.77328e-06	4.10839e-05	3.04841e-05	8.29939e-06	1.55534e-05
ARGE	2020	SSP1	61555149	0.000107116	5.47763e-05	3.15496e-05	7.73476e-06	6.65736e-05	4.93973e-05	1.34486e-05	2.52031e-05
ARGE	2020	SSP1	61555232	9.64843e-05	4.93393e-05	2.84181e-05	6.96703e-06	5.99657e-05	4.44943e-05	1.21137e-05	2.27016e-05
ARGE	2020	SSP1	61555346	0	0	0	0	0	0	0	0
ARGE	2020	SSP1	61555353	0	0	0	0	0	0	0	0
ARGE	2020	SSP1	61555397	0.00382425	0.00195561	0.00112638	0.000276145	0.0023768	0.00176358	0.000480139	0.000899798
ARGE	2020	SSP1	61555420	0	0	0	0	0	0	0	0
ARGE	2020	SSP1	61555486	0.000852549	0.000435969	0.000251106	6.15617e-05	0.000529866	0.000393158	0.000107039	0.000200594
ARGE	2020	SSP1	61555487	1.76292e-05	9.01508e-06	5.19243e-06	1.27299e-06	1.09567e-05	8.12982e-06	2.21337e-06	4.14793e-06
ARGE	2020	SSP1	61555573	0.00656823	0.00335881	0.00193458	0.000474285	0.00408221	0.00302898	0.000824649	0.00154542
ARGE	2020	SSP1	61555574	0	0	0	0	0	0	0	0
ARGE	2020	SSP1	61555575	0.00750348	0.00383707	0.00221004	0.000541819	0.00466347	0.00346027	0.00094207	0.00176547
ARGE	2020	SSP1	61555657	0	0	0	0	0	0	0	0
ARGE	2020	SSP1	61555662	8.90064e-05	4.55153e-05	2.62155e-05	6.42706e-06	5.53181e-05	4.10458e-05	1.11749e-05	2.09421e-05
ARGE	2020	SSP1	61555668	0	0	0	0	0	0	0	0
ARGE	2020	SSP1	61555690	0	0	0	0	0	0	0	0
ARGE	2020	SSP1	61555698	0.000104566	5.34722e-05	3.07985e-05	7.55062e-06	6.49887e-05	4.82213e-05	1.31284e-05	2.46031e-05
ARGE	2020	SSP1	61555736	0.000860236	0.0004399	0.00025337	6.21168e-05	0.000534644	0.000396703	0.000108004	0.000202403
ARGE	2020	SSP1	61555760	2.96048e-05	1.51391e-05	8.71967e-06	2.13773e-06	1.83996e-05	1.36524e-05	3.71692e-06	6.96564e-06
ARGE	2020	SSP1	61555761	0	0	0	0	0	0	0	0
ARGE	2020	SSP1	61555791	0	0	0	0	0	0	0	0
ARGE	2020	SSP1	61555813	0.000852389	0.000435887	0.000251059	6.15501e-05	0.000529766	0.000393084	0.000107018	0.000200556
ARGE	2020	SSP1	61555820	0.000220273	0.000112641	6.48781e-05	1.59057e-05	0.000136901	0.00010158	2.76555e-05	5.18274e-05
ARGE	2020	SSP1	61555857	0.000744114	0.000380519	0.000219168	5.37317e-05	0.000462472	0.000343152	9.34243e-05	0.000175081
ARGE	2020	SSP1	61555954	0.0689252	0.0241003	0.0138811	0.00309329	0.0232239	0.0205276	0.00557092	0.0114439
ARGE	2020	SSP1	61556005	0	0	0	0	0	0	0	0
ARGE	2020	SSP1	61556006	0	0	0	0	0	0	0	0
ARGE	2020	SSP1	61556036	0	0	0	0	0	0	0	0
ARGE	2020	SSP1	61556124	0	0	0	0	0	0	0	0
ARGE	2020	SSP1	61556153	0	0	0	0	0	0	0	0
ARGE	2020	SSP1	61556154	0	0	0	0	0	0	0	0
ARGE	2020	SSP1	61556155	0.00216116	0.00110516	0.000636538	0.000156055	0.00134318	0.000996632	0.000271336	0.000508494
ARGE	2020	SSP1	61556318	0.00053935	0.000275808	0.000158858	3.89459e-05	0.00033521	0.000248724	6.7716e-05	0.000126902
ARGE	2020	SSP1	61556319	0.00333596	0.00170591	0.000982558	0.000240886	0.00207332	0.0015384	0.000418833	0.000784909
ARGE	2020	SSP1	61556428	4.9691e-05	2.54106e-05	1.46358e-05	3.58814e-06	3.08833e-05	2.29153e-05	6.23876e-06	1.16917e-05
ARGE	2020	SSP1	61556583	0	0	0	0	0	0	0	0
ARGE	2020	SSP1	61556609	0	0	0	0	0	0	0	0
ARGE	2020	SSP1	61556646	5.99133e-05	3.0638e-05	1.76466e-05	4.32628e-06	3.72366e-05	2.76294e-05	7.52219e-06	1.40969e-05
ARGE	2020	SSP1	61556699	0.0014613	0.000747268	0.000430405	0.000105519	0.00090821	0.000673888	0.000183468	0.000343826
ARGE	2020	SSP1	61556779	0	0	0	0	0	0	0	0
ARGE	2020	SSP1	61556780	0	0	0	0	0	0	0	0
ARGE	2020	SSP1	61556854	5.21842e-05	2.66855e-05	1.53701e-05	3.76817e-06	3.24329e-05	2.40651e-05	6.55179e-06	1.22783e-05
ARGE	2020	SSP1	61556863	0.000947639	0.000484596	0.000279113	6.84281e-05	0.000588965	0.000437009	0.000118977	0.000222968
ARGE	2020	SSP1	61556880	0.000139003	7.10822e-05	4.09413e-05	1.00373e-05	8.63915e-05	6.41021e-05	1.7452e-05	3.27057e-05
ARGE	2020	SSP1	61556948	4.60959e-05	2.35721e-05	1.35769e-05	3.32853e-06	2.86489e-05	2.12574e-05	5.78739e-06	1.08458e-05
ARGE	2020	SSP1	61556952	4.85128e-06	2.48081e-06	1.42888e-06	3.50306e-07	3.01511e-06	2.2372e-06	6.09084e-07	1.14145e-06
ARGE	2020	SSP1	61556954	0	0	0	0	0	0	0	0
ARGE	2020	SSP1	61556979	0.000167873	8.58453e-05	4.94445e-05	1.21219e-05	0.000104334	7.74155e-05	2.10766e-05	3.94983e-05
ARGE	2020	SSP1	61556980	3.4652e-07	1.77201e-07	1.02063e-07	2.50219e-08	2.15365e-07	1.598e-07	4.3506e-08	8.15319e-08
ARGE	2020	SSP1	61557001	0.000119042	6.08748e-05	3.50622e-05	8.59592e-06	7.39857e-05	5.48971e-05	1.49459e-05	2.80092e-05
ARGE	2020	SSP1	61557004	0.000858629	0.000439078	0.000252897	6.20007e-05	0.000533645	0.000395962	0.000107802	0.000202025
ARGE	2020	SSP1	61557044	0.000691308	0.000353515	0.000203615	4.99186e-05	0.000429653	0.000318801	8.67945e-05	0.000162656
ARGE	2020	SSP1	61557045	0.000349327	0.000178636	0.000102889	2.52246e-05	0.000217109	0.000161094	4.38584e-05	8.21923e-05
ARGE	2020	SSP1	61557070	0.00255563	0.00130688	0.000752725	0.00018454	0.00158834	0.00117855	0.000320863	0.000601308
ARGE	2020	SSP1	61557073	0.000373521	0.000191008	0.000110015	2.69715e-05	0.000232146	0.000172251	4.68959e-05	8.78847e-05
ARGE	2020	SSP1	61557100	0.000159575	8.16022e-05	4.70006e-05	1.15228e-05	9.91772e-05	7.3589e-05	2.00348e-05	3.7546e-05
ARGE	2020	SSP1	61557124	0.000158199	8.08985e-05	4.65953e-05	1.14234e-05	9.8322e-05	7.29545e-05	1.98621e-05	3.72223e-05
ARGE	2020	SSP1	61557131	0.000106076	5.4244e-05	3.1243e-05	7.65961e-06	6.59267e-05	4.89174e-05	1.33179e-05	2.49582e-05
ARGE	2020	SSP1	61557134	0	0	0	0	0	0	0	0
ARGE	2020	SSP1	61557135	0	0	0	0	0	0	0	0
ARGE	2020	SSP1	61557177	0	0	0	0	0	0	0	0
ARGE	2020	SSP1	61557226	6.40903e-05	3.27739e-05	1.88769e-05	4.62789e-06	3.98326e-05	2.95556e-05	8.04661e-06	1.50796e-05
ARGE	2020	SSP1	61557281	6.86642e-05	3.51129e-05	2.0224e-05	4.95817e-06	4.26753e-05	3.16649e-05	8.62086e-06	1.61558e-05
ARGE	2020	SSP1	61557295	0	0	0	0	0	0	0	0
ARGE	2020	SSP1	61557297	0.00102892	0.00052616	0.000303053	7.42972e-05	0.000639481	0.000474492	0.000129182	0.000242092
ARGE	2020	SSP1	61557326	0.0326155	0.0166786	0.00960643	0.00235513	0.0202708	0.0150408	0.00409492	0.00767402
ARGE	2020	SSP1	61557329	0.00565154	0.00289004	0.00166458	0.000408092	0.00351248	0.00260624	0.000709557	0.00132974
ARGE	2020	SSP1	61557330	0	0	0	0	0	0	0	0
ARGE	2020	SSP1	61557331	0.000111985	5.7266e-05	3.29836e-05	8.08634e-06	6.95997e-05	5.16426e-05	1.40599e-05	2.63487e-05
ARGE	2020	SSP1	61557357	0	0	0	0	0	0	0	0
ARGE	2020	SSP1	61557388	0	0	0	0	0	0	0	0
ARGE	2020	SSP1	61557492	5.27753e-06	2.69878e-06	1.55442e-06	3.81085e-07	3.28002e-06	2.43376e-06	6.626e-07	1.24174e-06
ARGE	2020	SSP1	61557493	0	0	0	0	0	0	0	0
ARGE	2020	SSP1	61557497	0	0	0	0	0	0	0	0
ARGE	2020	SSP1	61557498	0	0	0	0	0	0	0	0
ARGE	2020	SSP1	61557567	0	0	0	0	0	0	0	0
ARGE	2020	SSP1	61557604	0.00803392	0.00410832	0.00236628	0.000580122	0.00499315	0.00370489	0.00100867	0.00189028
ARGE	2020	SSP1	61557706	0.000156662	8.01124e-05	4.61425e-05	1.13124e-05	9.73665e-05	7.22455e-05	1.96691e-05	3.68606e-05
ARGE	2020	SSP1	61557742	0	0	0	0	0	0	0	0
ARGE	2020	SSP1	61557749	7.25455e-05	3.70977e-05	2.13672e-05	5.23843e-06	4.50876e-05	3.34548e-05	9.10817e-06	1.7069e-05
ARGE	2020	SSP1	61557785	2.2004e-05	1.12522e-05	6.48097e-06	1.58889e-06	1.36757e-05	1.01473e-05	2.76263e-06	5.17727e-06
ARGE	2020	SSP1	61557786	7.92665e-06	4.05346e-06	2.33468e-06	5.72375e-07	4.92647e-06	3.65542e-06	9.952e-07	1.86504e-06
ARGE	2020	SSP1	61557842	5.83479e-06	2.98374e-06	1.71855e-06	4.21324e-07	3.62637e-06	2.69075e-06	7.32564e-07	1.37285e-06
ARGE	2020	SSP1	61557871	7.74037e-06	3.95821e-06	2.27982e-06	5.58925e-07	4.8107e-06	3.56952e-06	9.71813e-07	1.82121e-06
ARGE	2020	SSP1	61557872	0.00031561	0.000161394	9.29584e-05	2.27899e-05	0.000196154	0.000145546	3.96252e-05	7.42591e-05
ARGE	2020	SSP1	61557890	0.00032773	0.000167592	9.65282e-05	2.36651e-05	0.000203687	0.000151135	4.11469e-05	7.71108e-05
ARGE	2020	SSP1	61557919	2.89778e-05	1.48184e-05	8.53498e-06	2.09245e-06	1.80099e-05	1.33633e-05	3.63819e-06	6.8181e-06
ARGE	2020	SSP1	61557927	0	0	0	0	0	0	0	0
ARGE	2020	SSP1	61557974	0.000167651	8.57317e-05	4.9379e-05	1.21059e-05	0.000104196	7.7313e-05	2.10487e-05	3.94461e-05
ARGE	2020	SSP1	61557976	0.000654848	0.000334871	0.000192876	4.72859e-05	0.000406993	0.000301987	8.22169e-05	0.000154078
ARGE	2020	SSP1	61557980	0.000241663	0.00012358	7.11784e-05	1.74503e-05	0.000150196	0.000111444	3.03411e-05	5.68603e-05
ARGE	2020	SSP1	61558034	0	0	0	0	0	0	0	0
ARGE	2020	SSP1	61558038	0.000246779	0.000126196	7.26852e-05	1.78197e-05	0.000153375	0.000113804	3.09834e-05	5.8064e-05
ARGE	2020	SSP1	61558039	2.91292e-05	1.48958e-05	8.57957e-06	2.10339e-06	1.8104e-05	1.34331e-05	3.6572e-06	6.85373e-06
ARGE	2020	SSP1	61558040	0.000103016	5.26794e-05	3.03418e-05	7.43867e-06	6.40252e-05	4.75064e-05	1.29338e-05	2.42384e-05
ARGE	2020	SSP1	61558122	0	0	0	0	0	0	0	0
ARGE	2020	SSP1	61558123	0.0116739	0.00596971	0.00343838	0.000842962	0.00725543	0.0053835	0.00146567	0.00274673
ARGE	2020	SSP1	61558161	0	0	0	0	0	0	0	0
ARGE	2020	SSP1	61558177	0	0	0	0	0	0	0	0
ARGE	2020	SSP1	61558232	4.78217e-05	2.44547e-05	1.40852e-05	3.45316e-06	2.97216e-05	2.20533e-05	6.00407e-06	1.12519e-05
ARGE	2020	SSP1	61558233	1.99204e-05	1.01867e-05	5.86728e-06	1.43844e-06	1.23807e-05	9.18643e-06	2.50103e-06	4.68703e-06
ARGE	2020	SSP1	61558294	0.0105766	0.00540856	0.00311518	0.000763724	0.00657343	0.00487745	0.0013279	0.00248854
ARGE	2020	SSP1	61558295	4.50178e-05	2.30208e-05	1.32593e-05	3.25069e-06	2.79789e-05	2.07602e-05	5.65204e-06	1.05921e-05
ARGE	2020	SSP1	61558329	0	0	0	0	0	0	0	0
ARGE	2020	SSP1	61558333	0.000393114	0.000201027	0.000115786	2.83863e-05	0.000244323	0.000181287	4.93559e-05	9.24947e-05
ARGE	2020	SSP1	61558415	0	0	0	0	0	0	0	0
ARGE	2020	SSP1	61558429	0	0	0	0	0	0	0	0
ARGE	2020	SSP1	61558432	0	0	0	0	0	0	0	0
ARGE	2020	SSP1	61558433	0	0	0	0	0	0	0	0
ARGE	2020	SSP1	61558449	0.000208068	0.0001064	6.12833e-05	1.50244e-05	0.000129316	9.59516e-05	2.61231e-05	4.89557e-05
ARGE	2020	SSP1	61558488	0.00190328	0.000973285	0.000560585	0.000137434	0.00118291	0.000877711	0.000238959	0.000447819
ARGE	2020	SSP1	61558537	0	0	0	0	0	0	0	0
ARGE	2020	SSP1	61558538	0.000251249	0.000128481	7.40017e-05	1.81424e-05	0.000156153	0.000115865	3.15446e-05	5.91157e-05
ARGE	2020	SSP1	61558562	3.49511e-05	1.7873e-05	1.02943e-05	2.52378e-06	2.17223e-05	1.61179e-05	4.38814e-06	8.22355e-06
ARGE	2020	SSP1	61558564	0.000601518	0.000307599	0.000177168	4.3435e-05	0.000373848	0.000277394	7.55213e-05	0.00014153
ARGE	2020	SSP1	61558631	0	0	0	0	0	0	0	0
ARGE	2020	SSP1	61558632	0	0	0	0	0	0	0	0
ARGE	2020	SSP1	61558635	0.0024572	0.00125654	0.000723733	0.000177432	0.00152717	0.00113315	0.000308504	0.000578149
ARGE	2020	SSP1	61558662	0.000138197	7.06702e-05	4.07041e-05	9.9791e-06	8.58907e-05	6.37306e-05	1.73508e-05	3.25161e-05
ARGE	2020	SSP1	61558755	0.0195344	0.00585584	0.0033728	0.000711982	0.00486708	0.00483351	0.00130934	0.00282602
ARGE	2020	SSP1	61558799	0.000241737	0.000123618	7.12002e-05	1.74556e-05	0.000150242	0.000111479	3.03504e-05	5.68778e-05
ARGE	2020	SSP1	61558801	9.38317e-05	4.79829e-05	2.76368e-05	6.77549e-06	5.83171e-05	4.32711e-05	1.17807e-05	2.20774e-05
ARGE	2020	SSP1	61558867	0	0	0	0	0	0	0	0
ARGE	2020	SSP1	61558871	0.00027453	0.000140387	8.0859e-05	1.98236e-05	0.000170623	0.000126601	3.44676e-05	6.45936e-05
ARGE	2020	SSP1	61558903	0.00212009	0.000630634	0.000363228	7.64431e-05	0.000519597	0.000519631	0.000140748	0.00030461
ARGE	2020	SSP1	61559017	0.0781284	0.0249139	0.0143497	0.00309997	0.0220938	0.02084	0.00564977	0.0119423
ARGE	2020	SSP1	61559050	0.000687429	0.000351532	0.000202472	4.96386e-05	0.000427243	0.000317012	8.63076e-05	0.000161744
ARGE	2020	SSP1	61559073	0	0	0	0	0	0	0	0
ARGE	2020	SSP1	61559126	0	0	0	0	0	0	0	0
ARGE	2020	SSP1	61559132	0.0017128	0.000875876	0.00050448	0.000123679	0.00106452	0.000789867	0.000215044	0.000403
ARGE	2020	SSP1	61559195	0.000103552	5.29534e-05	3.04996e-05	7.47736e-06	6.43581e-05	4.77535e-05	1.3001e-05	2.43644e-05
ARGE	2020	SSP1	61559196	8.79385e-05	4.49693e-05	2.5901e-05	6.34995e-06	5.46545e-05	4.05534e-05	1.10408e-05	2.06908e-05
ARGE	2020	SSP1	61559235	3.44407e-06	1.7612e-06	1.0144e-06	2.48693e-07	2.14051e-06	1.58825e-06	4.32407e-07	8.10346e-07
ARGE	2020	SSP1	61559270	5.90424e-05	3.01926e-05	1.73901e-05	4.26339e-06	3.66953e-05	2.72277e-05	7.41284e-06	1.38919e-05
ARGE	2020	SSP1	61559271	0	0	0	0	0	0	0	0
ARGE	2020	SSP1	61559272	0	0	0	0	0	0	0	0
ARGE	2020	SSP1	61559277	0.000344315	0.000176073	0.000101413	2.48626e-05	0.000213994	0.000158783	4.32291e-05	8.1013e-05
ARGE	2020	SSP1	61559278	0.00153155	0.00078319	0.000451096	0.000110592	0.000951869	0.000706283	0.000192288	0.000360354
ARGE	2020	SSP1	61559324	0	0	0	0	0	0	0	0
ARGE	2020	SSP1	61559339	0	0	0	0	0	0	0	0
ARGE	2020	SSP1	61559369	0	0	0	0	0	0	0	0
ARGE	2020	SSP1	61559391	1.87909e-05	9.60912e-06	5.53458e-06	1.35687e-06	1.16787e-05	8.66553e-06	2.35922e-06	4.42126e-06
ARGE	2020	SSP1	61559416	0	0	0	0	0	0	0	0
ARGE	2020	SSP1	61559536	0.00010344	5.2896e-05	3.04666e-05	7.46926e-06	6.42885e-05	4.77018e-05	1.2987e-05	2.4338e-05
ARGE	2020	SSP1	61559556	0	0	0	0	0	0	0	0
ARGE	2020	SSP1	61559558	0	0	0	0	0	0	0	0
ARGE	2020	SSP1	61559559	0.000656356	0.000335642	0.00019332	4.73948e-05	0.00040793	0.000302682	8.24062e-05	0.000154432
ARGE	2020	SSP1	61559590	0	0	0	0	0	0	0	0
ARGE	2020	SSP1	61559611	0.00117	0.000598306	0.000344608	8.44848e-05	0.000727166	0.000539554	0.000146895	0.000275287
ARGE	2020	SSP1	61559642	0.000171062	8.74764e-05	5.03839e-05	1.23522e-05	0.000106317	7.88864e-05	2.14771e-05	4.02488e-05
ARGE	2020	SSP1	61559648	3.34647e-05	1.71129e-05	9.85653e-06	2.41645e-06	2.07985e-05	1.54324e-05	4.20153e-06	7.87381e-06
ARGE	2020	SSP1	61559682	0	0	0	0	0	0	0	0
ARGE	2020	SSP1	61559686	0.0124152	0.0063488	0.00365673	0.000896492	0.00771616	0.00572536	0.00155875	0.00292115
ARGE	2020	SSP1	61559719	0.00654142	0.00334509	0.00192668	0.000472349	0.00406554	0.00301661	0.000821283	0.00153911
ARGE	2020	SSP1	61559742	5.66595e-05	2.89741e-05	1.66882e-05	4.09133e-06	3.52143e-05	2.61289e-05	7.11367e-06	1.33313e-05
ARGE	2020	SSP1	61559750	6.64016e-05	3.39559e-05	1.95576e-05	4.79479e-06	4.12691e-05	3.06215e-05	8.3368e-06	1.56235e-05
ARGE	2020	SSP1	61559781	0.000257632	0.000131745	7.58817e-05	1.86033e-05	0.00016012	0.000118808	3.23459e-05	6.06175e-05
ARGE	2020	SSP1	61559809	0	0	0	0	0	0	0	0
ARGE	2020	SSP1	61559827	0	0	0	0	0	0	0	0
ARGE	2020	SSP1	61559828	0	0	0	0	0	0	0	0
ARGE	2020	SSP1	61559839	0	0	0	0	0	0	0	0
ARGE	2020	SSP1	61559898	0	0	0	0	0	0	0	0
ARGE	2020	SSP1	61559914	0	0	0	0	0	0	0	0
ARGE	2020	SSP1	61559943	0	0	0	0	0	0	0	0
ARGE	2020	SSP1	61559986	4.10557e-06	2.09947e-06	1.20924e-06	2.96459e-07	2.55164e-06	1.89331e-06	5.15458e-07	9.65988e-07
ARGE	2020	SSP1	61560051	3.78001e-06	1.93299e-06	1.11335e-06	2.72951e-07	2.34931e-06	1.74318e-06	4.74585e-07	8.8939e-07
ARGE	2020	SSP1	61560056	0	0	0	0	0	0	0	0
ARGE	2020	SSP1	61560061	0.000783962	0.000400896	0.000230905	5.66091e-05	0.000487238	0.000361529	9.84273e-05	0.000184456
ARGE	2020	SSP1	61560062	0	0	0	0	0	0	0	0
ARGE	2020	SSP1	61560077	7.67397	2.75838	1.58875	0.357093	2.71785	2.36135	0.641025	1.3063
ARGE	2020	SSP1	61560099	0	0	0	0	0	0	0	0
ARGE	2020	SSP1	61560162	3.52681e-06	1.80351e-06	1.03877e-06	2.54667e-07	2.19194e-06	1.62641e-06	4.42795e-07	8.29814e-07
ARGE	2020	SSP1	61560164	0	0	0	0	0	0	0	0
ARGE	2020	SSP1	61560199	0	0	0	0	0	0	0	0
ARGE	2020	SSP1	61560212	0	0	0	0	0	0	0	0
ARGE	2020	SSP1	61560250	0.00113334	0.000579559	0.00033381	8.18376e-05	0.000704382	0.000522648	0.000142293	0.000266662
ARGE	2020	SSP1	61560290	5.50363e-05	2.8144e-05	1.62101e-05	3.97411e-06	3.42055e-05	2.53803e-05	6.90987e-06	1.29493e-05
ARGE	2020	SSP1	61560370	0.000310335	0.000158696	9.14046e-05	2.24089e-05	0.000192875	0.000143113	3.89629e-05	7.30178e-05
ARGE	2020	SSP1	61560371	0.0022044	0.00112727	0.000649275	0.000159178	0.00137005	0.00101657	0.000276765	0.000518668
ARGE	2020	SSP1	61560406	9.7575e-05	4.98971e-05	2.87393e-05	7.04579e-06	6.06436e-05	4.49973e-05	1.22507e-05	2.29582e-05
ARGE	2020	SSP1	61560468	1.99756e-05	1.02149e-05	5.88352e-06	1.44242e-06	1.2415e-05	9.21186e-06	2.50796e-06	4.70001e-06
ARGE	2020	SSP1	61560516	0.00145972	0.000746457	0.000429938	0.000105405	0.000907225	0.000673157	0.000183269	0.000343453
ARGE	2020	SSP1	61560549	0	0	0	0	0	0	0	0
ARGE	2020	SSP1	61560559	0	0	0	0	0	0	0	0
ARGE	2020	SSP1	61560579	0	0	0	0	0	0	0	0
ARGE	2020	SSP1	61560581	0.000101117	5.17086e-05	2.97827e-05	7.30159e-06	6.28453e-05	4.66309e-05	1.26954e-05	2.37917e-05
ARGE	2020	SSP1	61560590	0.00143589	0.000734271	0.00042292	0.000103684	0.000892414	0.000662168	0.000180277	0.000337846
ARGE	2020	SSP1	61560609	0.000101117	5.17086e-05	2.97827e-05	7.30159e-06	6.28453e-05	4.66309e-05	1.26954e-05	2.37917e-05
ARGE	2020	SSP1	61560668	0	0	0	0	0	0	0	0
ARGE	2020	SSP1	61560692	0	0	0	0	0	0	0	0
ARGE	2020	SSP1	61560693	0	0	0	0	0	0	0	0
ARGE	2020	SSP1	61560701	0.000681267	0.000348381	0.000200657	4.91936e-05	0.000423413	0.00031417	8.55339e-05	0.000160294
ARGE	2020	SSP1	61560757	0	0	0	0	0	0	0	0
ARGE	2020	SSP1	61560816	0.000129166	6.60517e-05	3.80439e-05	9.32693e-06	8.02775e-05	5.95655e-05	1.62169e-05	3.03911e-05
ARGE	2020	SSP1	61560909	0.00208167	0.00106451	0.000613126	0.000150315	0.00129377	0.000959975	0.000261356	0.000489791
ARGE	2020	SSP1	61560941	0.000205261	0.000104964	6.04565e-05	1.48217e-05	0.000127571	9.46571e-05	2.57707e-05	4.82952e-05
ARGE	2020	SSP1	61560968	0	0	0	0	0	0	0	0
ARGE	2020	SSP1	61560970	0.000293825	0.000150254	8.65418e-05	2.12168e-05	0.000182614	0.000135499	3.689e-05	6.91333e-05
ARGE	2020	SSP1	61561005	0	0	0	0	0	0	0	0
ARGE	2020	SSP1	61561008	0.143003	0.0495311	0.0285285	0.0063382	0.0473547	0.0421138	0.011428	0.0235415
ARGE	2020	SSP1	61561011	1.89905e-06	9.7112e-07	5.59338e-07	1.37128e-07	1.18027e-06	8.75758e-07	2.38428e-07	4.46823e-07
ARGE	2020	SSP1	61561052	0	0	0	0	0	0	0	0
ARGE	2020	SSP1	61561079	0.000284255	0.00014536	8.37231e-05	2.05257e-05	0.000176666	0.000131086	3.56885e-05	6.68816e-05
ARGE	2020	SSP1	61561084	1.05551e-06	5.39755e-07	3.10884e-07	7.6217e-08	6.56005e-07	4.86753e-07	1.3252e-07	2.48347e-07
ARGE	2020	SSP1	61561085	9.82894e-05	5.02624e-05	2.89497e-05	7.09738e-06	6.10876e-05	4.53267e-05	1.23403e-05	2.31263e-05
ARGE	2020	SSP1	61561139	0	0	0	0	0	0	0	0
ARGE	2020	SSP1	61561140	0	0	0	0	0	0	0	0
ARGE	2020	SSP1	61561147	3.85846e-05	1.97311e-05	1.13645e-05	2.78616e-06	2.39806e-05	1.77935e-05	4.84435e-06	9.07848e-06
ARGE	2020	SSP1	61561193	0.000285812	0.000146156	8.41817e-05	2.06382e-05	0.000177634	0.000131804	3.5884e-05	6.72479e-05
ARGE	2020	SSP1	61561218	0	0	0	0	0	0	0	0
ARGE	2020	SSP1	61561219	0.000694374	0.000355083	0.000204518	5.014e-05	0.000431559	0.000320215	8.71795e-05	0.000163378
ARGE	2020	SSP1	61561220	0	0	0	0	0	0	0	0
ARGE	2020	SSP1	61561221	0	0	0	0	0	0	0	0
ARGE	2020	SSP1	61561243	0	0	0	0	0	0	0	0
ARGE	2020	SSP1	61561483	8.73255e-05	4.46558e-05	2.57205e-05	6.30569e-06	5.42735e-05	4.02707e-05	1.09638e-05	2.05466e-05
ARGE	2020	SSP1	61561484	0.000192074	9.82211e-05	5.65726e-05	1.38695e-05	0.000119375	8.8576e-05	2.41151e-05	4.51926e-05
ARGE	2020	SSP1	61561485	0	0	0	0	0	0	0	0
ARGE	2020	SSP1	61561577	8.13443e-05	4.15972e-05	2.39588e-05	5.87379e-06	5.05561e-05	3.75124e-05	1.02129e-05	1.91393e-05
ARGE	2020	SSP1	61561602	0.000485195	0.000248115	0.000142907	3.50354e-05	0.000301552	0.00022375	6.09168e-05	0.00011416
ARGE	2020	SSP1	61561637	0.000620848	0.000317484	0.000182862	4.48308e-05	0.000385862	0.000286308	7.79482e-05	0.000146078
ARGE	2020	SSP1	61561639	0	0	0	0	0	0	0	0
ARGE	2020	SSP1	61561674	2.44596e-05	1.25079e-05	7.20422e-06	1.7662e-06	1.52018e-05	1.12797e-05	3.07093e-06	5.75503e-06
ARGE	2020	SSP1	61561676	0.00165755	0.000847623	0.000488207	0.00011969	0.00103018	0.000764389	0.000208107	0.000390001
ARGE	2020	SSP1	61561677	0	0	0	0	0	0	0	0
ARGE	2020	SSP1	61561725	0	0	0	0	0	0	0	0
ARGE	2020	SSP1	61561742	0	0	0	0	0	0	0	0
ARGE	2020	SSP1	61561762	0	0	0	0	0	0	0	0
ARGE	2020	SSP1	61561813	0	0	0	0	0	0	0	0
ARGE	2020	SSP1	61561832	0	0	0	0	0	0	0	0
ARGE	2020	SSP1	61561855	0	0	0	0	0	0	0	0
ARGE	2020	SSP1	61561991	0.000214934	0.000109911	6.33057e-05	1.55202e-05	0.000133583	9.9118e-05	2.69852e-05	5.05713e-05
ARGE	2020	SSP1	61562140	0.000110317	5.64131e-05	3.24924e-05	7.9659e-06	6.8563e-05	5.08735e-05	1.38505e-05	2.59563e-05
ARGE	2020	SSP1	61562200	0	0	0	0	0	0	0	0
ARGE	2020	SSP1	61562248	0	0	0	0	0	0	0	0
ARGE	2020	SSP1	61562249	5.26486e-05	2.6923e-05	1.55069e-05	3.8017e-06	3.27215e-05	2.42792e-05	6.61009e-06	1.23876e-05
ARGE	2020	SSP1	61562252	0	0	0	0	0	0	0	0
ARGE	2020	SSP1	61562344	0	0	0	0	0	0	0	0
ARGE	2020	SSP1	61562370	0	0	0	0	0	0	0	0
ARGE	2020	SSP1	61562448	0	0	0	0	0	0	0	0
ARGE	2020	SSP1	61562529	0	0	0	0	0	0	0	0
ARGE	2020	SSP1	61562551	0	0	0	0	0	0	0	0
ARGE	2020	SSP1	61562629	1.26801e-05	6.48426e-06	3.73475e-06	9.1562e-07	7.8808e-06	5.84752e-06	1.59201e-06	2.98348e-06
ARGE	2020	SSP1	61562657	0.000260428	0.000133176	7.67054e-05	1.88053e-05	0.000161858	0.000120098	3.26971e-05	6.12755e-05
ARGE	2020	SSP1	61562659	0	0	0	0	0	0	0	0
ARGE	2020	SSP1	61562665	0.000100848	5.15707e-05	2.97033e-05	7.28212e-06	6.26777e-05	4.65066e-05	1.26616e-05	2.37283e-05
ARGE	2020	SSP1	61562716	0.000188823	9.65586e-05	5.56151e-05	1.36347e-05	0.000117355	8.70768e-05	2.37069e-05	4.44277e-05
ARGE	2020	SSP1	61562750	0.000160493	8.20716e-05	4.72709e-05	1.1589e-05	9.97477e-05	7.40124e-05	2.01501e-05	3.7762e-05
ARGE	2020	SSP1	61563006	1.49178e-05	7.62854e-06	4.39383e-06	1.0772e-06	9.27153e-06	6.87944e-06	1.87295e-06	3.50997e-06
ARGE	2020	SSP1	61563034	0.000136017	6.95551e-05	4.00618e-05	9.82163e-06	8.45354e-05	6.27249e-05	1.70771e-05	3.2003e-05
ARGE	2020	SSP1	61563041	0	0	0	0	0	0	0	0
ARGE	2020	SSP1	61563075	0.000329163	0.000168325	9.69502e-05	2.37685e-05	0.000204577	0.000151795	4.13268e-05	7.74479e-05
ARGE	2020	SSP1	61563151	0	0	0	0	0	0	0	0
ARGE	2020	SSP1	61563223	0	0	0	0	0	0	0	0
ARGE	2020	SSP1	61563378	7.05078e-05	3.60557e-05	2.0767e-05	5.09129e-06	4.38211e-05	3.25151e-05	8.85233e-06	1.65896e-05
ARGE	2020	SSP1	61563585	0	0	0	0	0	0	0	0
ARGE	2020	SSP1	61563640	0	0	0	0	0	0	0	0
ARGE	2020	SSP1	61563761	0	0	0	0	0	0	0	0
ARGE	2020	SSP1	61563892	0.0264096	0.0120047	0.00691434	0.00165343	0.0137734	0.0106635	0.00290076	0.00557127
ARGE	2020	SSP1	61563991	0	0	0	0	0	0	0	0
ARGE	2020	SSP1	61563993	0.00101749	0.000520316	0.000299687	7.3472e-05	0.000632379	0.000469222	0.000127747	0.000239403
ARGE	2020	SSP1	61564016	0.000150557	7.69907e-05	4.43445e-05	1.08716e-05	9.35725e-05	6.94304e-05	1.89026e-05	3.54243e-05
ARGE	2020	SSP1	61564017	0.00232964	0.00119131	0.000686163	0.000168221	0.00144789	0.00107433	0.00029249	0.000548136
ARGE	2020	SSP1	61564061	5.30684e-05	2.71377e-05	1.56305e-05	3.83202e-06	3.29824e-05	2.44728e-05	6.6628e-06	1.24863e-05
ARGE	2020	SSP1	61564066	0.00013184	6.74191e-05	3.88315e-05	9.52001e-06	8.19394e-05	6.07987e-05	1.65526e-05	3.10202e-05
ARGE	2020	SSP1	61564069	0.00134091	0.000685702	0.000394945	9.68255e-05	0.000833384	0.000618367	0.000168352	0.000315499
ARGE	2020	SSP1	61564082	1.27208e-05	6.50505e-06	3.74673e-06	9.18555e-07	7.90607e-06	5.86627e-06	1.59711e-06	2.99304e-06
ARGE	2020	SSP1	61564085	0.717009	0.263112	0.151545	0.0342748	0.263417	0.22607	0.0613831	0.124359
ARGE	2020	SSP1	61564236	0.000129372	6.61572e-05	3.81047e-05	9.34182e-06	8.04057e-05	5.96607e-05	1.62428e-05	3.04396e-05
ARGE	2020	SSP1	61564322	0.000408987	0.000209144	0.000120461	2.95325e-05	0.000254188	0.000188607	5.13487e-05	9.62295e-05
ARGE	2020	SSP1	61564344	0	0	0	0	0	0	0	0
ARGE	2020	SSP1	61564374	0	0	0	0	0	0	0	0
ARGE	2020	SSP1	61564453	0	0	0	0	0	0	0	0
ARGE	2020	SSP1	61564467	0.0001849	9.45527e-05	5.44597e-05	1.33515e-05	0.000114917	8.52678e-05	2.32144e-05	4.35047e-05
ARGE	2020	SSP1	61564554	0	0	0	0	0	0	0	0
ARGE	2020	SSP1	61564736	0	0	0	0	0	0	0	0
ARGE	2020	SSP1	61564747	5.05865e-05	2.58685e-05	1.48995e-05	3.6528e-06	3.14399e-05	2.33283e-05	6.35119e-06	1.19024e-05
ARGE	2020	SSP1	61564814	0.000151598	7.75231e-05	4.46511e-05	1.09468e-05	9.42196e-05	6.99105e-05	1.90334e-05	3.56692e-05
ARGE	2020	SSP1	61564815	0	0	0	0	0	0	0	0
ARGE	2020	SSP1	61564865	0.000108363	5.5414e-05	3.19169e-05	7.82481e-06	6.73487e-05	4.99724e-05	1.36051e-05	2.54966e-05
ARGE	2020	SSP1	61564866	2.72604e-05	1.39402e-05	8.02917e-06	1.96845e-06	1.69426e-05	1.25713e-05	3.42258e-06	6.41404e-06
ARGE	2020	SSP1	61564886	2.72604e-05	1.39402e-05	8.02917e-06	1.96845e-06	1.69426e-05	1.25713e-05	3.42258e-06	6.41404e-06
ARGE	2020	SSP1	61564938	4.16052e-06	2.12757e-06	1.22542e-06	3.00427e-07	2.58579e-06	1.91865e-06	5.22358e-07	9.78918e-07
ARGE	2020	SSP1	61564951	0.000194904	9.96681e-05	5.7406e-05	1.40738e-05	0.000121134	8.9881e-05	2.44704e-05	4.58584e-05
ARGE	2020	SSP1	61565044	0.000298788	0.000152792	8.80037e-05	2.15752e-05	0.000185699	0.000137788	3.75132e-05	7.03011e-05
ARGE	2020	SSP1	61565045	2.71623e-05	1.389e-05	8.00027e-06	1.96136e-06	1.68816e-05	1.25261e-05	3.41026e-06	6.39095e-06
ARGE	2020	SSP1	61565046	7.47729e-05	3.82367e-05	2.20233e-05	5.39928e-06	4.64719e-05	3.4482e-05	9.38783e-06	1.75931e-05
ARGE	2020	SSP1	61565142	0.000225564	0.000115347	6.64368e-05	1.62878e-05	0.00014019	0.00010402	2.83199e-05	5.30725e-05
ARGE	2020	SSP1	61565260	0.000220561	0.000112788	6.49629e-05	1.59265e-05	0.00013708	0.000101713	2.76916e-05	5.18951e-05
ARGE	2020	SSP1	61565293	0.000627859	0.000321069	0.000184927	4.53371e-05	0.000390219	0.000289541	7.88284e-05	0.000147727
ARGE	2020	SSP1	61565333	0	0	0	0	0	0	0	0
ARGE	2020	SSP1	61565384	0.00520612	0.00266226	0.00153339	0.000375928	0.00323564	0.00240083	0.000653634	0.00122493
ARGE	2020	SSP1	61565430	0	0	0	0	0	0	0	0
ARGE	2020	SSP1	61565453	5.9423e-06	3.03873e-06	1.75022e-06	4.29088e-07	3.69319e-06	2.74033e-06	7.46063e-07	1.39815e-06
ARGE	2020	SSP1	61565472	0	0	0	0	0	0	0	0
ARGE	2020	SSP1	61565480	0.00021016	0.00010747	6.18996e-05	1.51754e-05	0.000130616	9.69166e-05	2.63858e-05	4.9448e-05
ARGE	2020	SSP1	61565502	0	0	0	0	0	0	0	0
ARGE	2020	SSP1	61565568	0	0	0	0	0	0	0	0
ARGE	2020	SSP1	61565659	9.30873e-05	4.76022e-05	2.74175e-05	6.72174e-06	5.78545e-05	4.29278e-05	1.16872e-05	2.19023e-05
ARGE	2020	SSP1	61565718	0.00198582	0.00101549	0.000584895	0.000143394	0.0012342	0.000915773	0.000249322	0.000467239
ARGE	2020	SSP1	61565813	7.08179e-05	3.62143e-05	2.08584e-05	5.11369e-06	4.40139e-05	3.26581e-05	8.89127e-06	1.66626e-05
ARGE	2020	SSP1	61565937	0	0	0	0	0	0	0	0
ARGE	2020	SSP1	61565956	0	0	0	0	0	0	0	0
ARGE	2020	SSP1	61565981	8.16299e-07	4.17432e-07	2.40429e-07	5.89442e-08	5.07336e-07	3.76441e-07	1.02487e-07	1.92065e-07
ARGE	2020	SSP1	61565983	3.05981e-05	1.5647e-05	9.01222e-06	2.20946e-06	1.90169e-05	1.41105e-05	3.84162e-06	7.19934e-06
ARGE	2020	SSP1	61566021	0	0	0	0	0	0	0	0
ARGE	2020	SSP1	61566022	0	0	0	0	0	0	0	0
ARGE	2020	SSP1	61566095	0	0	0	0	0	0	0	0
ARGE	2020	SSP1	61566114	0	0	0	0	0	0	0	0
ARGE	2020	SSP1	61566130	0.000296459	0.000151601	8.73178e-05	2.1407e-05	0.000184252	0.000136714	3.72208e-05	6.97531e-05
ARGE	2020	SSP1	61566213	0.000110783	5.66513e-05	3.26296e-05	7.99953e-06	6.88525e-05	5.10883e-05	1.39089e-05	2.60659e-05
ARGE	2020	SSP1	61566214	0.00357582	0.00182857	0.00105321	0.000258206	0.0022224	0.00164901	0.000448948	0.000841345
ARGE	2020	SSP1	61566330	9.87105e-05	5.04777e-05	2.90737e-05	7.12778e-06	6.13493e-05	4.55209e-05	1.23932e-05	2.32253e-05
ARGE	2020	SSP1	61566345	0.000349244	0.000178593	0.000102865	2.52185e-05	0.000217058	0.000161056	4.38479e-05	8.21727e-05
ARGE	2020	SSP1	61566348	0.000944152	0.000482812	0.000278086	6.81762e-05	0.000586797	0.000435401	0.000118539	0.000222147
ARGE	2020	SSP1	61566349	0	0	0	0	0	0	0	0
ARGE	2020	SSP1	61566396	0.000116685	5.96694e-05	3.43679e-05	8.42571e-06	7.25207e-05	5.381e-05	1.46499e-05	2.74545e-05
ARGE	2020	SSP1	61566413	0.000184405	9.42993e-05	5.43137e-05	1.33157e-05	0.000114609	8.50393e-05	2.31522e-05	4.33881e-05
ARGE	2020	SSP1	61566442	0.00579551	0.00296366	0.00170699	0.000418488	0.00360196	0.00267264	0.000727633	0.00136361
ARGE	2020	SSP1	61566446	0	0	0	0	0	0	0	0
ARGE	2020	SSP1	61566458	0	0	0	0	0	0	0	0
ARGE	2020	SSP1	61566531	0	0	0	0	0	0	0	0
ARGE	2020	SSP1	61566550	7.34143e-05	3.7542e-05	2.16231e-05	5.30117e-06	4.56275e-05	3.38554e-05	9.21725e-06	1.72735e-05
ARGE	2020	SSP1	61566551	0	0	0	0	0	0	0	0
ARGE	2020	SSP1	61566552	0.00144452	0.000738684	0.000425461	0.000104307	0.000897778	0.000666147	0.000181361	0.000339877
ARGE	2020	SSP1	61566572	2.94921e-06	1.50814e-06	8.68648e-07	2.1296e-07	1.83296e-06	1.36005e-06	3.70277e-07	6.93913e-07
ARGE	2020	SSP1	61566614	0.000488567	0.000249839	0.0001439	3.52789e-05	0.000303648	0.000225305	6.13401e-05	0.000114954
ARGE	2020	SSP1	61566634	0.000952578	0.000487121	0.000280568	6.87847e-05	0.000592035	0.000439287	0.000119597	0.00022413
ARGE	2020	SSP1	61566652	0	0	0	0	0	0	0	0
ARGE	2020	SSP1	61566676	0	0	0	0	0	0	0	0
ARGE	2020	SSP1	61566683	0.000945439	0.000483471	0.000278465	6.82692e-05	0.000587598	0.000435995	0.000118701	0.00022245
ARGE	2020	SSP1	61566746	0	0	0	0	0	0	0	0
ARGE	2020	SSP1	61566769	0	0	0	0	0	0	0	0
ARGE	2020	SSP1	61566796	0	0	0	0	0	0	0	0
ARGE	2020	SSP1	61566843	0	0	0	0	0	0	0	0
ARGE	2020	SSP1	61566844	0	0	0	0	0	0	0	0
ARGE	2020	SSP1	61566845	0	0	0	0	0	0	0	0
ARGE	2020	SSP1	61566887	0	0	0	0	0	0	0	0
ARGE	2020	SSP1	61566922	0.00197805	0.00101152	0.000582606	0.000142833	0.00122937	0.000912189	0.000248346	0.00046541
ARGE	2020	SSP1	61566923	1.61513e-05	8.25934e-06	4.75715e-06	1.16627e-06	1.00382e-05	7.44829e-06	2.02782e-06	3.80021e-06
ARGE	2020	SSP1	61566925	0	0	0	0	0	0	0	0
ARGE	2020	SSP1	61566944	0	0	0	0	0	0	0	0
ARGE	2020	SSP1	61567055	5.77001e-05	2.95062e-05	1.69947e-05	4.16647e-06	3.58611e-05	2.66087e-05	7.24431e-06	1.35761e-05
ARGE	2020	SSP1	61567099	0.00130798	0.000668864	0.000385247	9.4448e-05	0.00081292	0.000603183	0.000164219	0.000307752
ARGE	2020	SSP1	61567154	0.000436695	0.000223313	0.000128622	3.15333e-05	0.000271409	0.000201385	5.48276e-05	0.000102749
ARGE	2020	SSP1	61567166	1.94334e-05	9.93771e-06	5.72384e-06	1.40327e-06	1.2078e-05	8.96185e-06	2.43989e-06	4.57245e-06
ARGE	2020	SSP1	61567167	0.000859145	0.000439342	0.000253049	6.2038e-05	0.000533965	0.0003962	0.000107867	0.000202146
ARGE	2020	SSP1	61567182	0	0	0	0	0	0	0	0
ARGE	2020	SSP1	61567208	0	0	0	0	0	0	0	0
ARGE	2020	SSP1	61567310	0	0	0	0	0	0	0	0
ARGE	2020	SSP1	61567332	0	0	0	0	0	0	0	0
ARGE	2020	SSP1	61567528	0.000280331	0.000143353	8.25675e-05	2.02424e-05	0.000174228	0.000129276	3.51959e-05	6.59584e-05
ARGE	2020	SSP1	61567668	0.000279667	0.000143014	8.23719e-05	2.01945e-05	0.000173815	0.00012897	3.51125e-05	6.58022e-05
ARGE	2020	SSP1	61567692	0	0	0	0	0	0	0	0
ARGE	2020	SSP1	61567723	0.000222842	0.000113955	6.56348e-05	1.60912e-05	0.000138498	0.000102765	2.7978e-05	5.24319e-05
ARGE	2020	SSP1	61567745	0	0	0	0	0	0	0	0
ARGE	2020	SSP1	61567764	0.000228975	0.000117091	6.74412e-05	1.6534e-05	0.000142309	0.000105593	2.8748e-05	5.38749e-05
ARGE	2020	SSP1	61567820	4.49429e-05	2.29825e-05	1.32373e-05	3.24528e-06	2.79323e-05	2.07257e-05	5.64263e-06	1.05745e-05
ARGE	2020	SSP1	61567896	0.000718782	0.000367565	0.000211707	5.19025e-05	0.000446728	0.000331471	9.02439e-05	0.00016912
ARGE	2020	SSP1	61567900	7.75031e-05	3.96329e-05	2.28274e-05	5.59642e-06	4.81687e-05	3.5741e-05	9.7306e-06	1.82355e-05
ARGE	2020	SSP1	61567911	0.000527627	0.000269813	0.000155405	3.80994e-05	0.000327924	0.000243318	6.62441e-05	0.000124144
ARGE	2020	SSP1	61567930	5.82853e-05	2.98054e-05	1.71671e-05	4.20872e-06	3.62248e-05	2.68786e-05	7.31779e-06	1.37138e-05
ARGE	2020	SSP1	61568077	5.50082e-06	2.81296e-06	1.62019e-06	3.97209e-07	3.4188e-06	2.53674e-06	6.90634e-07	1.29427e-06
ARGE	2020	SSP1	61568082	0	0	0	0	0	0	0	0
ARGE	2020	SSP1	61568101	0.00053578	0.000273983	0.000157806	3.86881e-05	0.000332991	0.000247078	6.72678e-05	0.000126062
ARGE	2020	SSP1	61568125	6.84911e-05	3.50244e-05	2.01731e-05	4.94567e-06	4.25677e-05	3.15851e-05	8.59913e-06	1.61151e-05
ARGE	2020	SSP1	61568140	0.00119793	0.000612588	0.000352833	8.65014e-05	0.000744524	0.000552433	0.000150402	0.000281858
ARGE	2020	SSP1	61568199	0	0	0	0	0	0	0	0
ARGE	2020	SSP1	61568255	0.00268789	0.00137451	0.000791679	0.00019409	0.00167054	0.00123954	0.000337468	0.000632427
ARGE	2020	SSP1	61568259	0	0	0	0	0	0	0	0
ARGE	2020	SSP1	61568311	0.00117081	0.000598718	0.000344845	8.45429e-05	0.000727667	0.000539926	0.000146996	0.000275477
ARGE	2020	SSP1	61568358	0	0	0	0	0	0	0	0
ARGE	2020	SSP1	61568380	0.000637768	0.000326136	0.000187845	4.60526e-05	0.000396377	0.00029411	8.00725e-05	0.000150059
ARGE	2020	SSP1	61568420	0	0	0	0	0	0	0	0
ARGE	2020	SSP1	61568438	0.00107259	0.000548492	0.000315916	7.74506e-05	0.000666623	0.000494631	0.000134665	0.000252367
ARGE	2020	SSP1	61568453	2.15376e-05	1.10137e-05	6.34359e-06	1.55521e-06	1.33858e-05	9.93219e-06	2.70407e-06	5.06753e-06
ARGE	2020	SSP1	61568463	0.00050865	0.000260109	0.000149816	3.67291e-05	0.00031613	0.000234567	6.38616e-05	0.000119679
ARGE	2020	SSP1	61568464	0.000534773	0.000273468	0.00015751	3.86155e-05	0.000332366	0.000246614	6.71414e-05	0.000125826
ARGE	2020	SSP1	61568485	0.000201494	0.000103038	5.93471e-05	1.45497e-05	0.00012523	9.29201e-05	2.52978e-05	4.7409e-05
ARGE	2020	SSP1	61568504	2.45285e-05	1.25432e-05	7.22451e-06	1.77118e-06	1.52446e-05	1.13115e-05	3.07958e-06	5.77125e-06
ARGE	2020	SSP1	61568521	8.78865e-05	4.49426e-05	2.58857e-05	6.3462e-06	5.46221e-05	4.05294e-05	1.10343e-05	2.06786e-05
ARGE	2020	SSP1	61568522	1.32564e-05	6.77895e-06	3.90449e-06	9.57233e-07	8.23897e-06	6.11328e-06	1.66436e-06	3.11907e-06
ARGE	2020	SSP1	61568545	0.0152162	0.00778115	0.00448172	0.00109875	0.009457	0.00701705	0.00191041	0.00358019
ARGE	2020	SSP1	61568578	0.000398423	0.000203742	0.00011735	2.87697e-05	0.000247623	0.000183735	5.00225e-05	9.3744e-05
ARGE	2020	SSP1	61568621	0.000538937	0.000275597	0.000158736	3.89161e-05	0.000334953	0.000248534	6.76641e-05	0.000126805
ARGE	2020	SSP1	61568622	0.0115314	0.00589681	0.0033964	0.000832668	0.00716683	0.00531776	0.00144778	0.00271319
ARGE	2020	SSP1	61568627	0	0	0	0	0	0	0	0
ARGE	2020	SSP1	61568739	2.35248e-05	1.20299e-05	6.92889e-06	1.6987e-06	1.46208e-05	1.08486e-05	2.95356e-06	5.53509e-06
ARGE	2020	SSP1	61568756	0	0	0	0	0	0	0	0
ARGE	2020	SSP1	61568764	0.000204022	0.000104331	6.00917e-05	1.47322e-05	0.000126801	9.40859e-05	2.56152e-05	4.80038e-05
ARGE	2020	SSP1	61568786	0.0129487	0.00662157	0.00381384	0.000935009	0.00804769	0.00597135	0.00162572	0.00304666
ARGE	2020	SSP1	61568787	0.000189462	9.68856e-05	5.58034e-05	1.36809e-05	0.000117752	8.73717e-05	2.37872e-05	4.45781e-05
ARGE	2020	SSP1	61568888	0.00113174	0.000578741	0.000333338	8.1722e-05	0.000703386	0.00052191	0.000142092	0.000266285
ARGE	2020	SSP1	61568930	0.000948927	0.000485254	0.000279493	6.8521e-05	0.000589765	0.000437603	0.000119139	0.000223271
ARGE	2020	SSP1	61568976	0.000215047	0.000109969	6.3339e-05	1.55283e-05	0.000133653	9.91702e-05	2.69994e-05	5.05979e-05
ARGE	2020	SSP1	61568978	0	0	0	0	0	0	0	0
ARGE	2020	SSP1	61569002	0.00076268	0.000390013	0.000224636	5.50723e-05	0.000474011	0.000351714	9.57553e-05	0.000179449
ARGE	2020	SSP1	61569069	0.0503006	0.0257223	0.0148153	0.00363215	0.0312622	0.0231964	0.00631529	0.0118351
ARGE	2020	SSP1	61569131	0.000196976	0.000100728	5.80165e-05	1.42235e-05	0.000122422	9.08368e-05	2.47306e-05	4.6346e-05
ARGE	2020	SSP1	61569165	0	0	0	0	0	0	0	0
ARGE	2020	SSP1	61569166	0	0	0	0	0	0	0	0
ARGE	2020	SSP1	61569167	0.000471385	0.000241053	0.00013884	3.40383e-05	0.00029297	0.000217382	5.9183e-05	0.000110911
ARGE	2020	SSP1	61569341	0.000247935	0.000126787	7.30257e-05	1.79031e-05	0.000154093	0.000114337	3.11285e-05	5.8336e-05
ARGE	2020	SSP1	61569380	0.000198514	0.000101514	5.84693e-05	1.43345e-05	0.000123378	9.15457e-05	2.49236e-05	4.67078e-05
ARGE	2020	SSP1	61569381	0	0	0	0	0	0	0	0
ARGE	2020	SSP1	61569480	0	0	0	0	0	0	0	0
ARGE	2020	SSP1	61569497	0.000107567	5.50068e-05	3.16824e-05	7.76732e-06	6.68538e-05	4.96053e-05	1.35052e-05	2.53092e-05
ARGE	2020	SSP1	61569596	0	0	0	0	0	0	0	0
ARGE	2020	SSP1	61569609	0.000545036	0.000278716	0.000160533	3.93565e-05	0.000338744	0.000251347	6.84299e-05	0.00012824
ARGE	2020	SSP1	61569669	0.212783	0.0621435	0.0357929	0.00747783	0.0501252	0.0509911	0.013808	0.0300796
ARGE	2020	SSP1	61569685	0.00238298	0.00121859	0.000701872	0.000172073	0.00148104	0.00109893	0.000299186	0.000560685
ARGE	2020	SSP1	61569705	0.000118156	6.04216e-05	3.48011e-05	8.53192e-06	7.34348e-05	5.44883e-05	1.48346e-05	2.78006e-05
ARGE	2020	SSP1	61569729	0	0	0	0	0	0	0	0
ARGE	2020	SSP1	61569733	2.38517e-05	1.21971e-05	7.02519e-06	1.72231e-06	1.4824e-05	1.09994e-05	2.99461e-06	5.61202e-06
ARGE	2020	SSP1	61569734	2.54896e-05	1.30347e-05	7.5076e-06	1.84058e-06	1.5842e-05	1.17547e-05	3.20025e-06	5.99739e-06
ARGE	2020	SSP1	61569754	0.0305674	0.0095409	0.00549529	0.00117794	0.00828062	0.00794495	0.00215332	0.00458389
ARGE	2020	SSP1	61569788	0	0	0	0	0	0	0	0
ARGE	2020	SSP1	61569789	0.000729741	0.000373169	0.000214935	5.26939e-05	0.00045354	0.000336525	9.16199e-05	0.000171699
ARGE	2020	SSP1	61569791	0.000342924	0.000175361	0.000101003	2.47622e-05	0.00021313	0.000158141	4.30544e-05	8.06856e-05
ARGE	2020	SSP1	61569815	0.000944596	0.00048304	0.000278217	6.82084e-05	0.000587074	0.000435606	0.000118595	0.000222252
ARGE	2020	SSP1	61569816	0.000666465	0.000340811	0.000196298	4.81248e-05	0.000414213	0.000307345	8.36755e-05	0.000156811
ARGE	2020	SSP1	61569881	0	0	0	0	0	0	0	0
ARGE	2020	SSP1	61569905	5.30257e-06	2.71158e-06	1.56179e-06	3.82893e-07	3.29559e-06	2.44531e-06	6.65743e-07	1.24763e-06
ARGE	2020	SSP1	61569955	0	0	0	0	0	0	0	0
ARGE	2020	SSP1	61569986	0	0	0	0	0	0	0	0
ARGE	2020	SSP1	61570000	0	0	0	0	0	0	0	0
ARGE	2020	SSP1	61570034	0	0	0	0	0	0	0	0
ARGE	2020	SSP1	61570080	0.00847365	0.00433318	0.00249579	0.000611874	0.00526644	0.00390767	0.00106388	0.00199374
ARGE	2020	SSP1	61570103	0.000119028	6.08677e-05	3.50581e-05	8.59492e-06	7.39771e-05	5.48907e-05	1.49442e-05	2.80059e-05
ARGE	2020	SSP1	61570136	0	0	0	0	0	0	0	0
ARGE	2020	SSP1	61570137	0	0	0	0	0	0	0	0
ARGE	2020	SSP1	61570138	0	0	0	0	0	0	0	0
ARGE	2020	SSP1	61570168	0.00603059	0.00308387	0.00177622	0.000435463	0.00374806	0.00278104	0.000757147	0.00141892
ARGE	2020	SSP1	61570224	0.000297153	0.000151956	8.75222e-05	2.14571e-05	0.000184683	0.000137034	3.73079e-05	6.99164e-05
ARGE	2020	SSP1	61570242	0.000483721	0.000247361	0.000142473	3.4929e-05	0.000300636	0.000223071	6.07317e-05	0.000113814
ARGE	2020	SSP1	61570325	0.000380306	0.000194477	0.000112014	2.74615e-05	0.000236363	0.00017538	4.77478e-05	8.94811e-05
ARGE	2020	SSP1	61570343	0	0	0	0	0	0	0	0
ARGE	2020	SSP1	61570367	6.28568e-05	3.21432e-05	1.85136e-05	4.53882e-06	3.9066e-05	2.89868e-05	7.89174e-06	1.47894e-05
ARGE	2020	SSP1	61570368	0	0	0	0	0	0	0	0
ARGE	2020	SSP1	61570434	3.94747e-05	2.01862e-05	1.16267e-05	2.85043e-06	2.45338e-05	1.8204e-05	4.95609e-06	9.2879e-06
ARGE	2020	SSP1	61570459	0	0	0	0	0	0	0	0
ARGE	2020	SSP1	61570466	3.94747e-05	2.01862e-05	1.16267e-05	2.85043e-06	2.45338e-05	1.8204e-05	4.95609e-06	9.2879e-06
ARGE	2020	SSP1	61570471	0	0	0	0	0	0	0	0
ARGE	2020	SSP1	61570486	0	0	0	0	0	0	0	0
ARGE	2020	SSP1	61570494	0.000237375	0.000121387	6.99153e-05	1.71406e-05	0.00014753	0.000109467	2.98027e-05	5.58513e-05
ARGE	2020	SSP1	61570506	0	0	0	0	0	0	0	0
ARGE	2020	SSP1	61570516	0	0	0	0	0	0	0	0
ARGE	2020	SSP1	61570573	3.81704e-05	1.95193e-05	1.12425e-05	2.75625e-06	2.37232e-05	1.76025e-05	4.79234e-06	8.98102e-06
ARGE	2020	SSP1	61570629	0	0	0	0	0	0	0	0
ARGE	2020	SSP1	61570633	8.72632e-05	4.46239e-05	2.57021e-05	6.30119e-06	5.42348e-05	4.0242e-05	1.0956e-05	2.0532e-05
ARGE	2020	SSP1	61570634	3.89837e-05	1.99351e-05	1.14821e-05	2.81497e-06	2.42287e-05	1.79776e-05	4.89445e-06	9.17238e-06
ARGE	2020	SSP1	61570693	0.000121258	6.20078e-05	3.57148e-05	8.75591e-06	7.53627e-05	5.59188e-05	1.52241e-05	2.85305e-05
ARGE	2020	SSP1	61570698	0.22965	0.0981318	0.0565212	0.0133202	0.108759	0.0864065	0.0234936	0.0457665
ARGE	2020	SSP1	61570756	6.96341e-05	3.56089e-05	2.05097e-05	5.02821e-06	4.32781e-05	3.21122e-05	8.74265e-06	1.6384e-05
ARGE	2020	SSP1	61570795	1.06292e-05	5.43548e-06	3.13068e-06	7.67525e-07	6.60614e-06	4.90173e-06	1.33451e-06	2.50092e-06
ARGE	2020	SSP1	61570871	3.39495e-05	1.73608e-05	9.99934e-06	2.45146e-06	2.10999e-05	1.5656e-05	4.2624e-06	7.9879e-06
ARGE	2020	SSP1	61570900	0	0	0	0	0	0	0	0
ARGE	2020	SSP1	61570920	0	0	0	0	0	0	0	0
ARGE	2020	SSP1	61570945	0	0	0	0	0	0	0	0
ARGE	2020	SSP1	61570946	0	0	0	0	0	0	0	0
ARGE	2020	SSP1	61570997	2.30033e-05	1.17632e-05	6.7753e-06	1.66105e-06	1.42967e-05	1.06081e-05	2.88809e-06	5.4124e-06
ARGE	2020	SSP1	61571269	0	0	0	0	0	0	0	0
ARGE	2020	SSP1	61571425	0	0	0	0	0	0	0	0
ARGE	2020	SSP1	61571426	4.87934e-06	2.49516e-06	1.43714e-06	3.52332e-07	3.03255e-06	2.25014e-06	6.12607e-07	1.14805e-06
ARGE	2020	SSP1	61571428	0	0	0	0	0	0	0	0
ARGE	2020	SSP1	61571429	0	0	0	0	0	0	0	0
ARGE	2020	SSP1	61571451	0.000110598	5.65569e-05	3.25752e-05	7.9862e-06	6.87378e-05	5.10031e-05	1.38858e-05	2.60224e-05
ARGE	2020	SSP1	61571471	2.05684e-05	1.05181e-05	6.05811e-06	1.48522e-06	1.27834e-05	9.48522e-06	2.58238e-06	4.83948e-06
ARGE	2020	SSP1	61571472	2.08361e-05	1.0655e-05	6.13699e-06	1.50456e-06	1.29498e-05	9.60871e-06	2.616e-06	4.90249e-06
ARGE	2020	SSP1	61571542	0	0	0	0	0	0	0	0
ARGE	2020	SSP1	61571571	0	0	0	0	0	0	0	0
ARGE	2020	SSP1	61571572	0.000598105	0.000305854	0.000176163	4.31885e-05	0.000371727	0.00027582	7.50927e-05	0.000140727
ARGE	2020	SSP1	61571637	7.64747e-05	3.9107e-05	2.25245e-05	5.52216e-06	4.75296e-05	3.52668e-05	9.60149e-06	1.79936e-05
ARGE	2020	SSP1	61571742	0.000152571	7.80204e-05	4.49376e-05	1.1017e-05	9.4824e-05	7.0359e-05	1.91555e-05	3.5898e-05
ARGE	2020	SSP1	61571831	5.99075e-05	3.0635e-05	1.76449e-05	4.32586e-06	3.7233e-05	2.76267e-05	7.52145e-06	1.40955e-05
ARGE	2020	SSP1	61571859	0.000671626	0.00034345	0.000197818	4.84974e-05	0.000417421	0.000309724	8.43234e-05	0.000158025
ARGE	2020	SSP1	61571920	0	0	0	0	0	0	0	0
ARGE	2020	SSP1	61571991	0.000210079	0.000107429	6.18758e-05	1.51696e-05	0.000130566	9.68793e-05	2.63757e-05	4.9429e-05
ARGE	2020	SSP1	61572014	0.0032938	0.00168435	0.000970141	0.000237842	0.00204712	0.00151895	0.00041354	0.000774989
ARGE	2020	SSP1	61572465	0.00165998	0.000848869	0.000488925	0.000119866	0.00103169	0.000765512	0.000208413	0.000390574
ARGE	2020	SSP1	61572905	1.94758	0.71377	0.411111	0.0929455	0.713908	0.613146	0.166481	0.337402
ARGE	2020	SSP1	61572966	0	0	0	0	0	0	0	0
ARGE	2020	SSP1	61573048	0	0	0	0	0	0	0	0
ARGE	2020	SSP1	61573081	0	0	0	0	0	0	0	0
ARGE	2020	SSP1	61573151	1.42646e-05	7.29452e-06	4.20144e-06	1.03003e-06	8.86557e-06	6.57821e-06	1.79094e-06	3.35629e-06
ARGE	2020	SSP1	61573171	1.06865e-05	5.46478e-06	3.14756e-06	7.71663e-07	6.64176e-06	4.92815e-06	1.34171e-06	2.51441e-06
ARGE	2020	SSP1	61573219	3.21204e-05	1.64254e-05	9.46059e-06	2.31938e-06	1.99631e-05	1.48125e-05	4.03275e-06	7.55752e-06
ARGE	2020	SSP1	61573253	1.06865e-05	5.46478e-06	3.14756e-06	7.71663e-07	6.64176e-06	4.92815e-06	1.34171e-06	2.51441e-06
ARGE	2020	SSP1	61573290	6.74845e-05	3.45096e-05	1.98766e-05	4.87299e-06	4.19421e-05	3.11209e-05	8.47275e-06	1.58783e-05
ARGE	2020	SSP1	61573480	0.00117314	0.000599913	0.000345533	8.47116e-05	0.000729119	0.000541003	0.00014729	0.000276026
ARGE	2020	SSP1	61573557	0	0	0	0	0	0	0	0
ARGE	2020	SSP1	61573563	0	0	0	0	0	0	0	0
ARGE	2020	SSP1	61573619	0	0	0	0	0	0	0	0
ARGE	2020	SSP1	61573758	1.24018e-05	6.3419e-06	3.65276e-06	8.95518e-07	7.70778e-06	5.71914e-06	1.55705e-06	2.91798e-06
ARGE	2020	SSP1	61573778	0	0	0	0	0	0	0	0
ARGE	2020	SSP1	61573794	0	0	0	0	0	0	0	0
ARGE	2020	SSP1	61573948	0	0	0	0	0	0	0	0
ARGE	2020	SSP1	61573977	0	0	0	0	0	0	0	0
ARGE	2020	SSP1	61574076	1.65748e-05	8.47585e-06	4.88185e-06	1.19685e-06	1.03013e-05	7.64355e-06	2.08098e-06	3.89983e-06
ARGE	2020	SSP1	61574078	0.00226488	0.0011582	0.000667089	0.000163545	0.00140764	0.00104446	0.000284359	0.000532899
ARGE	2020	SSP1	61574118	0	0	0	0	0	0	0	0
ARGE	2020	SSP1	61574177	0	0	0	0	0	0	0	0
ARGE	2020	SSP1	61574178	0	0	0	0	0	0	0	0
ARGE	2020	SSP1	61574193	0	0	0	0	0	0	0	0
ARGE	2020	SSP1	61574323	0	0	0	0	0	0	0	0
ARGE	2020	SSP1	61574325	6.5005e-05	3.32417e-05	1.91463e-05	4.69394e-06	4.04011e-05	2.99774e-05	8.16145e-06	1.52949e-05
ARGE	2020	SSP1	61574376	1.59451e-05	8.15387e-06	4.6964e-06	1.15138e-06	9.91001e-06	7.35318e-06	2.00193e-06	3.75169e-06
ARGE	2020	SSP1	61574520	0	0	0	0	0	0	0	0
ARGE	2020	SSP1	61574575	2.69356e-05	1.37741e-05	7.93349e-06	1.94499e-06	1.67407e-05	1.24215e-05	3.3818e-06	6.33761e-06
ARGE	2020	SSP1	61574601	0.000282263	0.000144341	8.31366e-05	2.0382e-05	0.000175429	0.000130167	3.54385e-05	6.64131e-05
ARGE	2020	SSP1	61574702	0.000751255	0.00038417	0.000221271	5.42474e-05	0.000466911	0.000346446	9.43209e-05	0.000176761
ARGE	2020	SSP1	61574830	3.70489e-05	1.89458e-05	1.09122e-05	2.67527e-06	2.30262e-05	1.70853e-05	4.65154e-06	8.71715e-06
ARGE	2020	SSP1	61574848	0	0	0	0	0	0	0	0
ARGE	2020	SSP1	61574933	2.77287e-05	1.41797e-05	8.16708e-06	2.00226e-06	1.72336e-05	1.27872e-05	3.48137e-06	6.52421e-06
ARGE	2020	SSP1	61574987	0	0	0	0	0	0	0	0
ARGE	2020	SSP1	61575113	0	0	0	0	0	0	0	0
ARGE	2020	SSP1	61575114	0	0	0	0	0	0	0	0
ARGE	2020	SSP1	61575334	0	0	0	0	0	0	0	0
ARGE	2020	SSP1	61575336	0	0	0	0	0	0	0	0
ARGE	2020	SSP1	61575337	0	0	0	0	0	0	0	0
ARGE	2020	SSP1	61575441	0.000405066	0.000207139	0.000119306	2.92494e-05	0.000251752	0.000186799	5.08565e-05	9.5307e-05
ARGE	2020	SSP1	61575454	0	0	0	0	0	0	0	0
ARGE	2020	SSP1	61575532	0	0	0	0	0	0	0	0
ARGE	2020	SSP1	61575559	2.52725e-06	1.29236e-06	7.44364e-07	1.8249e-07	1.5707e-06	1.16546e-06	3.17299e-07	5.9463e-07
ARGE	2020	SSP1	61575560	0	0	0	0	0	0	0	0
ARGE	2020	SSP1	61575689	0	0	0	0	0	0	0	0
ARGE	2020	SSP1	61575701	0.00878187	0.0044908	0.00258657	0.00063413	0.005458	0.00404981	0.00110257	0.00206626
ARGE	2020	SSP1	61575702	0.000519853	0.000265838	0.000153115	3.75381e-05	0.000323093	0.000239733	6.52682e-05	0.000122315
ARGE	2020	SSP1	61575708	1.67021e-05	8.54096e-06	4.91935e-06	1.20604e-06	1.03805e-05	7.70226e-06	2.09696e-06	3.92979e-06
ARGE	2020	SSP1	61575728	1.19849e-06	6.12873e-07	3.52998e-07	8.65417e-08	7.4487e-07	5.5269e-07	1.50472e-07	2.81989e-07
ARGE	2020	SSP1	61575734	0.128609	0.0657668	0.0378798	0.00928671	0.0799313	0.0593087	0.016147	0.03026
ARGE	2020	SSP1	61575763	0.000288438	0.000147499	8.49554e-05	2.08278e-05	0.000179267	0.000133015	3.62138e-05	6.7866e-05
ARGE	2020	SSP1	61575825	0.000760902	0.000389104	0.000224113	5.4944e-05	0.000472906	0.000350894	9.55321e-05	0.000179031
ARGE	2020	SSP1	61576319	0.000116392	5.95197e-05	3.42817e-05	8.40458e-06	7.23387e-05	5.3675e-05	1.46132e-05	2.73857e-05
ARGE	2020	SSP1	61576320	0.000163607	8.3664e-05	4.81881e-05	1.18139e-05	0.000101683	7.54484e-05	2.05411e-05	3.84947e-05
ARGE	2020	SSP1	61576327	7.66225e-05	3.91826e-05	2.25681e-05	5.53283e-06	4.76215e-05	3.53349e-05	9.62004e-06	1.80283e-05
ARGE	2020	SSP1	61576389	0	0	0	0	0	0	0	0
ARGE	2020	SSP1	61576430	0.000617246	0.000315642	0.000181801	4.45707e-05	0.000383623	0.000284647	7.7496e-05	0.00014523
ARGE	2020	SSP1	61576485	0	0	0	0	0	0	0	0
ARGE	2020	SSP1	61576546	0	0	0	0	0	0	0	0
ARGE	2020	SSP1	61576781	0	0	0	0	0	0	0	0
ARGE	2020	SSP1	61576783	1.66974e-05	8.53859e-06	4.91799e-06	1.2057e-06	1.03776e-05	7.70012e-06	2.09638e-06	3.9287e-06
ARGE	2020	SSP1	61576837	2.27491e-06	1.16332e-06	6.70042e-07	1.64269e-07	1.41387e-06	1.04909e-06	2.85618e-07	5.35258e-07
ARGE	2020	SSP1	61576924	0.00017044	8.71581e-05	5.02006e-05	1.23073e-05	0.00010593	7.85993e-05	2.13989e-05	4.01024e-05
ARGE	2020	SSP1	61577047	0.00014354	7.34025e-05	4.22778e-05	1.03649e-05	8.92115e-05	6.61945e-05	1.80217e-05	3.37733e-05
ARGE	2020	SSP1	61577064	7.77261e-05	3.97469e-05	2.28931e-05	5.61252e-06	4.83074e-05	3.58439e-05	9.7586e-06	1.8288e-05
ARGE	2020	SSP1	61577074	0	0	0	0	0	0	0	0
ARGE	2020	SSP1	61577229	0.000118596	6.06469e-05	3.49309e-05	8.56373e-06	7.37086e-05	5.46915e-05	1.48899e-05	2.79043e-05
ARGE	2020	SSP1	61577252	0.000813823	0.000416166	0.0002397	5.87653e-05	0.000505797	0.000375299	0.000102176	0.000191482
ARGE	2020	SSP1	61577300	0	0	0	0	0	0	0	0
ARGE	2020	SSP1	61577392	0.000124967	6.39044e-05	3.68071e-05	9.02372e-06	7.76677e-05	5.76291e-05	1.56897e-05	2.94031e-05
ARGE	2020	SSP1	61577415	0.000147117	7.52315e-05	4.33312e-05	1.06232e-05	9.14345e-05	6.7844e-05	1.84707e-05	3.46148e-05
ARGE	2020	SSP1	61577494	0	0	0	0	0	0	0	0
ARGE	2020	SSP1	61577504	0	0	0	0	0	0	0	0
ARGE	2020	SSP1	61577531	8.88441e-05	4.54323e-05	2.61677e-05	6.41534e-06	5.52173e-05	4.0971e-05	1.11545e-05	2.09039e-05
ARGE	2020	SSP1	61577981	5.68868e-05	2.90903e-05	1.67552e-05	4.10774e-06	3.53556e-05	2.62337e-05	7.1422e-06	1.33847e-05
ARGE	2020	SSP1	61577982	0	0	0	0	0	0	0	0
ARGE	2020	SSP1	61578053	0.000452151	0.000231217	0.000133175	3.26494e-05	0.000281015	0.000208512	5.67681e-05	0.000106386
ARGE	2020	SSP1	61578110	0	0	0	0	0	0	0	0
ARGE	2020	SSP1	61578144	0	0	0	0	0	0	0	0
ARGE	2020	SSP1	61578196	0.000944193	0.000482833	0.000278098	6.81792e-05	0.000586823	0.00043542	0.000118544	0.000222157
ARGE	2020	SSP1	61578490	0	0	0	0	0	0	0	0
ARGE	2020	SSP1	61578577	0	0	0	0	0	0	0	0
ARGE	2020	SSP1	61578578	1.2657e-05	6.47242e-06	3.72793e-06	9.13948e-07	7.86641e-06	5.83684e-06	1.5891e-06	2.97803e-06
ARGE	2020	SSP1	61578659	1.20227e-05	6.14807e-06	3.54112e-06	8.68148e-07	7.47221e-06	5.54434e-06	1.50946e-06	2.82879e-06
ARGE	2020	SSP1	61578685	0.000279272	0.000142812	8.22556e-05	2.0166e-05	0.00017357	0.000128788	3.50629e-05	6.57092e-05
ARGE	2020	SSP1	61578740	0	0	0	0	0	0	0	0
ARGE	2020	SSP1	61578771	0.000552357	0.00028246	0.000162689	3.98852e-05	0.000343294	0.000254723	6.93491e-05	0.000129963
ARGE	2020	SSP1	61579181	0	0	0	0	0	0	0	0
ARGE	2020	SSP1	61579182	0.000118536	6.06159e-05	3.49131e-05	8.55937e-06	7.3671e-05	5.46636e-05	1.48823e-05	2.789e-05
ARGE	2020	SSP1	61579256	2.7409e-05	1.40162e-05	8.07292e-06	1.97918e-06	1.70349e-05	1.26398e-05	3.44123e-06	6.44899e-06
ARGE	2020	SSP1	61579343	0.000100903	5.15988e-05	2.97194e-05	7.28608e-06	6.27118e-05	4.65319e-05	1.26685e-05	2.37412e-05
ARGE	2020	SSP1	61579440	0.000552756	0.000282664	0.000162806	3.9914e-05	0.000343542	0.000254907	6.93992e-05	0.000130057
ARGE	2020	SSP1	61579460	0	0	0	0	0	0	0	0
ARGE	2020	SSP1	61579514	0	0	0	0	0	0	0	0
ARGE	2020	SSP1	61579517	0.00225524	0.00115327	0.000664249	0.000162849	0.00140165	0.00104002	0.000283148	0.00053063
ARGE	2020	SSP1	61579534	0	0	0	0	0	0	0	0
ARGE	2020	SSP1	61579541	0	0	0	0	0	0	0	0
ARGE	2020	SSP1	61579598	0	0	0	0	0	0	0	0
ARGE	2020	SSP1	61579609	0.000404737	0.000206971	0.000119209	2.92256e-05	0.000251547	0.000186647	5.08152e-05	9.52295e-05
ARGE	2020	SSP1	61579656	0.000424081	0.000216863	0.000124907	3.06225e-05	0.00026357	0.000195568	5.32439e-05	9.9781e-05
ARGE	2020	SSP1	61579678	0.00054299	0.00027767	0.00015993	3.92088e-05	0.000337472	0.000250403	6.8173e-05	0.000127759
ARGE	2020	SSP1	61579851	0.00024474	0.000125153	7.20846e-05	1.76724e-05	0.000152108	0.000112863	3.07274e-05	5.75842e-05
ARGE	2020	SSP1	61580057	7.41285e-07	3.79072e-07	2.18335e-07	5.35274e-08	4.60714e-07	3.41848e-07	9.30691e-08	1.74415e-07
ARGE	2020	SSP1	61580091	0	0	0	0	0	0	0	0
ARGE	2020	SSP1	61580092	0	0	0	0	0	0	0	0
ARGE	2020	SSP1	61580156	0	0	0	0	0	0	0	0
ARGE	2020	SSP1	61580157	0	0	0	0	0	0	0	0
ARGE	2020	SSP1	61580232	0	0	0	0	0	0	0	0
ARGE	2020	SSP1	61580272	0.000161336	8.25026e-05	4.75192e-05	1.16499e-05	0.000100272	7.4401e-05	2.02559e-05	3.79603e-05
ARGE	2020	SSP1	61580316	0.000240747	0.000123111	7.09085e-05	1.73841e-05	0.000149626	0.000111022	3.02261e-05	5.66448e-05
ARGE	2020	SSP1	61580325	0	0	0	0	0	0	0	0
ARGE	2020	SSP1	61580438	0	0	0	0	0	0	0	0
ARGE	2020	SSP1	61580466	0	0	0	0	0	0	0	0
ARGE	2020	SSP1	61580486	0.000242937	0.000124231	7.15537e-05	1.75423e-05	0.000150987	0.000112032	3.05011e-05	5.71601e-05
ARGE	2020	SSP1	61580517	0.000345287	0.00017657	0.000101699	2.49328e-05	0.000214598	0.000159231	4.33512e-05	8.12417e-05
ARGE	2020	SSP1	61580566	9.34944e-05	4.78104e-05	2.75374e-05	6.75113e-06	5.81075e-05	4.31155e-05	1.17383e-05	2.19981e-05
ARGE	2020	SSP1	61580672	0.000235997	0.000120682	6.95096e-05	1.70411e-05	0.000146674	0.000108832	2.96297e-05	5.55272e-05
ARGE	2020	SSP1	61580845	0	0	0	0	0	0	0	0
ARGE	2020	SSP1	61580846	0.000366871	0.000187607	0.000108057	2.64914e-05	0.000228013	0.000169185	4.60611e-05	8.63202e-05
ARGE	2020	SSP1	61580870	0	0	0	0	0	0	0	0
ARGE	2020	SSP1	61580994	0.000181772	9.29531e-05	5.35384e-05	1.31256e-05	0.000112973	8.38253e-05	2.28217e-05	4.27687e-05
ARGE	2020	SSP1	61581082	0	0	0	0	0	0	0	0
ARGE	2020	SSP1	61581092	0	0	0	0	0	0	0	0
ARGE	2020	SSP1	61581148	0.000189758	9.70366e-05	5.58903e-05	1.37022e-05	0.000117936	8.75078e-05	2.38243e-05	4.46476e-05
ARGE	2020	SSP1	61581153	0	0	0	0	0	0	0	0
ARGE	2020	SSP1	61581198	1.94641e-05	9.95338e-06	5.73287e-06	1.40548e-06	1.20971e-05	8.97598e-06	2.44374e-06	4.57966e-06
ARGE	2020	SSP1	61581199	0	0	0	0	0	0	0	0
ARGE	2020	SSP1	61581249	0	0	0	0	0	0	0	0
ARGE	2020	SSP1	61581308	0	0	0	0	0	0	0	0
ARGE	2020	SSP1	61581314	0.00216052	0.00110483	0.000636351	0.000156009	0.00134278	0.000996339	0.000271256	0.000508345
ARGE	2020	SSP1	61581316	0	0	0	0	0	0	0	0
ARGE	2020	SSP1	61581317	5.30065e-05	2.7106e-05	1.56123e-05	3.82754e-06	3.29439e-05	2.44443e-05	6.65502e-06	1.24718e-05
ARGE	2020	SSP1	61581335	6.78571e-05	3.47002e-05	1.99863e-05	4.89989e-06	4.21737e-05	3.12927e-05	8.51954e-06	1.59659e-05
ARGE	2020	SSP1	61581416	0	0	0	0	0	0	0	0
ARGE	2020	SSP1	61581417	8.43086e-05	4.3113e-05	2.48319e-05	6.08784e-06	5.23984e-05	3.88794e-05	1.0585e-05	1.98368e-05
ARGE	2020	SSP1	61581418	8.65668e-05	4.42678e-05	2.5497e-05	6.2509e-06	5.38019e-05	3.99208e-05	1.08686e-05	2.03681e-05
ARGE	2020	SSP1	61581424	0.000487168	0.000249124	0.000143488	3.51779e-05	0.000302778	0.00022466	6.11644e-05	0.000114624
ARGE	2020	SSP1	61581521	3.20588e-05	1.6394e-05	9.44246e-06	2.31493e-06	1.99248e-05	1.47841e-05	4.02502e-06	7.54304e-06
ARGE	2020	SSP1	61581561	1.97234e-05	1.0086e-05	5.80926e-06	1.42421e-06	1.22583e-05	9.09558e-06	2.4763e-06	4.64068e-06
ARGE	2020	SSP1	61581562	0.000169534	8.6695e-05	4.99339e-05	1.22419e-05	0.000105367	7.81818e-05	2.12852e-05	3.98893e-05
ARGE	2020	SSP1	61581611	0	0	0	0	0	0	0	0
ARGE	2020	SSP1	61581639	0.000149096	7.62434e-05	4.3914e-05	1.07661e-05	9.26642e-05	6.87565e-05	1.87192e-05	3.50804e-05
ARGE	2020	SSP1	61581675	0.000336761	0.00017221	9.91881e-05	2.43172e-05	0.000209299	0.000155299	4.22807e-05	7.92356e-05
ARGE	2020	SSP1	61581768	0	0	0	0	0	0	0	0
ARGE	2020	SSP1	61581805	0	0	0	0	0	0	0	0
ARGE	2020	SSP1	61581833	0	0	0	0	0	0	0	0
ARGE	2020	SSP1	61581851	0	0	0	0	0	0	0	0
ARGE	2020	SSP1	61581852	0.000232671	0.000118981	6.85298e-05	1.68009e-05	0.000144607	0.000107298	2.92121e-05	5.47446e-05
ARGE	2020	SSP1	61581855	0.000227914	0.000116549	6.71289e-05	1.64575e-05	0.000141651	0.000105104	2.86149e-05	5.36254e-05
ARGE	2020	SSP1	61581875	0	0	0	0	0	0	0	0
ARGE	2020	SSP1	61581915	0	0	0	0	0	0	0	0
ARGE	2020	SSP1	61581946	0	0	0	0	0	0	0	0
ARGE	2020	SSP1	61582005	0	0	0	0	0	0	0	0
ARGE	2020	SSP1	61582037	0	0	0	0	0	0	0	0
ARGE	2020	SSP1	61582038	0	0	0	0	0	0	0	0
ARGE	2020	SSP1	61582056	4.17809e-05	2.13656e-05	1.2306e-05	3.01696e-06	2.59671e-05	1.92675e-05	5.24564e-06	9.83052e-06
ARGE	2020	SSP1	61582084	0.000157111	8.03419e-05	4.62747e-05	1.13448e-05	9.76455e-05	7.24525e-05	1.97254e-05	3.69662e-05
ARGE	2020	SSP1	61582086	0	0	0	0	0	0	0	0
ARGE	2020	SSP1	61582154	0	0	0	0	0	0	0	0
ARGE	2020	SSP1	61582165	0.00129175	0.000660563	0.000380466	9.32759e-05	0.000802832	0.000595698	0.000162181	0.000303932
ARGE	2020	SSP1	61582193	2.45689e-05	1.25638e-05	7.23642e-06	1.7741e-06	1.52698e-05	1.13301e-05	3.08466e-06	5.78076e-06
ARGE	2020	SSP1	61582198	0.000288316	0.000147437	8.49193e-05	2.0819e-05	0.000179191	0.000132959	3.61984e-05	6.78371e-05
ARGE	2020	SSP1	61582233	0	0	0	0	0	0	0	0
ARGE	2020	SSP1	61582262	5.70054e-05	2.91509e-05	1.67901e-05	4.1163e-06	3.54293e-05	2.62884e-05	7.15709e-06	1.34127e-05
ARGE	2020	SSP1	61582297	0	0	0	0	0	0	0	0
ARGE	2020	SSP1	61582324	0.000755966	0.000386579	0.000222659	5.45875e-05	0.000469839	0.000348618	9.49124e-05	0.000177869
ARGE	2020	SSP1	61582326	0	0	0	0	0	0	0	0
[truncated: 112,590 more rows]

## Sheet: Fig.5
CLE													MFR
country	year	Scenario	main_riv	MSW_FOOD	MSW_GLA	MSW_MET	MSW_OTH	MSW_PAP	MSW_PLA	MSW_TEX	MSW_WOOD		country	year	Scenario	main_riv	MSW_FOOD	MSW_GLA	MSW_MET	MSW_OTH	MSW_PAP	MSW_PLA	MSW_TEX	MSW_WOOD
AFGH	2030	SSP1	20628098	32.7327	3.9886	3.58216	19.8543	7.35801	10.3492	1.45761	6.28967		AFGH	2030	SSP1	20628098	12.2748	0	0	4.96358	1.7479	0	0.410086	2.20139
AFGH	2030	SSP1	20700486	0	0	0	0	0	0	0	0		AFGH	2030	SSP1	20700486	0	0	0	0	0	0	0	0
AFGH	2030	SSP1	20702081	0	0	0	0	0	0	0	0		AFGH	2030	SSP1	20702081	0	0	0	0	0	0	0	0
AFGH	2030	SSP1	20702217	0	0	0	0	0	0	0	0		AFGH	2030	SSP1	20702217	0	0	0	0	0	0	0	0
AFGH	2030	SSP1	20725500	0.00320503	0.00054506	0.000436725	0.00181931	0.000825247	0.00100447	0.000152679	0.000587519		AFGH	2030	SSP1	20725500	0.00120189	0	0	0.000454827	0.000288836	0	5.34377e-05	0.000205631
AFGH	2030	SSP1	20725570	0.000782916	0.000133146	0.000106682	0.000444415	0.000201589	0.000245369	3.7296e-05	0.000143517		AFGH	2030	SSP1	20725570	0.000293594	0	0	0.000111104	7.05562e-05	0	1.30536e-05	5.02311e-05
AFGH	2030	SSP1	20728477	3.46385e-07	5.89076e-08	4.71993e-08	1.96622e-07	8.9189e-08	1.08558e-07	1.65009e-08	6.34964e-08		AFGH	2030	SSP1	20728477	1.29895e-07	0	0	4.91556e-08	3.12162e-08	0	5.7753e-09	2.22237e-08
AFGH	2030	SSP1	20729075	0	0	0	0	0	0	0	0		AFGH	2030	SSP1	20729075	0	0	0	0	0	0	0	0
AFGH	2030	SSP1	20729810	0	0	0	0	0	0	0	0		AFGH	2030	SSP1	20729810	0	0	0	0	0	0	0	0
AFGH	2030	SSP1	20729811	0.000717362	0.000121997	9.77494e-05	0.000407204	0.00018471	0.000224823	3.41732e-05	0.000131501		AFGH	2030	SSP1	20729811	0.000269011	0	0	0.000101801	6.46484e-05	0	1.19606e-05	4.60252e-05
AFGH	2030	SSP1	20730020	0.120427	0.0155229	0.0136512	0.0723611	0.0276462	0.0380271	0.00541736	0.0229848		AFGH	2030	SSP1	20730020	0.0451601	0	0	0.0180903	0.00707694	0	0.00158169	0.00804466
AFGH	2030	SSP1	20733191	0.0171046	0.00290887	0.00233071	0.00970927	0.00440418	0.00536064	0.000814817	0.00313547		AFGH	2030	SSP1	20733191	0.00641423	0	0	0.00242732	0.00154146	0	0.000285186	0.00109741
AFGH	2030	SSP1	20733515	0	0	0	0	0	0	0	0		AFGH	2030	SSP1	20733515	0	0	0	0	0	0	0	0
AFGH	2030	SSP1	20750586	1.4352e-05	2.44075e-06	1.95563e-06	8.14676e-06	3.69542e-06	4.49795e-06	6.83689e-07	2.63088e-06		AFGH	2030	SSP1	20750586	5.38199e-06	0	0	2.03669e-06	1.2934e-06	0	2.39291e-07	9.20808e-07
AFGH	2030	SSP1	20750654	0.00962658	0.00163713	0.00131174	0.00546444	0.0024787	0.003017	0.000458585	0.00176466		AFGH	2030	SSP1	20750654	0.00360997	0	0	0.00136611	0.000867545	0	0.000160505	0.000617632
AFGH	2030	SSP1	20750794	0.000206799	3.5169e-05	2.81789e-05	0.000117387	5.32476e-05	6.48114e-05	9.85134e-06	3.79086e-05		AFGH	2030	SSP1	20750794	7.75496e-05	0	0	2.93469e-05	1.86367e-05	0	3.44797e-06	1.3268e-05
AFGH	2030	SSP1	20759822	0	0	0	0	0	0	0	0		AFGH	2030	SSP1	20759822	0	0	0	0	0	0	0	0
AFGH	2030	SSP1	20760091	0	0	0	0	0	0	0	0		AFGH	2030	SSP1	20760091	0	0	0	0	0	0	0	0
AFGH	2030	SSP1	20760593	0	0	0	0	0	0	0	0		AFGH	2030	SSP1	20760593	0	0	0	0	0	0	0	0
AFGH	2030	SSP1	20760794	0	0	0	0	0	0	0	0		AFGH	2030	SSP1	20760794	0	0	0	0	0	0	0	0
AFGH	2030	SSP1	20761197	0	0	0	0	0	0	0	0		AFGH	2030	SSP1	20761197	0	0	0	0	0	0	0	0
AFGH	2030	SSP1	20765818	2.21021	0.273216	0.244044	1.33748	0.499474	0.698585	0.0986728	0.423983		AFGH	2030	SSP1	20765818	0.828828	0	0	0.334369	0.120989	0	0.0280249	0.148394
AFGH	2030	SSP1	20765819	0.0144626	0.00245957	0.00197071	0.00820959	0.00372391	0.00453264	0.000688962	0.00265117		AFGH	2030	SSP1	20765819	0.00542349	0	0	0.0020524	0.00130337	0	0.000241137	0.000927909
AFGH	2030	SSP1	20765820	0	0	0	0	0	0	0	0		AFGH	2030	SSP1	20765820	0	0	0	0	0	0	0	0
AFGH	2030	SSP1	20766154	4.97219	0.614794	0.5491	3.00873	1.12375	1.57156	0.221989	0.953785		AFGH	2030	SSP1	20766154	1.86457	0	0	0.752183	0.272301	0	0.0630595	0.333825
AFGH	2030	SSP1	20766303	0.265666	0.0372281	0.0317754	0.157222	0.0630122	0.0837176	0.0121432	0.050158		AFGH	2030	SSP1	20766303	0.0996249	0	0	0.0393056	0.0178848	0	0.0037458	0.0175553
AFGH	2030	SSP1	20767089	34.5965	4.31736	3.84268	20.9027	7.8459	10.9326	1.54715	6.62915		AFGH	2030	SSP1	20767089	12.9737	0	0	5.22568	1.92486	0	0.442175	2.3202
AFGH	2030	SSP1	20775346	0	0	0	0	0	0	0	0		AFGH	2030	SSP1	20775346	0	0	0	0	0	0	0	0
AFGH	2030	SSP1	20775711	0	0	0	0	0	0	0	0		AFGH	2030	SSP1	20775711	0	0	0	0	0	0	0	0
AFGH	2030	SSP1	20775871	0	0	0	0	0	0	0	0		AFGH	2030	SSP1	20775871	0	0	0	0	0	0	0	0
AFGH	2030	SSP1	20776980	0	0	0	0	0	0	0	0		AFGH	2030	SSP1	20776980	0	0	0	0	0	0	0	0
AFGH	2030	SSP1	20777128	0	0	0	0	0	0	0	0		AFGH	2030	SSP1	20777128	0	0	0	0	0	0	0	0
AFGH	2030	SSP1	20777129	0	0	0	0	0	0	0	0		AFGH	2030	SSP1	20777129	0	0	0	0	0	0	0	0
AFGH	2030	SSP1	20777282	0	0	0	0	0	0	0	0		AFGH	2030	SSP1	20777282	0	0	0	0	0	0	0	0
AFGH	2030	SSP1	20777436	0	0	0	0	0	0	0	0		AFGH	2030	SSP1	20777436	0	0	0	0	0	0	0	0
AFGH	2030	SSP1	20777504	0	0	0	0	0	0	0	0		AFGH	2030	SSP1	20777504	0	0	0	0	0	0	0	0
AFGH	2030	SSP1	20777730	0	0	0	0	0	0	0	0		AFGH	2030	SSP1	20777730	0	0	0	0	0	0	0	0
AFGH	2030	SSP1	20777938	0	0	0	0	0	0	0	0		AFGH	2030	SSP1	20777938	0	0	0	0	0	0	0	0
AFGH	2030	SSP1	20778537	0	0	0	0	0	0	0	0		AFGH	2030	SSP1	20778537	0	0	0	0	0	0	0	0
AFGH	2030	SSP1	20778794	0	0	0	0	0	0	0	0		AFGH	2030	SSP1	20778794	0	0	0	0	0	0	0	0
AFGH	2030	SSP1	20779099	0	0	0	0	0	0	0	0		AFGH	2030	SSP1	20779099	0	0	0	0	0	0	0	0
AFGH	2030	SSP1	20779232	0	0	0	0	0	0	0	0		AFGH	2030	SSP1	20779232	0	0	0	0	0	0	0	0
AFGH	2030	SSP1	20779233	0	0	0	0	0	0	0	0		AFGH	2030	SSP1	20779233	0	0	0	0	0	0	0	0
AFGH	2030	SSP1	20779305	0	0	0	0	0	0	0	0		AFGH	2030	SSP1	20779305	0	0	0	0	0	0	0	0
AFGH	2030	SSP1	20781678	0	0	0	0	0	0	0	0		AFGH	2030	SSP1	20781678	0	0	0	0	0	0	0	0
AFGH	2030	SSP1	20781679	0	0	0	0	0	0	0	0		AFGH	2030	SSP1	20781679	0	0	0	0	0	0	0	0
AFGH	2030	SSP1	20781876	0	0	0	0	0	0	0	0		AFGH	2030	SSP1	20781876	0	0	0	0	0	0	0	0
AFGH	2030	SSP1	20781939	1.08793e-05	1.85018e-06	1.48244e-06	6.17555e-06	2.80127e-06	3.40962e-06	5.18262e-07	1.99431e-06		AFGH	2030	SSP1	20781939	4.07975e-06	0	0	1.54389e-06	9.80443e-07	0	1.81392e-07	6.98007e-07
AFGH	2030	SSP1	20783403	0.00440173	0.000748576	0.00059979	0.0024986	0.00113338	0.00137952	0.000209687	0.000806888		AFGH	2030	SSP1	20783403	0.00165065	0	0	0.000624651	0.000396683	0	7.33904e-05	0.000282411
AFGH	2030	SSP1	20783716	0	0	0	0	0	0	0	0		AFGH	2030	SSP1	20783716	0	0	0	0	0	0	0	0
AFGH	2030	SSP1	20783728	0	0	0	0	0	0	0	0		AFGH	2030	SSP1	20783728	0	0	0	0	0	0	0	0
AFGH	2030	SSP1	20783801	0.000442844	7.53117e-05	6.03429e-05	0.000251376	0.000114026	0.000138789	2.10959e-05	8.11783e-05		AFGH	2030	SSP1	20783801	0.000166066	0	0	6.28441e-05	3.9909e-05	0	7.38356e-06	2.84124e-05
AFGH	2030	SSP1	20784335	0.00121913	0.000207329	0.000166121	0.000692026	0.000313907	0.000382079	5.8076e-05	0.00022348		AFGH	2030	SSP1	20784335	0.000457173	0	0	0.000173007	0.000109867	0	2.03266e-05	7.8218e-05
AFGH	2030	SSP1	20784412	0	0	0	0	0	0	0	0		AFGH	2030	SSP1	20784412	0	0	0	0	0	0	0	0
AFGH	2030	SSP1	20784554	0	0	0	0	0	0	0	0		AFGH	2030	SSP1	20784554	0	0	0	0	0	0	0	0
AFGH	2030	SSP1	20785101	0	0	0	0	0	0	0	0		AFGH	2030	SSP1	20785101	0	0	0	0	0	0	0	0
AFGH	2030	SSP1	20785374	0	0	0	0	0	0	0	0		AFGH	2030	SSP1	20785374	0	0	0	0	0	0	0	0
AFGH	2030	SSP1	20785376	0	0	0	0	0	0	0	0		AFGH	2030	SSP1	20785376	0	0	0	0	0	0	0	0
AFGH	2030	SSP1	20785515	0	0	0	0	0	0	0	0		AFGH	2030	SSP1	20785515	0	0	0	0	0	0	0	0
AFGH	2030	SSP1	20786717	0	0	0	0	0	0	0	0		AFGH	2030	SSP1	20786717	0	0	0	0	0	0	0	0
AFGH	2030	SSP1	20787932	0.00153154	0.00026046	0.000208691	0.000869365	0.000394349	0.00047999	7.29585e-05	0.000280749		AFGH	2030	SSP1	20787932	0.000574328	0	0	0.000217341	0.000138022	0	2.55355e-05	9.82621e-05
AFGH	2030	SSP1	20787995	0	0	0	0	0	0	0	0		AFGH	2030	SSP1	20787995	0	0	0	0	0	0	0	0
AFGH	2030	SSP1	20792309	0	0	0	0	0	0	0	0		AFGH	2030	SSP1	20792309	0	0	0	0	0	0	0	0
AFGH	2030	SSP1	20792719	0	0	0	0	0	0	0	0		AFGH	2030	SSP1	20792719	0	0	0	0	0	0	0	0
AFGH	2030	SSP1	20793143	0	0	0	0	0	0	0	0		AFGH	2030	SSP1	20793143	0	0	0	0	0	0	0	0
AFGH	2030	SSP1	20793453	0	0	0	0	0	0	0	0		AFGH	2030	SSP1	20793453	0	0	0	0	0	0	0	0
AFGH	2030	SSP1	20793581	0.0147262	0.00250439	0.00200662	0.00835918	0.00379177	0.00461523	0.000701516	0.00269948		AFGH	2030	SSP1	20793581	0.00552232	0	0	0.0020898	0.00132712	0	0.000245531	0.000944817
AFGH	2030	SSP1	20793707	0.068843	0.00861293	0.00765867	0.0415764	0.0156273	0.0217535	0.00308007	0.0131872		AFGH	2030	SSP1	20793707	0.0258161	0	0	0.0103941	0.0038469	0	0.000881758	0.00461554
AFGH	2030	SSP1	20793763	0	0	0	0	0	0	0	0		AFGH	2030	SSP1	20793763	0	0	0	0	0	0	0	0
AFGH	2030	SSP1	20795376	0	0	0	0	0	0	0	0		AFGH	2030	SSP1	20795376	0	0	0	0	0	0	0	0
AFGH	2030	SSP1	20797667	0	0	0	0	0	0	0	0		AFGH	2030	SSP1	20797667	0	0	0	0	0	0	0	0
AFGH	2030	SSP1	20798416	0	0	0	0	0	0	0	0		AFGH	2030	SSP1	20798416	0	0	0	0	0	0	0	0
AFGH	2030	SSP1	20803755	0.000168358	2.86316e-05	2.29409e-05	9.5567e-05	4.33497e-05	5.2764e-05	8.02013e-06	3.0862e-05		AFGH	2030	SSP1	20803755	6.31343e-05	0	0	2.38917e-05	1.51724e-05	0	2.80705e-06	1.08017e-05
AFGH	2030	SSP1	20803816	0.0520524	0.00885224	0.00709279	0.0295471	0.0134027	0.0163134	0.00247964	0.0095418		AFGH	2030	SSP1	20803816	0.0195197	0	0	0.00738677	0.00469095	0	0.000867873	0.00333963
AFGH	2030	SSP1	20805102	0.00881063	0.00149837	0.00120056	0.00500127	0.0022686	0.00276128	0.000419715	0.00161509		AFGH	2030	SSP1	20805102	0.00330399	0	0	0.00125032	0.000794011	0	0.0001469	0.000565281
AFGH	2030	SSP1	40190238	60.4363	7.43082	6.65091	36.6045	13.6306	19.1045	2.69555	11.6008		AFGH	2030	SSP1	40190238	22.6636	0	0	9.15113	3.27786	0	0.762876	4.06028
AFGH	2030	SSP1	40451173	0	0	0	0	0	0	0	0		AFGH	2030	SSP1	40451173	0	0	0	0	0	0	0	0
AFGH	2030	SSP1	40451487	0	0	0	0	0	0	0	0		AFGH	2030	SSP1	40451487	0	0	0	0	0	0	0	0
AFGH	2030	SSP1	40453645	0	0	0	0	0	0	0	0		AFGH	2030	SSP1	40453645	0	0	0	0	0	0	0	0
AFGH	2030	SSP1	40454373	0	0	0	0	0	0	0	0		AFGH	2030	SSP1	40454373	0	0	0	0	0	0	0	0
AFGH	2030	SSP1	40454966	0.000482409	8.20403e-05	6.57341e-05	0.000273835	0.000124213	0.000151188	2.29807e-05	8.8431e-05		AFGH	2030	SSP1	40454966	0.000180903	0	0	6.84587e-05	4.34745e-05	0	8.04323e-06	3.09508e-05
AFGH	2030	SSP1	40455596	0	0	0	0	0	0	0	0		AFGH	2030	SSP1	40455596	0	0	0	0	0	0	0	0
AFGH	2030	SSP1	40455757	0	0	0	0	0	0	0	0		AFGH	2030	SSP1	40455757	0	0	0	0	0	0	0	0
AFGH	2030	SSP1	40456765	0	0	0	0	0	0	0	0		AFGH	2030	SSP1	40456765	0	0	0	0	0	0	0	0
AFGH	2030	SSP1	41023100	30.7701	3.74682	3.36591	18.666	6.91504	9.72883	1.37004	5.91303		AFGH	2030	SSP1	41023100	11.5388	0	0	4.66649	1.6411	0	0.385271	2.06956
ALBA	2030	SSP1	20498112	0.0100828	0.00318822	0.000731821	0.00503335	0.00163825	0.00257008	0.00169534	0.00154962		ALBA	2030	SSP1	20498112	0.00211905	0	0	0.00125834	0.000573388	0	0.000593368	0.000512109
ALBA	2030	SSP1	20572489	0.000323779	0.000102381	2.35003e-05	0.000161631	5.26076e-05	8.25305e-05	5.44408e-05	4.97615e-05		ALBA	2030	SSP1	20572489	6.8047e-05	0	0	4.04078e-05	1.84127e-05	0	1.90543e-05	1.64449e-05
ALBA	2030	SSP1	20572490	0.000308791	9.7641e-05	2.24124e-05	0.000154149	5.01723e-05	7.871e-05	5.19206e-05	4.74579e-05		ALBA	2030	SSP1	20572490	6.48969e-05	0	0	3.85372e-05	1.75603e-05	0	1.81722e-05	1.56836e-05
ALBA	2030	SSP1	20572778	2.70808	0.833789	0.196433	1.31825	0.427707	0.654631	0.452679	0.421294		ALBA	2030	SSP1	20572778	0.60736	0	0	0.329564	0.141499	0	0.157273	0.137004
ALBA	2030	SSP1	20574398	0.0264696	0.00719319	0.00191476	0.0114568	0.00365803	0.00488422	0.00431155	0.00433409		ALBA	2030	SSP1	20574398	0.00755981	0	0	0.0028642	0.000851921	0	0.00144817	0.00131616
ALBA	2030	SSP1	20574565	0.627309	0.190685	0.0454889	0.301696	0.0977334	0.147751	0.10457	0.0981455		ALBA	2030	SSP1	20574565	0.144861	0	0	0.0754241	0.0314129	0	0.0362024	0.0316771
ALBA	2030	SSP1	20574797	0.00720349	0.00223897	0.000522626	0.00353806	0.00114922	0.00177472	0.00120662	0.00111587		ALBA	2030	SSP1	20574797	0.00157978	0	0	0.000884514	0.0003881	0	0.00042031	0.000364937
ALBA	2030	SSP1	20576902	0.978386	0.308158	0.0710058	0.486602	0.158306	0.247469	0.164364	0.150642		ALBA	2030	SSP1	20576902	0.207679	0	0	0.121651	0.0549657	0	0.0574648	0.0496635
ALBA	2030	SSP1	20577726	0.268566	0.0809358	0.0194711	0.128117	0.0414591	0.0621461	0.044686	0.0421769		ALBA	2030	SSP1	20577726	0.063208	0	0	0.0320292	0.0130594	0	0.0154339	0.0135449
ALBA	2030	SSP1	20578655	3.67119	0.970754	0.26542	1.54882	0.492653	0.634823	0.594808	0.607196		ALBA	2030	SSP1	20578655	1.09416	0	0	0.387206	0.103218	0	0.198349	0.181899
ALBA	2030	SSP1	20580277	0.0106107	0.00335517	0.00077014	0.0052969	0.00172403	0.00270465	0.00178411	0.00163076		ALBA	2030	SSP1	20580277	0.00223	0	0	0.00132423	0.000603411	0	0.000624438	0.000538923
ALBA	2030	SSP1	20580945	0.0746698	0.0236109	0.00541962	0.0372753	0.0121323	0.0190332	0.0125551	0.011476		ALBA	2030	SSP1	20580945	0.015693	0	0	0.00931884	0.00424632	0	0.00439429	0.00379251
ALBA	2030	SSP1	20581290	0.0260347	0.00817224	0.0018893	0.0129069	0.00419731	0.0065411	0.00437042	0.00401484		ALBA	2030	SSP1	20581290	0.0055735	0	0	0.00322673	0.00144719	0	0.00152654	0.00132087
ALBA	2030	SSP1	20581859	1.027	0.304014	0.0744279	0.48173	0.155544	0.228963	0.170232	0.162526		ALBA	2030	SSP1	20581859	0.251019	0	0	0.120433	0.0468932	0	0.0585088	0.0516644
ALBA	2030	SSP1	20582951	0.194753	0.0542809	0.0140955	0.0863196	0.0276552	0.0380832	0.0318831	0.0315821		ALBA	2030	SSP1	20582951	0.0533209	0	0	0.0215799	0.0070211	0	0.0107814	0.00971636
ALBA	2030	SSP1	20582952	0	0	0	0	0	0	0	0		ALBA	2030	SSP1	20582952	0	0	0	0	0	0	0	0
ALBA	2030	SSP1	20584821	0.00810084	0.00211169	0.00058551	0.00337228	0.00107049	0.00135271	0.00130891	0.0013467		ALBA	2030	SSP1	20584821	0.00246592	0	0	0.00084307	0.000210896	0	0.000434849	0.000400648
ALBA	2030	SSP1	20585311	0.00339249	0.00107272	0.000246231	0.00169354	0.000551211	0.000864736	0.000570418	0.00052139		ALBA	2030	SSP1	20585311	0.000712981	0	0	0.000423384	0.000192924	0	0.000199646	0.000172306
ALBA	2030	SSP1	20586225	0.00924017	0.00288431	0.000670457	0.00455676	0.00148087	0.00229597	0.00154923	0.00142859		ALBA	2030	SSP1	20586225	0.00200555	0	0	0.00113919	0.000504663	0	0.000540292	0.000468412
ALBA	2030	SSP1	20587392	0.0952139	0.0272496	0.00689512	0.0432643	0.0139094	0.0197458	0.0156716	0.0152794		ALBA	2030	SSP1	20587392	0.0248601	0	0	0.0108161	0.00382792	0	0.00533725	0.00476737
ALBA	2030	SSP1	20588229	0.0860264	0.0271621	0.00624368	0.042885	0.0139558	0.0218648	0.0144599	0.0132304		ALBA	2030	SSP1	20588229	0.0181473	0	0	0.0107213	0.00487001	0	0.00505891	0.00436835
ALBA	2030	SSP1	20589517	0.000318844	0.00010082	2.31421e-05	0.000159167	5.18057e-05	8.12725e-05	5.36109e-05	4.9003e-05		ALBA	2030	SSP1	20589517	6.70097e-05	0	0	3.97919e-05	1.8132e-05	0	1.87638e-05	1.61942e-05
ALBA	2030	SSP1	20591129	2.49317	0.748846	0.180741	1.18561	0.383509	0.572956	0.414536	0.392105		ALBA	2030	SSP1	20591129	0.591024	0	0	0.296402	0.119844	0	0.143044	0.125681
ALBA	2030	SSP1	20593727	0.0331797	0.0104916	0.00240822	0.0165634	0.00539103	0.00845742	0.00557889	0.00509938		ALBA	2030	SSP1	20593727	0.00697321	0	0	0.00414085	0.00188686	0	0.00195261	0.00168521
ALBA	2030	SSP1	20594706	0	0	0	0	0	0	0	0		ALBA	2030	SSP1	20594706	0	0	0	0	0	0	0	0
ALBA	2030	SSP1	20594707	0.00735244	0.00232488	0.000533649	0.00367035	0.00119462	0.00187412	0.00123625	0.00112999		ALBA	2030	SSP1	20594707	0.00154522	0	0	0.000917589	0.000418118	0	0.000432688	0.000373433
ALBA	2030	SSP1	20594889	0.1435	0.0453754	0.0104154	0.0716356	0.0233159	0.0365778	0.0241284	0.0220545		ALBA	2030	SSP1	20594889	0.0301587	0	0	0.0179089	0.00816056	0	0.00844493	0.00728843
ALBA	2030	SSP1	20595540	3.84935	1.17175	0.279142	1.85376	0.600623	0.909261	0.641866	0.601876		ALBA	2030	SSP1	20595540	0.886103	0	0	0.463441	0.193677	0	0.222303	0.194419
ALBA	2030	SSP1	20597621	0.0277208	0.00876544	0.00201201	0.0138383	0.00450407	0.00706596	0.00466102	0.0042604		ALBA	2030	SSP1	20597621	0.00582593	0	0	0.00345957	0.00157642	0	0.00163136	0.00140795
ALBA	2030	SSP1	20597632	0.000451936	0.000142904	3.2802e-05	0.000225607	7.34304e-05	0.000115197	7.59892e-05	6.94578e-05		ALBA	2030	SSP1	20597632	9.49809e-05	0	0	5.64018e-05	2.57007e-05	0	2.65962e-05	2.2954e-05
ALBA	2030	SSP1	20598702	0.0168207	0.00531878	0.00122086	0.00839692	0.00273302	0.00428755	0.00282826	0.00258516		ALBA	2030	SSP1	20598702	0.00353511	0	0	0.00209923	0.000956558	0	0.00098989	0.000854328
ALBA	2030	SSP1	20599935	1.24075	0.388305	0.0900328	0.613374	0.199398	0.309892	0.208145	0.191599		ALBA	2030	SSP1	20599935	0.26759	0	0	0.153344	0.0683242	0	0.0726427	0.0629213
ALBA	2030	SSP1	20602557	0.0554243	0.0146964	0.0040073	0.0234437	0.00745991	0.0096486	0.0089847	0.00915767		ALBA	2030	SSP1	20602557	0.0164494	0	0	0.00586092	0.00158096	0	0.00299829	0.00274712
ALBA	2030	SSP1	20603593	0.00845236	0.00267268	0.000613482	0.00421944	0.00137334	0.00215449	0.0014212	0.00129904		ALBA	2030	SSP1	20603593	0.00177639	0	0	0.00105486	0.000480669	0	0.000497418	0.000429299
ALBA	2030	SSP1	20605897	0.00153884	0.000486589	0.000111691	0.000768193	0.000250031	0.000392247	0.000258743	0.000236504		ALBA	2030	SSP1	20605897	0.00032341	0	0	0.000192048	8.75108e-05	0	9.05602e-05	7.81583e-05
ALBA	2030	SSP1	20606641	0.000462706	0.00014631	3.35837e-05	0.000230984	7.51804e-05	0.000117943	7.78002e-05	7.11131e-05		ALBA	2030	SSP1	20606641	9.72445e-05	0	0	5.7746e-05	2.63131e-05	0	2.72301e-05	2.3501e-05
ALBA	2030	SSP1	20607050	0.0543237	0.0171774	0.00394288	0.0271185	0.0088265	0.013847	0.00913408	0.00834898		ALBA	2030	SSP1	20607050	0.0114169	0	0	0.00677962	0.00308928	0	0.00319693	0.00275912
ALBA	2030	SSP1	20607891	0.00329199	0.00104094	0.000238936	0.00164337	0.000534882	0.000839119	0.00055352	0.000505944		ALBA	2030	SSP1	20607891	0.00069186	0	0	0.000410842	0.000187209	0	0.000193732	0.000167201
ALBA	2030	SSP1	20609602	0	0	0	0	0	0	0	0		ALBA	2030	SSP1	20609602	0	0	0	0	0	0	0	0
ALBA	2030	SSP1	20610814	0.000969061	0.000306421	7.03356e-05	0.000483757	0.000157453	0.000247011	0.00016294	0.000148935		ALBA	2030	SSP1	20610814	0.000203662	0	0	0.000120939	5.51085e-05	0	5.70288e-05	4.92189e-05
ALBA	2030	SSP1	20611258	0.00393146	0.00124315	0.00028535	0.00196259	0.000638783	0.00100212	0.000661043	0.000604225		ALBA	2030	SSP1	20611258	0.000826255	0	0	0.000490649	0.000223574	0	0.000231365	0.00019968
ALBA	2030	SSP1	20611669	0.0011744	0.000371352	8.52397e-05	0.000586265	0.000190817	0.000299353	0.000197466	0.000180494		ALBA	2030	SSP1	20611669	0.000246818	0	0	0.000146566	6.6786e-05	0	6.91133e-05	5.96484e-05
ALBA	2030	SSP1	20612039	0.00326653	0.00103289	0.000237088	0.00163066	0.000530745	0.000832629	0.000549239	0.000502031		ALBA	2030	SSP1	20612039	0.000686509	0	0	0.000407664	0.000185761	0	0.000192234	0.000165908
ALBA	2030	SSP1	20612233	0.00523474	0.00165525	0.000379943	0.00261319	0.000850539	0.00133432	0.000880178	0.000804525		ALBA	2030	SSP1	20612233	0.00110016	0	0	0.000653298	0.000297689	0	0.000308062	0.000265874
ALBA	2030	SSP1	20612324	0.00119002	0.000376289	8.63728e-05	0.000594059	0.000193354	0.000303332	0.000200091	0.000182893		ALBA	2030	SSP1	20612324	0.000250099	0	0	0.000148515	6.76738e-05	0	7.0032e-05	6.04414e-05
ALBA	2030	SSP1	20613289	0.00334846	0.0010588	0.000243035	0.00167156	0.000544058	0.000853514	0.000563016	0.000514624		ALBA	2030	SSP1	20613289	0.000703729	0	0	0.00041789	0.00019042	0	0.000197056	0.00017007
ALBA	2030	SSP1	20613401	0.0178777	0.00565301	0.00129758	0.00892459	0.00290477	0.00455698	0.00300599	0.00274762		ALBA	2030	SSP1	20613401	0.00375726	0	0	0.00223115	0.00101667	0	0.0010521	0.000908015
ALBA	2030	SSP1	20614358	0.00108918	0.000344405	7.90542e-05	0.000543723	0.00017697	0.00027763	0.000183137	0.000167396		ALBA	2030	SSP1	20614358	0.000228908	0	0	0.000135931	6.19397e-05	0	6.4098e-05	5.532e-05
ALBA	2030	SSP1	20615174	6.68445e-05	2.11365e-05	4.85165e-06	3.33689e-05	1.08609e-05	1.70385e-05	1.12394e-05	1.02733e-05		ALBA	2030	SSP1	20615174	1.40484e-05	0	0	8.34223e-06	3.80131e-06	0	3.93377e-06	3.39506e-06
ALBA	2030	SSP1	20615942	0.00021541	6.81137e-05	1.56347e-05	0.000107533	3.49998e-05	5.49075e-05	3.62194e-05	3.31063e-05		ALBA	2030	SSP1	20615942	4.52716e-05	0	0	2.68833e-05	1.22499e-05	0	1.26768e-05	1.09408e-05
ALBA	2030	SSP1	20619881	0.365703	0.115141	0.0265404	0.181819	0.0591484	0.0924316	0.0614313	0.0563169		ALBA	2030	SSP1	20619881	0.0776996	0	0	0.0454548	0.0205214	0	0.0214753	0.0185623
ALBA	2030	SSP1	20620875	0.0843262	0.0266643	0.00612049	0.0420958	0.0137013	0.0214945	0.0141787	0.0129601		ALBA	2030	SSP1	20620875	0.0177224	0	0	0.0105239	0.00479546	0	0.00496256	0.00428296
ALBA	2030	SSP1	20621866	0.0396582	0.0125401	0.00287844	0.0197974	0.00644366	0.0101088	0.0066682	0.00609505		ALBA	2030	SSP1	20621866	0.00833475	0	0	0.00494936	0.00225528	0	0.00233387	0.00201425
ARGE	2030	SSP1	61334274	0.0339363	0.00883876	0.00509087	0.00124809	0.0107424	0.00797081	0.00217008	0.00406681		ARGE	2030	SSP1	61334274	0.0101809	0	0	0.000312022	0.00375984	0	0.000759527	0.00142338
ARGE	2030	SSP1	61334567	0.00744688	0.00193955	0.00111713	0.000273877	0.00235728	0.00174909	0.000476195	0.000892407		ARGE	2030	SSP1	61334567	0.00223406	0	0	6.84692e-05	0.000825047	0	0.000166668	0.000312343
ARGE	2030	SSP1	61338678	0.000234097	6.09709e-05	3.51175e-05	8.60948e-06	7.41024e-05	5.49837e-05	1.49695e-05	2.80534e-05		ARGE	2030	SSP1	61338678	7.02291e-05	0	0	2.15237e-06	2.59358e-05	0	5.23931e-06	9.81868e-06
ARGE	2030	SSP1	61339105	1.35079e-05	3.51815e-06	2.02635e-06	4.96785e-07	4.27586e-06	3.17267e-06	8.6377e-07	1.61874e-06		ARGE	2030	SSP1	61339105	4.05237e-06	0	0	1.24196e-07	1.49655e-06	0	3.02319e-07	5.66558e-07
ARGE	2030	SSP1	61339240	0.00125026	0.000325633	0.000187555	4.59815e-05	0.000395766	0.000293656	7.99489e-05	0.000149827		ARGE	2030	SSP1	61339240	0.000375079	0	0	1.14954e-05	0.000138518	0	2.79821e-05	5.24395e-05
ARGE	2030	SSP1	61340033	0.000248665	6.4765e-05	3.73028e-05	9.14524e-06	7.87137e-05	5.84053e-05	1.5901e-05	2.97991e-05		ARGE	2030	SSP1	61340033	7.45994e-05	0	0	2.28631e-06	2.75498e-05	0	5.56535e-06	1.04297e-05
ARGE	2030	SSP1	61340510	0	0	0	0	0	0	0	0		ARGE	2030	SSP1	61340510	0	0	0	0	0	0	0	0
ARGE	2030	SSP1	61340731	0	0	0	0	0	0	0	0		ARGE	2030	SSP1	61340731	0	0	0	0	0	0	0	0
ARGE	2030	SSP1	61342247	0	0	0	0	0	0	0	0		ARGE	2030	SSP1	61342247	0	0	0	0	0	0	0	0
ARGE	2030	SSP1	61342589	9.6421e-06	2.5113e-06	1.44644e-06	3.54611e-07	3.05216e-06	2.26469e-06	6.1657e-07	1.15547e-06		ARGE	2030	SSP1	61342589	2.89263e-06	0	0	8.86529e-08	1.06826e-06	0	2.15799e-07	4.04416e-07
ARGE	2030	SSP1	61342870	0	0	0	0	0	0	0	0		ARGE	2030	SSP1	61342870	0	0	0	0	0	0	0	0
ARGE	2030	SSP1	61342871	0	0	0	0	0	0	0	0		ARGE	2030	SSP1	61342871	0	0	0	0	0	0	0	0
ARGE	2030	SSP1	61345998	0	0	0	0	0	0	0	0		ARGE	2030	SSP1	61345998	0	0	0	0	0	0	0	0
ARGE	2030	SSP1	61347710	4.86997e-05	1.26839e-05	7.30557e-06	1.79105e-06	1.54157e-05	1.14384e-05	3.11413e-06	5.836e-06		ARGE	2030	SSP1	61347710	1.46099e-05	0	0	4.47762e-07	5.39549e-06	0	1.08995e-06	2.0426e-06
ARGE	2030	SSP1	61347905	0	0	0	0	0	0	0	0		ARGE	2030	SSP1	61347905	0	0	0	0	0	0	0	0
ARGE	2030	SSP1	61349562	0.00409224	0.00106583	0.000613887	0.000150502	0.00129538	0.000961167	0.000261681	0.000490399		ARGE	2030	SSP1	61349562	0.00122767	0	0	3.76255e-05	0.000453383	0	9.15882e-05	0.00017164
ARGE	2030	SSP1	61349685	0	0	0	0	0	0	0	0		ARGE	2030	SSP1	61349685	0	0	0	0	0	0	0	0
ARGE	2030	SSP1	61349686	0	0	0	0	0	0	0	0		ARGE	2030	SSP1	61349686	0	0	0	0	0	0	0	0
ARGE	2030	SSP1	61350792	0.00321327	0.000836901	0.000482031	0.000118176	0.00101715	0.000754719	0.000205475	0.000385067		ARGE	2030	SSP1	61350792	0.000963982	0	0	2.9544e-05	0.000356001	0	7.19161e-05	0.000134774
ARGE	2030	SSP1	61350841	0.444178	0.115847	0.0667245	0.0163314	0.140269	0.104366	0.0284124	0.0533333		ARGE	2030	SSP1	61350841	0.133557	0	0	0.00408284	0.0489398	0	0.00993926	0.0186666
ARGE	2030	SSP1	61352393	0.0290418	0.00756397	0.00435663	0.00106808	0.00919305	0.00682121	0.00185709	0.00348026		ARGE	2030	SSP1	61352393	0.00871254	0	0	0.00026702	0.00321757	0	0.000649983	0.00121809
ARGE	2030	SSP1	61353332	6.44555e-05	1.67875e-05	9.66914e-06	2.37051e-06	2.04031e-05	1.5139e-05	4.12165e-06	7.72412e-06		ARGE	2030	SSP1	61353332	1.93367e-05	0	0	5.92627e-07	7.14109e-06	0	1.44258e-06	2.70344e-06
ARGE	2030	SSP1	61353601	0	0	0	0	0	0	0	0		ARGE	2030	SSP1	61353601	0	0	0	0	0	0	0	0
ARGE	2030	SSP1	61353661	0	0	0	0	0	0	0	0		ARGE	2030	SSP1	61353661	0	0	0	0	0	0	0	0
ARGE	2030	SSP1	61362616	0	0	0	0	0	0	0	0		ARGE	2030	SSP1	61362616	0	0	0	0	0	0	0	0
ARGE	2030	SSP1	61362723	0.0207815	0.00541256	0.00311748	0.000764288	0.00657828	0.00488106	0.00132888	0.00249038		ARGE	2030	SSP1	61362723	0.00623444	0	0	0.000191072	0.0023024	0	0.000465109	0.000871632
ARGE	2030	SSP1	61363994	0	0	0	0	0	0	0	0		ARGE	2030	SSP1	61363994	0	0	0	0	0	0	0	0
ARGE	2030	SSP1	61364605	0	0	0	0	0	0	0	0		ARGE	2030	SSP1	61364605	0	0	0	0	0	0	0	0
ARGE	2030	SSP1	61365128	0	0	0	0	0	0	0	0		ARGE	2030	SSP1	61365128	0	0	0	0	0	0	0	0
ARGE	2030	SSP1	61365271	0	0	0	0	0	0	0	0		ARGE	2030	SSP1	61365271	0	0	0	0	0	0	0	0
ARGE	2030	SSP1	61366759	4.58211e-07	1.19342e-07	6.87374e-08	1.68518e-08	1.45045e-07	1.07623e-07	2.93006e-08	5.49104e-08		ARGE	2030	SSP1	61366759	1.37463e-07	0	0	4.21295e-09	5.07656e-08	0	1.02552e-08	1.92186e-08
ARGE	2030	SSP1	61366760	0.000369599	9.62625e-05	5.54445e-05	1.35929e-05	0.000116995	8.68098e-05	2.36342e-05	4.42914e-05		ARGE	2030	SSP1	61366760	0.00011088	0	0	3.39822e-06	4.09482e-05	0	8.27198e-06	1.5502e-05
ARGE	2030	SSP1	61366821	0	0	0	0	0	0	0	0		ARGE	2030	SSP1	61366821	0	0	0	0	0	0	0	0
ARGE	2030	SSP1	61366822	0	0	0	0	0	0	0	0		ARGE	2030	SSP1	61366822	0	0	0	0	0	0	0	0
ARGE	2030	SSP1	61366903	0	0	0	0	0	0	0	0		ARGE	2030	SSP1	61366903	0	0	0	0	0	0	0	0
ARGE	2030	SSP1	61367998	0	0	0	0	0	0	0	0		ARGE	2030	SSP1	61367998	0	0	0	0	0	0	0	0
ARGE	2030	SSP1	61367999	0	0	0	0	0	0	0	0		ARGE	2030	SSP1	61367999	0	0	0	0	0	0	0	0
ARGE	2030	SSP1	61368002	0	0	0	0	0	0	0	0		ARGE	2030	SSP1	61368002	0	0	0	0	0	0	0	0
ARGE	2030	SSP1	61368003	0	0	0	0	0	0	0	0		ARGE	2030	SSP1	61368003	0	0	0	0	0	0	0	0
ARGE	2030	SSP1	61368134	0	0	0	0	0	0	0	0		ARGE	2030	SSP1	61368134	0	0	0	0	0	0	0	0
ARGE	2030	SSP1	61368438	0	0	0	0	0	0	0	0		ARGE	2030	SSP1	61368438	0	0	0	0	0	0	0	0
ARGE	2030	SSP1	61368628	0	0	0	0	0	0	0	0		ARGE	2030	SSP1	61368628	0	0	0	0	0	0	0	0
ARGE	2030	SSP1	61369022	0.000653867	0.000170301	9.80883e-05	2.40475e-05	0.000206979	0.000153577	4.18119e-05	7.83571e-05		ARGE	2030	SSP1	61369022	0.00019616	0	0	6.01189e-06	7.24426e-05	0	1.46342e-05	2.7425e-05
ARGE	2030	SSP1	61369094	0	0	0	0	0	0	0	0		ARGE	2030	SSP1	61369094	0	0	0	0	0	0	0	0
ARGE	2030	SSP1	61369150	0	0	0	0	0	0	0	0		ARGE	2030	SSP1	61369150	0	0	0	0	0	0	0	0
ARGE	2030	SSP1	61369283	0	0	0	0	0	0	0	0		ARGE	2030	SSP1	61369283	0	0	0	0	0	0	0	0
ARGE	2030	SSP1	61369284	0	0	0	0	0	0	0	0		ARGE	2030	SSP1	61369284	0	0	0	0	0	0	0	0
ARGE	2030	SSP1	61369285	0	0	0	0	0	0	0	0		ARGE	2030	SSP1	61369285	0	0	0	0	0	0	0	0
ARGE	2030	SSP1	61369534	0.00440705	0.00114782	0.000661113	0.00016208	0.00139503	0.00103511	0.000281811	0.000528125		ARGE	2030	SSP1	61369534	0.00132211	0	0	4.05199e-05	0.000488261	0	9.86339e-05	0.000184844
ARGE	2030	SSP1	61369597	0	0	0	0	0	0	0	0		ARGE	2030	SSP1	61369597	0	0	0	0	0	0	0	0
ARGE	2030	SSP1	61369664	0.00214452	0.000558542	0.000321705	7.88698e-05	0.000678838	0.000503695	0.000137132	0.000256991		ARGE	2030	SSP1	61369664	0.000643355	0	0	1.97175e-05	0.000237593	0	4.79963e-05	8.9947e-05
ARGE	2030	SSP1	61369814	0	0	0	0	0	0	0	0		ARGE	2030	SSP1	61369814	0	0	0	0	0	0	0	0
ARGE	2030	SSP1	61369916	0	0	0	0	0	0	0	0		ARGE	2030	SSP1	61369916	0	0	0	0	0	0	0	0
ARGE	2030	SSP1	61369918	0	0	0	0	0	0	0	0		ARGE	2030	SSP1	61369918	0	0	0	0	0	0	0	0
ARGE	2030	SSP1	61370229	0	0	0	0	0	0	0	0		ARGE	2030	SSP1	61370229	0	0	0	0	0	0	0	0
ARGE	2030	SSP1	61370601	0	0	0	0	0	0	0	0		ARGE	2030	SSP1	61370601	0	0	0	0	0	0	0	0
ARGE	2030	SSP1	61370733	0	0	0	0	0	0	0	0		ARGE	2030	SSP1	61370733	0	0	0	0	0	0	0	0
ARGE	2030	SSP1	61370978	0.00262816	0.000684508	0.000394258	9.66571e-05	0.000831934	0.000617292	0.000168059	0.00031495		ARGE	2030	SSP1	61370978	0.000788449	0	0	2.41643e-05	0.000291177	0	5.88208e-05	0.000110232
ARGE	2030	SSP1	61370979	0.00361181	0.0009407	0.000541817	0.000132833	0.0011433	0.000848326	0.000230959	0.000432826		ARGE	2030	SSP1	61370979	0.00108354	0	0	3.32082e-05	0.000400156	0	8.08357e-05	0.000151489
ARGE	2030	SSP1	61371192	0	0	0	0	0	0	0	0		ARGE	2030	SSP1	61371192	0	0	0	0	0	0	0	0
ARGE	2030	SSP1	61371338	0	0	0	0	0	0	0	0		ARGE	2030	SSP1	61371338	0	0	0	0	0	0	0	0
ARGE	2030	SSP1	61371413	0	0	0	0	0	0	0	0		ARGE	2030	SSP1	61371413	0	0	0	0	0	0	0	0
ARGE	2030	SSP1	61371637	0	0	0	0	0	0	0	0		ARGE	2030	SSP1	61371637	0	0	0	0	0	0	0	0
ARGE	2030	SSP1	61371638	0	0	0	0	0	0	0	0		ARGE	2030	SSP1	61371638	0	0	0	0	0	0	0	0
ARGE	2030	SSP1	61371799	0	0	0	0	0	0	0	0		ARGE	2030	SSP1	61371799	0	0	0	0	0	0	0	0
ARGE	2030	SSP1	61371909	0	0	0	0	0	0	0	0		ARGE	2030	SSP1	61371909	0	0	0	0	0	0	0	0
ARGE	2030	SSP1	61372624	0	0	0	0	0	0	0	0		ARGE	2030	SSP1	61372624	0	0	0	0	0	0	0	0
ARGE	2030	SSP1	61372685	0.00222604	0.000579776	0.000333934	8.18681e-05	0.000704644	0.000522843	0.000142346	0.000266761		ARGE	2030	SSP1	61372685	0.000667813	0	0	2.0467e-05	0.000246625	0	4.9821e-05	9.33664e-05
ARGE	2030	SSP1	61373071	0.000809605	0.000210863	0.000121451	2.97752e-05	0.000256277	0.000190156	5.17707e-05	9.70202e-05		ARGE	2030	SSP1	61373071	0.000242881	0	0	7.44379e-06	8.96969e-05	0	1.81197e-05	3.39571e-05
ARGE	2030	SSP1	61373270	0	0	0	0	0	0	0	0		ARGE	2030	SSP1	61373270	0	0	0	0	0	0	0	0
ARGE	2030	SSP1	61373271	7.14523e-05	1.86098e-05	1.07187e-05	2.62783e-06	2.26179e-05	1.67824e-05	4.56906e-06	8.56259e-06		ARGE	2030	SSP1	61373271	2.14357e-05	0	0	6.56958e-07	7.91627e-06	0	1.59917e-06	2.99691e-06
ARGE	2030	SSP1	61373875	0	0	0	0	0	0	0	0		ARGE	2030	SSP1	61373875	0	0	0	0	0	0	0	0
ARGE	2030	SSP1	61373941	0.000437726	0.000114006	6.56645e-05	1.60984e-05	0.00013856	0.000102811	2.79907e-05	5.24556e-05		ARGE	2030	SSP1	61373941	0.000131318	0	0	4.02461e-06	4.84961e-05	0	9.79673e-06	1.83595e-05
ARGE	2030	SSP1	61373997	0	0	0	0	0	0	0	0		ARGE	2030	SSP1	61373997	0	0	0	0	0	0	0	0
ARGE	2030	SSP1	61375115	0.000224577	5.84914e-05	3.36894e-05	8.25937e-06	7.1089e-05	5.27477e-05	1.43607e-05	2.69125e-05		ARGE	2030	SSP1	61375115	6.73732e-05	0	0	2.06484e-06	2.48811e-05	0	5.02625e-06	9.41939e-06
ARGE	2030	SSP1	61377077	0	0	0	0	0	0	0	0		ARGE	2030	SSP1	61377077	0	0	0	0	0	0	0	0
ARGE	2030	SSP1	61377078	0	0	0	0	0	0	0	0		ARGE	2030	SSP1	61377078	0	0	0	0	0	0	0	0
ARGE	2030	SSP1	61377339	0	0	0	0	0	0	0	0		ARGE	2030	SSP1	61377339	0	0	0	0	0	0	0	0
ARGE	2030	SSP1	61377340	0	0	0	0	0	0	0	0		ARGE	2030	SSP1	61377340	0	0	0	0	0	0	0	0
ARGE	2030	SSP1	61377395	0.00483485	0.00125924	0.000725288	0.000177813	0.00153045	0.00113559	0.000309167	0.000579391		ARGE	2030	SSP1	61377395	0.00145045	0	0	4.44533e-05	0.000535657	0	0.000108208	0.000202787
ARGE	2030	SSP1	61377999	0	0	0	0	0	0	0	0		ARGE	2030	SSP1	61377999	0	0	0	0	0	0	0	0
ARGE	2030	SSP1	61378004	4.49047e-05	1.16955e-05	6.73627e-06	1.65148e-06	1.42144e-05	1.0547e-05	2.87146e-06	5.38122e-06		ARGE	2030	SSP1	61378004	1.34714e-05	0	0	4.12869e-07	4.97503e-06	0	1.00501e-06	1.88343e-06
ARGE	2030	SSP1	61378216	0	0	0	0	0	0	0	0		ARGE	2030	SSP1	61378216	0	0	0	0	0	0	0	0
ARGE	2030	SSP1	61379275	6.51199e-05	1.69606e-05	9.7688e-06	2.39494e-06	2.06134e-05	1.52951e-05	4.16413e-06	7.80373e-06		ARGE	2030	SSP1	61379275	1.9536e-05	0	0	5.98735e-07	7.21469e-06	0	1.45744e-06	2.73131e-06
ARGE	2030	SSP1	61379483	0	0	0	0	0	0	0	0		ARGE	2030	SSP1	61379483	0	0	0	0	0	0	0	0
ARGE	2030	SSP1	61380160	0	0	0	0	0	0	0	0		ARGE	2030	SSP1	61380160	0	0	0	0	0	0	0	0
ARGE	2030	SSP1	61380306	0	0	0	0	0	0	0	0		ARGE	2030	SSP1	61380306	0	0	0	0	0	0	0	0
ARGE	2030	SSP1	61380585	0.00107856	0.000280911	0.000161797	3.96665e-05	0.000341412	0.000253326	6.89689e-05	0.00012925		ARGE	2030	SSP1	61380585	0.000323567	0	0	9.91662e-06	0.000119494	0	2.41391e-05	4.52376e-05
ARGE	2030	SSP1	61380985	0	0	0	0	0	0	0	0		ARGE	2030	SSP1	61380985	0	0	0	0	0	0	0	0
ARGE	2030	SSP1	61381202	0	0	0	0	0	0	0	0		ARGE	2030	SSP1	61381202	0	0	0	0	0	0	0	0
ARGE	2030	SSP1	61381268	0	0	0	0	0	0	0	0		ARGE	2030	SSP1	61381268	0	0	0	0	0	0	0	0
ARGE	2030	SSP1	61381649	0	0	0	0	0	0	0	0		ARGE	2030	SSP1	61381649	0	0	0	0	0	0	0	0
ARGE	2030	SSP1	61381650	0	0	0	0	0	0	0	0		ARGE	2030	SSP1	61381650	0	0	0	0	0	0	0	0
ARGE	2030	SSP1	61381786	0	0	0	0	0	0	0	0		ARGE	2030	SSP1	61381786	0	0	0	0	0	0	0	0
ARGE	2030	SSP1	61381844	0	0	0	0	0	0	0	0		ARGE	2030	SSP1	61381844	0	0	0	0	0	0	0	0
ARGE	2030	SSP1	61382462	0	0	0	0	0	0	0	0		ARGE	2030	SSP1	61382462	0	0	0	0	0	0	0	0
ARGE	2030	SSP1	61382756	0	0	0	0	0	0	0	0		ARGE	2030	SSP1	61382756	0	0	0	0	0	0	0	0
ARGE	2030	SSP1	61382813	0	0	0	0	0	0	0	0		ARGE	2030	SSP1	61382813	0	0	0	0	0	0	0	0
ARGE	2030	SSP1	61382959	1.32167e-05	3.44232e-06	1.98268e-06	4.86078e-07	4.1837e-06	3.10429e-06	8.45152e-07	1.58385e-06		ARGE	2030	SSP1	61382959	3.96502e-06	0	0	1.21519e-07	1.4643e-06	0	2.95803e-07	5.54347e-07
ARGE	2030	SSP1	61382960	0.00339953	0.000885412	0.000509973	0.000125026	0.00107611	0.000798467	0.000217385	0.000407388		ARGE	2030	SSP1	61382960	0.00101986	0	0	3.12565e-05	0.000376637	0	7.60848e-05	0.000142586
ARGE	2030	SSP1	61383038	0	0	0	0	0	0	0	0		ARGE	2030	SSP1	61383038	0	0	0	0	0	0	0	0
ARGE	2030	SSP1	61383097	0	0	0	0	0	0	0	0		ARGE	2030	SSP1	61383097	0	0	0	0	0	0	0	0
ARGE	2030	SSP1	61383219	0	0	0	0	0	0	0	0		ARGE	2030	SSP1	61383219	0	0	0	0	0	0	0	0
ARGE	2030	SSP1	61384178	0	0	0	0	0	0	0	0		ARGE	2030	SSP1	61384178	0	0	0	0	0	0	0	0
ARGE	2030	SSP1	61384314	0	0	0	0	0	0	0	0		ARGE	2030	SSP1	61384314	0	0	0	0	0	0	0	0
ARGE	2030	SSP1	61384562	0	0	0	0	0	0	0	0		ARGE	2030	SSP1	61384562	0	0	0	0	0	0	0	0
ARGE	2030	SSP1	61384563	0	0	0	0	0	0	0	0		ARGE	2030	SSP1	61384563	0	0	0	0	0	0	0	0
ARGE	2030	SSP1	61384564	0	0	0	0	0	0	0	0		ARGE	2030	SSP1	61384564	0	0	0	0	0	0	0	0
ARGE	2030	SSP1	61384565	0	0	0	0	0	0	0	0		ARGE	2030	SSP1	61384565	0	0	0	0	0	0	0	0
ARGE	2030	SSP1	61384636	0	0	0	0	0	0	0	0		ARGE	2030	SSP1	61384636	0	0	0	0	0	0	0	0
ARGE	2030	SSP1	61385092	0	0	0	0	0	0	0	0		ARGE	2030	SSP1	61385092	0	0	0	0	0	0	0	0
ARGE	2030	SSP1	61385093	0	0	0	0	0	0	0	0		ARGE	2030	SSP1	61385093	0	0	0	0	0	0	0	0
ARGE	2030	SSP1	61385348	0	0	0	0	0	0	0	0		ARGE	2030	SSP1	61385348	0	0	0	0	0	0	0	0
ARGE	2030	SSP1	61385620	0	0	0	0	0	0	0	0		ARGE	2030	SSP1	61385620	0	0	0	0	0	0	0	0
ARGE	2030	SSP1	61385621	0	0	0	0	0	0	0	0		ARGE	2030	SSP1	61385621	0	0	0	0	0	0	0	0
ARGE	2030	SSP1	61385756	0	0	0	0	0	0	0	0		ARGE	2030	SSP1	61385756	0	0	0	0	0	0	0	0
ARGE	2030	SSP1	61386330	0	0	0	0	0	0	0	0		ARGE	2030	SSP1	61386330	0	0	0	0	0	0	0	0
ARGE	2030	SSP1	61386407	0	0	0	0	0	0	0	0		ARGE	2030	SSP1	61386407	0	0	0	0	0	0	0	0
ARGE	2030	SSP1	61387564	0	0	0	0	0	0	0	0		ARGE	2030	SSP1	61387564	0	0	0	0	0	0	0	0
ARGE	2030	SSP1	61387763	0	0	0	0	0	0	0	0		ARGE	2030	SSP1	61387763	0	0	0	0	0	0	0	0
ARGE	2030	SSP1	61388812	0	0	0	0	0	0	0	0		ARGE	2030	SSP1	61388812	0	0	0	0	0	0	0	0
ARGE	2030	SSP1	61389639	0	0	0	0	0	0	0	0		ARGE	2030	SSP1	61389639	0	0	0	0	0	0	0	0
ARGE	2030	SSP1	61389692	0	0	0	0	0	0	0	0		ARGE	2030	SSP1	61389692	0	0	0	0	0	0	0	0
ARGE	2030	SSP1	61389757	0	0	0	0	0	0	0	0		ARGE	2030	SSP1	61389757	0	0	0	0	0	0	0	0
ARGE	2030	SSP1	61389907	0	0	0	0	0	0	0	0		ARGE	2030	SSP1	61389907	0	0	0	0	0	0	0	0
ARGE	2030	SSP1	61389985	0	0	0	0	0	0	0	0		ARGE	2030	SSP1	61389985	0	0	0	0	0	0	0	0
ARGE	2030	SSP1	61390465	0	0	0	0	0	0	0	0		ARGE	2030	SSP1	61390465	0	0	0	0	0	0	0	0
ARGE	2030	SSP1	61390606	0	0	0	0	0	0	0	0		ARGE	2030	SSP1	61390606	0	0	0	0	0	0	0	0
ARGE	2030	SSP1	61390808	0	0	0	0	0	0	0	0		ARGE	2030	SSP1	61390808	0	0	0	0	0	0	0	0
ARGE	2030	SSP1	61390811	0.00197663	0.000514814	0.000296519	7.26951e-05	0.000625692	0.000464261	0.000126396	0.000236872		ARGE	2030	SSP1	61390811	0.000592987	0	0	1.81738e-05	0.000218992	0	4.42388e-05	8.29051e-05
ARGE	2030	SSP1	61390812	0.00244122	0.000635819	0.000366214	8.97817e-05	0.000772757	0.000573383	0.000156105	0.000292547		ARGE	2030	SSP1	61390812	0.000732366	0	0	2.24454e-05	0.000270465	0	5.46368e-05	0.000102391
ARGE	2030	SSP1	61391063	0	0	0	0	0	0	0	0		ARGE	2030	SSP1	61391063	0	0	0	0	0	0	0	0
ARGE	2030	SSP1	61391064	0	0	0	0	0	0	0	0		ARGE	2030	SSP1	61391064	0	0	0	0	0	0	0	0
ARGE	2030	SSP1	61392755	0	0	0	0	0	0	0	0		ARGE	2030	SSP1	61392755	0	0	0	0	0	0	0	0
ARGE	2030	SSP1	61392757	0	0	0	0	0	0	0	0		ARGE	2030	SSP1	61392757	0	0	0	0	0	0	0	0
ARGE	2030	SSP1	61392758	0	0	0	0	0	0	0	0		ARGE	2030	SSP1	61392758	0	0	0	0	0	0	0	0
ARGE	2030	SSP1	61392829	0	0	0	0	0	0	0	0		ARGE	2030	SSP1	61392829	0	0	0	0	0	0	0	0
ARGE	2030	SSP1	61392911	0	0	0	0	0	0	0	0		ARGE	2030	SSP1	61392911	0	0	0	0	0	0	0	0
ARGE	2030	SSP1	61393133	4.81235e-05	1.25338e-05	7.21914e-06	1.76986e-06	1.52333e-05	1.1303e-05	3.07729e-06	5.76695e-06		ARGE	2030	SSP1	61393133	1.44371e-05	0	0	4.42465e-07	5.33165e-06	0	1.07705e-06	2.01843e-06
ARGE	2030	SSP1	61394994	0	0	0	0	0	0	0	0		ARGE	2030	SSP1	61394994	0	0	0	0	0	0	0	0
ARGE	2030	SSP1	61394995	0	0	0	0	0	0	0	0		ARGE	2030	SSP1	61394995	0	0	0	0	0	0	0	0
ARGE	2030	SSP1	61396153	0	0	0	0	0	0	0	0		ARGE	2030	SSP1	61396153	0	0	0	0	0	0	0	0
ARGE	2030	SSP1	61396293	0	0	0	0	0	0	0	0		ARGE	2030	SSP1	61396293	0	0	0	0	0	0	0	0
ARGE	2030	SSP1	61396586	0	0	0	0	0	0	0	0		ARGE	2030	SSP1	61396586	0	0	0	0	0	0	0	0
ARGE	2030	SSP1	61396655	9.73929e-06	2.53661e-06	1.46102e-06	3.58186e-07	3.08293e-06	2.28752e-06	6.22784e-07	1.16712e-06		ARGE	2030	SSP1	61396655	2.92179e-06	0	0	8.95464e-08	1.07902e-06	0	2.17975e-07	4.08493e-07
ARGE	2030	SSP1	61396656	0	0	0	0	0	0	0	0		ARGE	2030	SSP1	61396656	0	0	0	0	0	0	0	0
ARGE	2030	SSP1	61397067	0	0	0	0	0	0	0	0		ARGE	2030	SSP1	61397067	0	0	0	0	0	0	0	0
ARGE	2030	SSP1	61397529	0	0	0	0	0	0	0	0		ARGE	2030	SSP1	61397529	0	0	0	0	0	0	0	0
ARGE	2030	SSP1	61397822	0	0	0	0	0	0	0	0		ARGE	2030	SSP1	61397822	0	0	0	0	0	0	0	0
ARGE	2030	SSP1	61398062	0	0	0	0	0	0	0	0		ARGE	2030	SSP1	61398062	0	0	0	0	0	0	0	0
ARGE	2030	SSP1	61398063	0	0	0	0	0	0	0	0		ARGE	2030	SSP1	61398063	0	0	0	0	0	0	0	0
ARGE	2030	SSP1	61398591	0	0	0	0	0	0	0	0		ARGE	2030	SSP1	61398591	0	0	0	0	0	0	0	0
ARGE	2030	SSP1	61398942	0	0	0	0	0	0	0	0		ARGE	2030	SSP1	61398942	0	0	0	0	0	0	0	0
ARGE	2030	SSP1	61398944	0	0	0	0	0	0	0	0		ARGE	2030	SSP1	61398944	0	0	0	0	0	0	0	0
ARGE	2030	SSP1	61399032	0	0	0	0	0	0	0	0		ARGE	2030	SSP1	61399032	0	0	0	0	0	0	0	0
ARGE	2030	SSP1	61399560	0	0	0	0	0	0	0	0		ARGE	2030	SSP1	61399560	0	0	0	0	0	0	0	0
ARGE	2030	SSP1	61399561	0	0	0	0	0	0	0	0		ARGE	2030	SSP1	61399561	0	0	0	0	0	0	0	0
ARGE	2030	SSP1	61399996	0	0	0	0	0	0	0	0		ARGE	2030	SSP1	61399996	0	0	0	0	0	0	0	0
ARGE	2030	SSP1	61400064	0.0277258	0.00722123	0.00415922	0.00101968	0.00877649	0.00651212	0.00177294	0.00332256		ARGE	2030	SSP1	61400064	0.00831775	0	0	0.000254921	0.00307177	0	0.00062053	0.0011629
ARGE	2030	SSP1	61400131	0.000227195	5.91732e-05	3.40821e-05	8.35563e-06	7.19175e-05	5.33625e-05	1.45281e-05	2.72262e-05		ARGE	2030	SSP1	61400131	6.81584e-05	0	0	2.08891e-06	2.51711e-05	0	5.08483e-06	9.52918e-06
ARGE	2030	SSP1	61400320	0	0	0	0	0	0	0	0		ARGE	2030	SSP1	61400320	0	0	0	0	0	0	0	0
ARGE	2030	SSP1	61400769	0	0	0	0	0	0	0	0		ARGE	2030	SSP1	61400769	0	0	0	0	0	0	0	0
ARGE	2030	SSP1	61400831	0	0	0	0	0	0	0	0		ARGE	2030	SSP1	61400831	0	0	0	0	0	0	0	0
ARGE	2030	SSP1	61400905	0	0	0	0	0	0	0	0		ARGE	2030	SSP1	61400905	0	0	0	0	0	0	0	0
ARGE	2030	SSP1	61401046	0	0	0	0	0	0	0	0		ARGE	2030	SSP1	61401046	0	0	0	0	0	0	0	0
ARGE	2030	SSP1	61401458	0	0	0	0	0	0	0	0		ARGE	2030	SSP1	61401458	0	0	0	0	0	0	0	0
ARGE	2030	SSP1	61401550	0	0	0	0	0	0	0	0		ARGE	2030	SSP1	61401550	0	0	0	0	0	0	0	0
ARGE	2030	SSP1	61401615	0	0	0	0	0	0	0	0		ARGE	2030	SSP1	61401615	0	0	0	0	0	0	0	0
ARGE	2030	SSP1	61401617	0	0	0	0	0	0	0	0		ARGE	2030	SSP1	61401617	0	0	0	0	0	0	0	0
ARGE	2030	SSP1	61401776	0	0	0	0	0	0	0	0		ARGE	2030	SSP1	61401776	0	0	0	0	0	0	0	0
ARGE	2030	SSP1	61402106	0	0	0	0	0	0	0	0		ARGE	2030	SSP1	61402106	0	0	0	0	0	0	0	0
ARGE	2030	SSP1	61402168	0	0	0	0	0	0	0	0		ARGE	2030	SSP1	61402168	0	0	0	0	0	0	0	0
ARGE	2030	SSP1	61402233	0	0	0	0	0	0	0	0		ARGE	2030	SSP1	61402233	0	0	0	0	0	0	0	0
ARGE	2030	SSP1	61403166	0	0	0	0	0	0	0	0		ARGE	2030	SSP1	61403166	0	0	0	0	0	0	0	0
ARGE	2030	SSP1	61403302	0	0	0	0	0	0	0	0		ARGE	2030	SSP1	61403302	0	0	0	0	0	0	0	0
ARGE	2030	SSP1	61403526	0	0	0	0	0	0	0	0		ARGE	2030	SSP1	61403526	0	0	0	0	0	0	0	0
ARGE	2030	SSP1	61403732	0	0	0	0	0	0	0	0		ARGE	2030	SSP1	61403732	0	0	0	0	0	0	0	0
ARGE	2030	SSP1	61403733	0	0	0	0	0	0	0	0		ARGE	2030	SSP1	61403733	0	0	0	0	0	0	0	0
ARGE	2030	SSP1	61403862	1.54381e-05	4.02086e-06	2.3159e-06	5.67771e-07	4.88685e-06	3.62602e-06	9.87195e-07	1.85004e-06		ARGE	2030	SSP1	61403862	4.63141e-06	0	0	1.41943e-07	1.7104e-06	0	3.45518e-07	6.47514e-07
ARGE	2030	SSP1	61403941	0	0	0	0	0	0	0	0		ARGE	2030	SSP1	61403941	0	0	0	0	0	0	0	0
ARGE	2030	SSP1	61404383	0	0	0	0	0	0	0	0		ARGE	2030	SSP1	61404383	0	0	0	0	0	0	0	0
ARGE	2030	SSP1	61404838	0	0	0	0	0	0	0	0		ARGE	2030	SSP1	61404838	0	0	0	0	0	0	0	0
ARGE	2030	SSP1	61405102	7.44769e-06	1.93976e-06	1.11725e-06	2.73907e-07	2.35753e-06	1.74928e-06	4.76247e-07	8.92505e-07		ARGE	2030	SSP1	61405102	2.23431e-06	0	0	6.84767e-08	8.25137e-07	0	1.66686e-07	3.12377e-07
ARGE	2030	SSP1	61405174	0	0	0	0	0	0	0	0		ARGE	2030	SSP1	61405174	0	0	0	0	0	0	0	0
ARGE	2030	SSP1	61405175	0	0	0	0	0	0	0	0		ARGE	2030	SSP1	61405175	0	0	0	0	0	0	0	0
ARGE	2030	SSP1	61405176	0	0	0	0	0	0	0	0		ARGE	2030	SSP1	61405176	0	0	0	0	0	0	0	0
ARGE	2030	SSP1	61405410	0	0	0	0	0	0	0	0		ARGE	2030	SSP1	61405410	0	0	0	0	0	0	0	0
ARGE	2030	SSP1	61405411	0	0	0	0	0	0	0	0		ARGE	2030	SSP1	61405411	0	0	0	0	0	0	0	0
ARGE	2030	SSP1	61405547	0	0	0	0	0	0	0	0		ARGE	2030	SSP1	61405547	0	0	0	0	0	0	0	0
ARGE	2030	SSP1	61405613	0	0	0	0	0	0	0	0		ARGE	2030	SSP1	61405613	0	0	0	0	0	0	0	0
ARGE	2030	SSP1	61405682	0	0	0	0	0	0	0	0		ARGE	2030	SSP1	61405682	0	0	0	0	0	0	0	0
ARGE	2030	SSP1	61405828	0	0	0	0	0	0	0	0		ARGE	2030	SSP1	61405828	0	0	0	0	0	0	0	0
ARGE	2030	SSP1	61406015	0	0	0	0	0	0	0	0		ARGE	2030	SSP1	61406015	0	0	0	0	0	0	0	0
ARGE	2030	SSP1	61407101	6.05451e-05	1.5769e-05	9.08252e-06	2.22669e-06	1.91653e-05	1.42206e-05	3.87159e-06	7.2555e-06		ARGE	2030	SSP1	61407101	1.81635e-05	0	0	5.56672e-07	6.70784e-06	0	1.35506e-06	2.53943e-06
ARGE	2030	SSP1	61407102	6.05451e-05	1.5769e-05	9.08252e-06	2.22669e-06	1.91653e-05	1.42206e-05	3.87159e-06	7.2555e-06		ARGE	2030	SSP1	61407102	1.81635e-05	0	0	5.56672e-07	6.70784e-06	0	1.35506e-06	2.53943e-06
ARGE	2030	SSP1	61407103	6.86177e-05	1.78716e-05	1.02935e-05	2.52358e-06	2.17206e-05	1.61166e-05	4.3878e-06	8.2229e-06		ARGE	2030	SSP1	61407103	2.05853e-05	0	0	6.30895e-07	7.60222e-06	0	1.53573e-06	2.87802e-06
ARGE	2030	SSP1	61407165	0	0	0	0	0	0	0	0		ARGE	2030	SSP1	61407165	0	0	0	0	0	0	0	0
ARGE	2030	SSP1	61408432	0	0	0	0	0	0	0	0		ARGE	2030	SSP1	61408432	0	0	0	0	0	0	0	0
ARGE	2030	SSP1	61408638	0	0	0	0	0	0	0	0		ARGE	2030	SSP1	61408638	0	0	0	0	0	0	0	0
ARGE	2030	SSP1	61409046	0.000351123	9.14504e-05	5.26729e-05	1.29134e-05	0.000111146	8.24703e-05	2.24528e-05	4.20773e-05		ARGE	2030	SSP1	61409046	0.000105337	0	0	3.22835e-06	3.89013e-05	0	7.85847e-06	1.47271e-05
ARGE	2030	SSP1	61409227	0	0	0	0	0	0	0	0		ARGE	2030	SSP1	61409227	0	0	0	0	0	0	0	0
ARGE	2030	SSP1	61410638	0	0	0	0	0	0	0	0		ARGE	2030	SSP1	61410638	0	0	0	0	0	0	0	0
ARGE	2030	SSP1	61410975	0	0	0	0	0	0	0	0		ARGE	2030	SSP1	61410975	0	0	0	0	0	0	0	0
ARGE	2030	SSP1	61419675	1.53624e-05	4.00117e-06	2.30456e-06	5.64991e-07	4.86291e-06	3.60826e-06	9.8236e-07	1.84098e-06		ARGE	2030	SSP1	61419675	4.60873e-06	0	0	1.41248e-07	1.70202e-06	0	3.43826e-07	6.44343e-07
ARGE	2030	SSP1	61420197	0	0	0	0	0	0	0	0		ARGE	2030	SSP1	61420197	0	0	0	0	0	0	0	0
ARGE	2030	SSP1	61420198	0	0	0	0	0	0	0	0		ARGE	2030	SSP1	61420198	0	0	0	0	0	0	0	0
ARGE	2030	SSP1	61423648	0	0	0	0	0	0	0	0		ARGE	2030	SSP1	61423648	0	0	0	0	0	0	0	0
ARGE	2030	SSP1	61424147	0	0	0	0	0	0	0	0		ARGE	2030	SSP1	61424147	0	0	0	0	0	0	0	0
ARGE	2030	SSP1	61428948	0	0	0	0	0	0	0	0		ARGE	2030	SSP1	61428948	0	0	0	0	0	0	0	0
ARGE	2030	SSP1	61429427	0	0	0	0	0	0	0	0		ARGE	2030	SSP1	61429427	0	0	0	0	0	0	0	0
ARGE	2030	SSP1	61430005	0	0	0	0	0	0	0	0		ARGE	2030	SSP1	61430005	0	0	0	0	0	0	0	0
ARGE	2030	SSP1	61430473	0	0	0	0	0	0	0	0		ARGE	2030	SSP1	61430473	0	0	0	0	0	0	0	0
ARGE	2030	SSP1	61430541	0	0	0	0	0	0	0	0		ARGE	2030	SSP1	61430541	0	0	0	0	0	0	0	0
ARGE	2030	SSP1	61430598	5.38601e-05	1.40279e-05	8.07969e-06	1.98083e-06	1.70492e-05	1.26504e-05	3.44412e-06	6.4544e-06		ARGE	2030	SSP1	61430598	1.6158e-05	0	0	4.95209e-07	5.96721e-06	0	1.20544e-06	2.25904e-06
ARGE	2030	SSP1	61430599	0	0	0	0	0	0	0	0		ARGE	2030	SSP1	61430599	0	0	0	0	0	0	0	0
ARGE	2030	SSP1	61430764	0	0	0	0	0	0	0	0		ARGE	2030	SSP1	61430764	0	0	0	0	0	0	0	0
ARGE	2030	SSP1	61433688	0	0	0	0	0	0	0	0		ARGE	2030	SSP1	61433688	0	0	0	0	0	0	0	0
ARGE	2030	SSP1	61433689	0	0	0	0	0	0	0	0		ARGE	2030	SSP1	61433689	0	0	0	0	0	0	0	0
ARGE	2030	SSP1	61434944	0	0	0	0	0	0	0	0		ARGE	2030	SSP1	61434944	0	0	0	0	0	0	0	0
ARGE	2030	SSP1	61435129	0	0	0	0	0	0	0	0		ARGE	2030	SSP1	61435129	0	0	0	0	0	0	0	0
ARGE	2030	SSP1	61438035	0	0	0	0	0	0	0	0		ARGE	2030	SSP1	61438035	0	0	0	0	0	0	0	0
ARGE	2030	SSP1	61438117	0	0	0	0	0	0	0	0		ARGE	2030	SSP1	61438117	0	0	0	0	0	0	0	0
ARGE	2030	SSP1	61438118	0	0	0	0	0	0	0	0		ARGE	2030	SSP1	61438118	0	0	0	0	0	0	0	0
ARGE	2030	SSP1	61457180	8.8589	2.44174	1.40638	0.32216	2.52448	2.11387	0.574209	1.14941		ARGE	2030	SSP1	61457180	2.91261	0	0	0.0805399	0.754	0	0.196712	0.402293
ARGE	2030	SSP1	61457365	0.022959	0.00597969	0.00344413	0.000844371	0.00726756	0.0053925	0.00146812	0.00275132		ARGE	2030	SSP1	61457365	0.00688768	0	0	0.000211093	0.00254364	0	0.000513843	0.000962962
ARGE	2030	SSP1	61469415	0	0	0	0	0	0	0	0		ARGE	2030	SSP1	61469415	0	0	0	0	0	0	0	0
ARGE	2030	SSP1	61469489	31.2913	8.91399	5.13421	1.13008	8.31495	7.5379	2.04483	4.24885		ARGE	2030	SSP1	61469489	10.8365	0	0	0.28252	2.17375	0	0.691469	1.4871
ARGE	2030	SSP1	61469490	0.24402	0.0637376	0.0367111	0.00896948	0.0768643	0.0573593	0.0156145	0.0293615		ARGE	2030	SSP1	61469490	0.0735516	0	0	0.00224237	0.0267268	0	0.00545929	0.0102765
ARGE	2030	SSP1	61469590	0.00165389	0.000430757	0.000248104	6.08257e-05	0.000523531	0.000388458	0.000105759	0.000198196		ARGE	2030	SSP1	61469590	0.000496167	0	0	1.52064e-05	0.000183236	0	3.70156e-05	6.93687e-05
ARGE	2030	SSP1	61469591	0	0	0	0	0	0	0	0		ARGE	2030	SSP1	61469591	0	0	0	0	0	0	0	0
ARGE	2030	SSP1	61476489	0.140794	0.0393634	0.0226722	0.00510496	0.0389626	0.0337329	0.00915787	0.0186312		ARGE	2030	SSP1	61476489	0.0473461	0	0	0.00127624	0.0110409	0	0.00311987	0.00652091
ARGE	2030	SSP1	61476490	6.09684e-05	1.58793e-05	9.14602e-06	2.24226e-06	1.92993e-05	1.432e-05	3.89866e-06	7.30623e-06		ARGE	2030	SSP1	61476490	1.82905e-05	0	0	5.60565e-07	6.75474e-06	0	1.36453e-06	2.55718e-06
ARGE	2030	SSP1	61476942	0.000278463	7.25259e-05	4.17729e-05	1.02411e-05	8.81461e-05	6.54041e-05	1.78065e-05	3.337e-05		ARGE	2030	SSP1	61476942	8.35388e-05	0	0	2.56028e-06	3.08511e-05	0	6.23226e-06	1.16795e-05
ARGE	2030	SSP1	61478315	0.16257	0.0423416	0.0243875	0.0059789	0.0514608	0.0381837	0.0103956	0.0194818		ARGE	2030	SSP1	61478315	0.048771	0	0	0.00149473	0.0180113	0	0.00363847	0.00681864
ARGE	2030	SSP1	61478512	0	0	0	0	0	0	0	0		ARGE	2030	SSP1	61478512	0	0	0	0	0	0	0	0
ARGE	2030	SSP1	61483928	0.000145153	3.78053e-05	2.17748e-05	5.33835e-06	4.59475e-05	3.40929e-05	9.28189e-06	1.73946e-05		ARGE	2030	SSP1	61483928	4.35459e-05	0	0	1.33459e-06	1.60816e-05	0	3.24866e-06	6.08811e-06
ARGE	2030	SSP1	61483978	0.186127	0.0519745	0.0299359	0.00675038	0.0516394	0.0445788	0.0121029	0.0245888		ARGE	2030	SSP1	61483978	0.0624707	0	0	0.0016876	0.0147029	0	0.00412515	0.00860608
ARGE	2030	SSP1	61485261	0.000344602	8.9752e-05	5.16946e-05	1.26736e-05	0.000109082	8.09386e-05	2.20358e-05	4.12959e-05		ARGE	2030	SSP1	61485261	0.000103381	0	0	3.16839e-06	3.81788e-05	0	7.71252e-06	1.44536e-05
ARGE	2030	SSP1	61485354	0.000104568	2.7235e-05	1.56866e-05	3.84575e-06	3.31007e-05	2.45606e-05	6.68669e-06	1.25311e-05		ARGE	2030	SSP1	61485354	3.13705e-05	0	0	9.61438e-07	1.15852e-05	0	2.34034e-06	4.38589e-06
ARGE	2030	SSP1	61485984	0	0	0	0	0	0	0	0		ARGE	2030	SSP1	61485984	0	0	0	0	0	0	0	0
ARGE	2030	SSP1	61486064	0	0	0	0	0	0	0	0		ARGE	2030	SSP1	61486064	0	0	0	0	0	0	0	0
ARGE	2030	SSP1	61486421	0	0	0	0	0	0	0	0		ARGE	2030	SSP1	61486421	0	0	0	0	0	0	0	0
ARGE	2030	SSP1	61486514	0	0	0	0	0	0	0	0		ARGE	2030	SSP1	61486514	0	0	0	0	0	0	0	0
ARGE	2030	SSP1	61486655	0	0	0	0	0	0	0	0		ARGE	2030	SSP1	61486655	0	0	0	0	0	0	0	0
ARGE	2030	SSP1	61486656	0	0	0	0	0	0	0	0		ARGE	2030	SSP1	61486656	0	0	0	0	0	0	0	0
ARGE	2030	SSP1	61486701	0	0	0	0	0	0	0	0		ARGE	2030	SSP1	61486701	0	0	0	0	0	0	0	0
ARGE	2030	SSP1	61487187	1.12462e-05	2.92909e-06	1.68707e-06	4.13606e-07	3.55994e-06	2.64146e-06	7.19145e-07	1.34771e-06		ARGE	2030	SSP1	61487187	3.37386e-06	0	0	1.03402e-07	1.24598e-06	0	2.51701e-07	4.71697e-07
ARGE	2030	SSP1	61494133	4.47849	1.2066	0.694969	0.163617	1.33405	1.06179	0.288687	0.562922		ARGE	2030	SSP1	61494133	1.41973	0	0	0.0409043	0.428196	0	0.0997671	0.197023
ARGE	2030	SSP1	61494720	0	0	0	0	0	0	0	0		ARGE	2030	SSP1	61494720	0	0	0	0	0	0	0	0
ARGE	2030	SSP1	61494846	0.00621734	0.00161931	0.000932679	0.000228658	0.00196807	0.0014603	0.000397571	0.000745064		ARGE	2030	SSP1	61494846	0.0018652	0	0	5.71644e-05	0.000688825	0	0.00013915	0.000260772
ARGE	2030	SSP1	61495395	0	0	0	0	0	0	0	0		ARGE	2030	SSP1	61495395	0	0	0	0	0	0	0	0
ARGE	2030	SSP1	61495443	5.83195e-05	1.51894e-05	8.74866e-06	2.14484e-06	1.84608e-05	1.36978e-05	3.72927e-06	6.9888e-06		ARGE	2030	SSP1	61495443	1.74958e-05	0	0	5.3621e-07	6.46127e-06	0	1.30525e-06	2.44608e-06
ARGE	2030	SSP1	61495486	1.62589e-05	4.23465e-06	2.43904e-06	5.9796e-07	5.14668e-06	3.81882e-06	1.03968e-06	1.94841e-06		ARGE	2030	SSP1	61495486	4.87767e-06	0	0	1.4949e-07	1.80134e-06	0	3.63889e-07	6.81943e-07
ARGE	2030	SSP1	61495529	0.637099	0.174047	0.100246	0.0232107	0.184785	0.151639	0.0412057	0.0816464		ARGE	2030	SSP1	61495529	0.206517	0	0	0.00580267	0.0568544	0	0.0141648	0.0285762
ARGE	2030	SSP1	61495654	4.91175e-06	1.27927e-06	7.36824e-07	1.80641e-07	1.55479e-06	1.15365e-06	3.14085e-07	5.88606e-07		ARGE	2030	SSP1	61495654	1.47352e-06	0	0	4.51603e-08	5.44177e-07	0	1.0993e-07	2.06012e-07
ARGE	2030	SSP1	61496094	0	0	0	0	0	0	0	0		ARGE	2030	SSP1	61496094	0	0	0	0	0	0	0	0
ARGE	2030	SSP1	61496477	0.00235519	0.000613413	0.000353309	8.66179e-05	0.000745526	0.000553177	0.000150604	0.000282238		ARGE	2030	SSP1	61496477	0.000706558	0	0	2.16545e-05	0.000260934	0	5.27115e-05	9.87833e-05
ARGE	2030	SSP1	61497350	0.000846004	0.000220343	0.000126911	3.11138e-05	0.000267799	0.000198706	5.40982e-05	0.000101382		ARGE	2030	SSP1	61497350	0.000253801	0	0	7.77845e-06	9.37295e-05	0	1.89344e-05	3.54837e-05
ARGE	2030	SSP1	61497623	0.00205855	0.000536153	0.000308809	7.57083e-05	0.000651626	0.000483504	0.000131635	0.00024669		ARGE	2030	SSP1	61497623	0.000617566	0	0	1.89271e-05	0.000228069	0	4.60724e-05	8.63414e-05
ARGE	2030	SSP1	61497720	0.00675995	0.00176064	0.00101408	0.000248613	0.00213983	0.00158775	0.000432269	0.000810088		ARGE	2030	SSP1	61497720	0.00202798	0	0	6.21534e-05	0.000748941	0	0.000151294	0.000283531
ARGE	2030	SSP1	61497973	0	0	0	0	0	0	0	0		ARGE	2030	SSP1	61497973	0	0	0	0	0	0	0	0
ARGE	2030	SSP1	61498008	0.000514819	0.000134085	7.72293e-05	1.89337e-05	0.000162964	0.000120918	3.29204e-05	6.1694e-05		ARGE	2030	SSP1	61498008	0.000154446	0	0	4.73343e-06	5.70373e-05	0	1.15221e-05	2.15929e-05
ARGE	2030	SSP1	61498009	0.000799704	0.000208284	0.000119966	2.9411e-05	0.000253143	0.000187831	5.11375e-05	9.58336e-05		ARGE	2030	SSP1	61498009	0.000239911	0	0	7.35276e-06	8.85999e-05	0	1.78981e-05	3.35418e-05
ARGE	2030	SSP1	61498050	0.000155773	4.05712e-05	2.33678e-05	5.72891e-06	4.93091e-05	3.65872e-05	9.96097e-06	1.86672e-05		ARGE	2030	SSP1	61498050	4.67318e-05	0	0	1.43223e-06	1.72582e-05	0	3.48634e-06	6.53353e-06
ARGE	2030	SSP1	61498175	0.00237819	0.000619402	0.000356758	8.74636e-05	0.000752805	0.000558578	0.000152075	0.000284994		ARGE	2030	SSP1	61498175	0.000713456	0	0	2.18659e-05	0.000263482	0	5.32261e-05	9.97478e-05
ARGE	2030	SSP1	61498225	0.076084	0.0198162	0.0114136	0.00279817	0.024084	0.0178703	0.00486523	0.00911763		ARGE	2030	SSP1	61498225	0.0228252	0	0	0.000699543	0.00842941	0	0.00170283	0.00319117
ARGE	2030	SSP1	61498358	4.43596e-05	1.15535e-05	6.6545e-06	1.63143e-06	1.40418e-05	1.0419e-05	2.8366e-06	5.3159e-06		ARGE	2030	SSP1	61498358	1.33079e-05	0	0	4.07858e-07	4.91465e-06	0	9.92811e-07	1.86057e-06
ARGE	2030	SSP1	61498452	0.085475	0.0236736	0.0136353	0.00310525	0.0241193	0.0204239	0.00554683	0.0111648		ARGE	2030	SSP1	61498452	0.0283193	0	0	0.000776312	0.00708128	0	0.00189664	0.00390769
ARGE	2030	SSP1	61498667	0.00444113	0.0011567	0.000666226	0.000163333	0.00140582	0.00104311	0.000283991	0.000532209		ARGE	2030	SSP1	61498667	0.00133234	0	0	4.08333e-05	0.000492037	0	9.93968e-05	0.000186273
ARGE	2030	SSP1	61498680	0	0	0	0	0	0	0	0		ARGE	2030	SSP1	61498680	0	0	0	0	0	0	0	0
ARGE	2030	SSP1	61498951	2.236	0.61302	0.353082	0.0814028	0.644013	0.532737	0.144743	0.28797		ARGE	2030	SSP1	61498951	0.728925	0	0	0.0203507	0.195864	0	0.0496885	0.10079
ARGE	2030	SSP1	61499051	0.000564842	0.000147114	8.47334e-05	2.07734e-05	0.000178798	0.000132668	3.61191e-05	6.76886e-05		ARGE	2030	SSP1	61499051	0.000169453	0	0	5.19335e-06	6.25793e-05	0	1.26417e-05	2.3691e-05
ARGE	2030	SSP1	61499188	0	0	0	0	0	0	0	0		ARGE	2030	SSP1	61499188	0	0	0	0	0	0	0	0
ARGE	2030	SSP1	61499412	0.000211476	5.50792e-05	3.17241e-05	7.77754e-06	6.69418e-05	4.96706e-05	1.3523e-05	2.53425e-05		ARGE	2030	SSP1	61499412	6.34428e-05	0	0	1.94439e-06	2.34296e-05	0	4.73304e-06	8.86989e-06
ARGE	2030	SSP1	61499501	0.00285543	0.0007437	0.00042835	0.000105015	0.000903873	0.00067067	0.000182592	0.000342184		ARGE	2030	SSP1	61499501	0.000856628	0	0	2.62538e-05	0.000316355	0	6.39072e-05	0.000119765
ARGE	2030	SSP1	61499547	0	0	0	0	0	0	0	0		ARGE	2030	SSP1	61499547	0	0	0	0	0	0	0	0
ARGE	2030	SSP1	61499685	0.0858979	0.0223722	0.0128858	0.0031591	0.0271906	0.0201753	0.00549279	0.0102937		ARGE	2030	SSP1	61499685	0.0257694	0	0	0.000789775	0.00951671	0	0.00192248	0.00360279
ARGE	2030	SSP1	61500025	0.000146049	3.80387e-05	2.19092e-05	5.37132e-06	4.62313e-05	3.43034e-05	9.33921e-06	1.7502e-05		ARGE	2030	SSP1	61500025	4.38148e-05	0	0	1.34283e-06	1.61809e-05	0	3.26872e-06	6.12572e-06
ARGE	2030	SSP1	61500118	0.0249463	0.0064973	0.00374226	0.000917462	0.00789665	0.00585929	0.00159521	0.00298948		ARGE	2030	SSP1	61500118	0.0074839	0	0	0.000229365	0.00276383	0	0.000558323	0.00104632
ARGE	2030	SSP1	61500121	0.0236266	0.00615357	0.00354429	0.000868925	0.00747889	0.00554931	0.00151082	0.00283133		ARGE	2030	SSP1	61500121	0.00708798	0	0	0.000217231	0.00261761	0	0.000528786	0.000990964
ARGE	2030	SSP1	61500122	0.000114116	2.97218e-05	1.71189e-05	4.19691e-06	3.61231e-05	2.68032e-05	7.29724e-06	1.36753e-05		ARGE	2030	SSP1	61500122	3.42349e-05	0	0	1.04923e-06	1.26431e-05	0	2.55403e-06	4.78636e-06
ARGE	2030	SSP1	61500239	0.0016203	0.000422009	0.000243065	5.95904e-05	0.000512898	0.000380568	0.000103611	0.000194171		ARGE	2030	SSP1	61500239	0.000486089	0	0	1.48976e-05	0.000179514	0	3.62638e-05	6.79598e-05
ARGE	2030	SSP1	61500424	0.00092789	0.00024167	0.000139195	3.41254e-05	0.000293719	0.000217939	5.93344e-05	0.000111195		ARGE	2030	SSP1	61500424	0.000278367	0	0	8.53134e-06	0.000102802	0	2.07671e-05	3.89183e-05
ARGE	2030	SSP1	61500744	0.035563	0.00926243	0.0053349	0.00130791	0.0112573	0.00835288	0.0022741	0.00426174		ARGE	2030	SSP1	61500744	0.0106689	0	0	0.000326979	0.00394006	0	0.000795934	0.00149161
ARGE	2030	SSP1	61500782	2.15058	0.616023	0.354812	0.0775759	0.564423	0.518897	0.140731	0.294224		ARGE	2030	SSP1	61500782	0.751186	0	0	0.019394	0.143669	0	0.0474838	0.102978
ARGE	2030	SSP1	61500910	0.0197458	0.00514281	0.00296212	0.000726199	0.00625044	0.0046378	0.00126266	0.00236626		ARGE	2030	SSP1	61500910	0.00592373	0	0	0.00018155	0.00218765	0	0.000441929	0.000828193
ARGE	2030	SSP1	61501099	0	0	0	0	0	0	0	0		ARGE	2030	SSP1	61501099	0	0	0	0	0	0	0	0
ARGE	2030	SSP1	61501685	0.0226608	0.00590204	0.00339941	0.000833407	0.00717319	0.00532248	0.00144906	0.00271559		ARGE	2030	SSP1	61501685	0.00679825	0	0	0.000208352	0.00251062	0	0.000507171	0.000950458
ARGE	2030	SSP1	61502018	0	0	0	0	0	0	0	0		ARGE	2030	SSP1	61502018	0	0	0	0	0	0	0	0
ARGE	2030	SSP1	61502070	0.00811342	0.00211315	0.00121712	0.000298391	0.00256827	0.00190565	0.000518818	0.000972284		ARGE	2030	SSP1	61502070	0.00243403	0	0	7.45977e-05	0.000898894	0	0.000181586	0.000340299
ARGE	2030	SSP1	61502118	0	0	0	0	0	0	0	0		ARGE	2030	SSP1	61502118	0	0	0	0	0	0	0	0
ARGE	2030	SSP1	61502124	0.132336	0.034467	0.019852	0.00486696	0.0418902	0.0310824	0.00846227	0.0158586		ARGE	2030	SSP1	61502124	0.0397007	0	0	0.00121674	0.0146616	0	0.0029618	0.00555052
ARGE	2030	SSP1	61502180	0	0	0	0	0	0	0	0		ARGE	2030	SSP1	61502180	0	0	0	0	0	0	0	0
ARGE	2030	SSP1	61502314	0.00211766	0.000551546	0.000317675	7.78819e-05	0.000670335	0.000497386	0.000135415	0.000253772		ARGE	2030	SSP1	61502314	0.000635297	0	0	1.94705e-05	0.000234617	0	4.73952e-05	8.88204e-05
ARGE	2030	SSP1	61502315	0.00106806	0.000278177	0.000160222	3.92804e-05	0.000338089	0.000250861	6.82975e-05	0.000127992		ARGE	2030	SSP1	61502315	0.000320417	0	0	9.82009e-06	0.000118331	0	2.39041e-05	4.47973e-05
ARGE	2030	SSP1	61502321	0.0382961	0.00997426	0.00574489	0.00140843	0.0121225	0.00899481	0.00244886	0.00458926		ARGE	2030	SSP1	61502321	0.0114888	0	0	0.000352107	0.00424286	0	0.000857102	0.00160624
ARGE	2030	SSP1	61502348	0.0553071	0.0144048	0.00829676	0.00203405	0.0175072	0.0129903	0.00353664	0.0066278		ARGE	2030	SSP1	61502348	0.0165921	0	0	0.000508513	0.00612752	0	0.00123783	0.00231973
ARGE	2030	SSP1	61502719	0.0294607	0.00767308	0.00441948	0.00108349	0.00932566	0.0069196	0.00188388	0.00353047		ARGE	2030	SSP1	61502719	0.00883821	0	0	0.000270872	0.00326398	0	0.000659358	0.00123566
ARGE	2030	SSP1	61502749	0.0120251	0.00313195	0.00180392	0.000442252	0.00380649	0.0028244	0.000768952	0.00144105		ARGE	2030	SSP1	61502749	0.00360753	0	0	0.000110563	0.00133227	0	0.000269133	0.000504366
ARGE	2030	SSP1	61502899	0.33088	0.086797	0.0499926	0.0121521	0.103451	0.0778682	0.0211939	0.0400556		ARGE	2030	SSP1	61502899	0.100438	0	0	0.00303803	0.0356113	0	0.00739824	0.0140195
ARGE	2030	SSP1	61502940	0.0008029	0.000209116	0.000120445	2.95286e-05	0.000254155	0.000188582	5.13419e-05	9.62167e-05		ARGE	2030	SSP1	61502940	0.00024087	0	0	7.38215e-06	8.89541e-05	0	1.79697e-05	3.36759e-05
ARGE	2030	SSP1	61503188	0.00241828	0.000629844	0.000362772	8.8938e-05	0.000765496	0.000567995	0.000154638	0.000289798		ARGE	2030	SSP1	61503188	0.000725484	0	0	2.22345e-05	0.000267923	0	5.41234e-05	0.000101429
ARGE	2030	SSP1	61503400	0	0	0	0	0	0	0	0		ARGE	2030	SSP1	61503400	0	0	0	0	0	0	0	0
ARGE	2030	SSP1	61503664	4.31573e-05	1.12404e-05	6.47414e-06	1.58721e-06	1.36613e-05	1.01366e-05	2.75972e-06	5.17182e-06		ARGE	2030	SSP1	61503664	1.29472e-05	0	0	3.96803e-07	4.78144e-06	0	9.65901e-07	1.81014e-06
ARGE	2030	SSP1	61503704	0.00407419	0.00106113	0.00061118	0.000149838	0.00128967	0.000956928	0.000260527	0.000488237		ARGE	2030	SSP1	61503704	0.00122226	0	0	3.74595e-05	0.000451383	0	9.11843e-05	0.000170883
ARGE	2030	SSP1	61503748	0.0103737	0.00270185	0.00155619	0.000381519	0.00328376	0.00243653	0.000663354	0.00124315		ARGE	2030	SSP1	61503748	0.00311212	0	0	9.53797e-05	0.00114931	0	0.000232174	0.000435103
ARGE	2030	SSP1	61504261	4.09797e-05	1.06732e-05	6.14747e-06	1.50713e-06	1.29719e-05	9.62513e-06	2.62047e-06	4.91086e-06		ARGE	2030	SSP1	61504261	1.22939e-05	0	0	3.76782e-07	4.54018e-06	0	9.17165e-07	1.7188e-06
ARGE	2030	SSP1	61504467	39.829	11.1597	6.42768	1.44347	10.9716	9.54863	2.59205	5.28639		ARGE	2030	SSP1	61504467	13.4397	0	0	0.360868	3.08229	0	0.882294	1.85024
ARGE	2030	SSP1	61504617	0.00495627	0.00129087	0.000743503	0.000182279	0.00156889	0.00116411	0.000316931	0.000593942		ARGE	2030	SSP1	61504617	0.00148688	0	0	4.55697e-05	0.00054911	0	0.000110926	0.00020788
ARGE	2030	SSP1	61504668	0.000496873	0.000129411	7.45372e-05	1.82737e-05	0.000157283	0.000116703	3.17728e-05	5.95435e-05		ARGE	2030	SSP1	61504668	0.000149062	0	0	4.56843e-06	5.5049e-05	0	1.11205e-05	2.08402e-05
ARGE	2030	SSP1	61504897	0	0	0	0	0	0	0	0		ARGE	2030	SSP1	61504897	0	0	0	0	0	0	0	0
ARGE	2030	SSP1	61505228	0.0169631	0.00441807	0.00254468	0.00062386	0.0053696	0.00398422	0.00108472	0.0020328		ARGE	2030	SSP1	61505228	0.00508894	0	0	0.000155965	0.00187936	0	0.000379651	0.00071148
ARGE	2030	SSP1	61505590	0	0	0	0	0	0	0	0		ARGE	2030	SSP1	61505590	0	0	0	0	0	0	0	0
ARGE	2030	SSP1	61505712	0.380016	0.104986	0.0604689	0.0138129	0.107785	0.0907378	0.0246456	0.0494647		ARGE	2030	SSP1	61505712	0.125403	0	0	0.00345323	0.0319317	0	0.00843542	0.0173127
ARGE	2030	SSP1	61506492	0.00685761	0.00178607	0.00102873	0.000252205	0.00217075	0.00161069	0.000438514	0.000821792		ARGE	2030	SSP1	61506492	0.00205728	0	0	6.30513e-05	0.000759761	0	0.00015348	0.000287627
ARGE	2030	SSP1	61506493	0.000196139	5.10847e-05	2.94233e-05	7.21349e-06	6.2087e-05	4.60683e-05	1.25422e-05	2.35046e-05		ARGE	2030	SSP1	61506493	5.88417e-05	0	0	1.80337e-06	2.17304e-05	0	4.38978e-06	8.22662e-06
ARGE	2030	SSP1	61506500	0.0114821	0.00299052	0.00172246	0.000422281	0.0036346	0.00269686	0.000734228	0.00137597		ARGE	2030	SSP1	61506500	0.00344462	0	0	0.00010557	0.00127211	0	0.00025698	0.00048159
ARGE	2030	SSP1	61506706	0	0	0	0	0	0	0	0		ARGE	2030	SSP1	61506706	0	0	0	0	0	0	0	0
ARGE	2030	SSP1	61507418	0.0637685	0.0166086	0.00956607	0.00234524	0.0201856	0.0149777	0.00407771	0.00764178		ARGE	2030	SSP1	61507418	0.0191305	0	0	0.00058631	0.00706497	0	0.0014272	0.00267462
ARGE	2030	SSP1	61507761	0.00299356	0.000779675	0.000449071	0.000110095	0.000947597	0.000703113	0.000191425	0.000358737		ARGE	2030	SSP1	61507761	0.000898066	0	0	2.75238e-05	0.000331659	0	6.69986e-05	0.000125558
ARGE	2030	SSP1	61507851	0.217022	0.0565235	0.032556	0.00798149	0.0686972	0.0509731	0.0138776	0.0260071		ARGE	2030	SSP1	61507851	0.0651065	0	0	0.00199537	0.024044	0	0.00485715	0.00910248
ARGE	2030	SSP1	61507861	0.00270801	0.000705305	0.000406236	9.95936e-05	0.000857209	0.000636046	0.000173165	0.000324518		ARGE	2030	SSP1	61507861	0.000812403	0	0	2.48984e-05	0.000300023	0	6.06078e-05	0.000113581
ARGE	2030	SSP1	61507976	2.99272	0.837038	0.48211	0.108502	0.827501	0.717108	0.194678	0.396239		ARGE	2030	SSP1	61507976	1.00701	0	0	0.0271255	0.234127	0	0.0663121	0.138684
ARGE	2030	SSP1	61508306	0.022358	0.00582316	0.00335397	0.000822268	0.00707731	0.00525134	0.00142969	0.0026793		ARGE	2030	SSP1	61508306	0.00670739	0	0	0.000205567	0.00247706	0	0.000500392	0.000937754
ARGE	2030	SSP1	61508307	0.00270523	0.000704581	0.000405819	9.94914e-05	0.000856329	0.000635393	0.000172988	0.000324185		ARGE	2030	SSP1	61508307	0.00081157	0	0	2.48729e-05	0.000299715	0	6.05457e-05	0.000113465
ARGE	2030	SSP1	61508335	0.00102079	0.000265867	0.000153132	3.75422e-05	0.000323128	0.00023976	6.52753e-05	0.000122328		ARGE	2030	SSP1	61508335	0.000306238	0	0	9.38555e-06	0.000113095	0	2.28464e-05	4.2815e-05
ARGE	2030	SSP1	61508436	0.0108063	0.00281452	0.00162108	0.000397429	0.00342069	0.00253814	0.000691017	0.00129499		ARGE	2030	SSP1	61508436	0.0032419	0	0	9.93571e-05	0.00119724	0	0.000241856	0.000453247
ARGE	2030	SSP1	61508438	0.191553	0.0524699	0.0302212	0.00697484	0.055267	0.045627	0.0123972	0.0246397		ARGE	2030	SSP1	61508438	0.062358	0	0	0.00174371	0.0168572	0	0.00425723	0.00862388
ARGE	2030	SSP1	61508479	0.000115116	2.9982e-05	1.72688e-05	4.23366e-06	3.64394e-05	2.70379e-05	7.36114e-06	1.37951e-05		ARGE	2030	SSP1	61508479	3.45347e-05	0	0	1.05841e-06	1.27538e-05	0	2.5764e-06	4.82827e-06
ARGE	2030	SSP1	61508594	9.70533e-05	2.52777e-05	1.45592e-05	3.56937e-06	3.07218e-05	2.27955e-05	6.20613e-06	1.16305e-05		ARGE	2030	SSP1	61508594	2.9116e-05	0	0	8.92342e-07	1.07526e-05	0	2.17215e-06	4.07068e-06
ARGE	2030	SSP1	61508648	0	0	0	0	0	0	0	0		ARGE	2030	SSP1	61508648	0	0	0	0	0	0	0	0
ARGE	2030	SSP1	61508689	0.000581901	0.000151557	8.72925e-05	2.14008e-05	0.000184198	0.000136674	3.721e-05	6.97329e-05		ARGE	2030	SSP1	61508689	0.00017457	0	0	5.3502e-06	6.44694e-05	0	1.30235e-05	2.44065e-05
ARGE	2030	SSP1	61508691	0	0	0	0	0	0	0	0		ARGE	2030	SSP1	61508691	0	0	0	0	0	0	0	0
ARGE	2030	SSP1	61508726	0.00121642	0.000316819	0.000182479	4.47369e-05	0.000385054	0.000285708	7.77849e-05	0.000145772		ARGE	2030	SSP1	61508726	0.000364927	0	0	1.11842e-05	0.000134769	0	2.72247e-05	5.10202e-05
ARGE	2030	SSP1	61509423	1.03556	0.278471	0.160391	0.0378478	0.309581	0.245387	0.0667228	0.129817		ARGE	2030	SSP1	61509423	0.327275	0	0	0.00946195	0.0999135	0	0.0230754	0.0454359
ARGE	2030	SSP1	61509438	0.016058	0.00418232	0.0024089	0.000590571	0.00508308	0.00377163	0.00102684	0.00192433		ARGE	2030	SSP1	61509438	0.00481739	0	0	0.000147643	0.00177908	0	0.000359393	0.000673516
ARGE	2030	SSP1	61509564	18.6677	5.53991	3.19083	0.668154	4.49843	4.55166	1.23265	2.67976		ARGE	2030	SSP1	61509564	6.88586	0	0	0.167039	0.921084	0	0.409939	0.937916
ARGE	2030	SSP1	61509593	0.0569818	0.014841	0.00854799	0.00209564	0.0180374	0.0133836	0.00364374	0.0068285		ARGE	2030	SSP1	61509593	0.0170945	0	0	0.000523911	0.00631307	0	0.00127531	0.00238998
ARGE	2030	SSP1	61509714	0.00279316	0.000727482	0.000419009	0.000102725	0.000884163	0.000656045	0.00017861	0.000334722		ARGE	2030	SSP1	61509714	0.000837948	0	0	2.56813e-05	0.000309457	0	6.25136e-05	0.000117153
ARGE	2030	SSP1	61509793	0.00221084	0.000575815	0.000331653	8.13088e-05	0.00069983	0.000519271	0.000141373	0.000264939		ARGE	2030	SSP1	61509793	0.000663251	0	0	2.03272e-05	0.000244941	0	4.94806e-05	9.27286e-05
ARGE	2030	SSP1	61509794	0.000408291	0.00010634	6.12488e-05	1.50159e-05	0.000129243	9.58977e-05	2.61084e-05	4.89282e-05		ARGE	2030	SSP1	61509794	0.000122487	0	0	3.75397e-06	4.5235e-05	0	9.13795e-06	1.71249e-05
ARGE	2030	SSP1	61509839	0.00323463	0.000842463	0.000485235	0.000118961	0.00102391	0.000759735	0.00020684	0.000387626		ARGE	2030	SSP1	61509839	0.000970388	0	0	2.97403e-05	0.000358367	0	7.23941e-05	0.000135669
ARGE	2030	SSP1	61510460	1.80941	0.538053	0.309903	0.0647333	0.433771	0.441448	0.11954	0.26045		ARGE	2030	SSP1	61510460	0.669483	0	0	0.0161833	0.0874474	0	0.0397219	0.0911573
ARGE	2030	SSP1	61511198	6.32769	1.88162	1.08376	0.226379	1.51694	1.54379	0.418044	0.910818		ARGE	2030	SSP1	61511198	2.34125	0	0	0.0565947	0.305812	0	0.138911	0.318786
ARGE	2030	SSP1	61511403	32.2401	9.55283	5.50216	1.15434	7.80005	7.85729	2.128	4.61836		ARGE	2030	SSP1	61511403	11.864	0	0	0.288586	1.61598	0	0.70816	1.61643
ARGE	2030	SSP1	61511867	0.000291059	7.58067e-05	4.36625e-05	1.07044e-05	9.21335e-05	6.83627e-05	1.8612e-05	3.48795e-05		ARGE	2030	SSP1	61511867	8.73178e-05	0	0	2.6761e-06	3.22467e-05	0	6.51418e-06	1.22078e-05
ARGE	2030	SSP1	61511868	5.04179e-05	1.31314e-05	7.56332e-06	1.85424e-06	1.59596e-05	1.18419e-05	3.224e-06	6.04191e-06		ARGE	2030	SSP1	61511868	1.51254e-05	0	0	4.6356e-07	5.58585e-06	0	1.1284e-06	2.11467e-06
ARGE	2030	SSP1	61512185	0.0260168	0.0067761	0.00390284	0.00095683	0.0082355	0.00611071	0.00166366	0.00311776		ARGE	2030	SSP1	61512185	0.00780503	0	0	0.000239207	0.00288242	0	0.00058228	0.00109122
ARGE	2030	SSP1	61512223	0.00234948	0.000611926	0.000352452	8.64079e-05	0.000743718	0.000551836	0.000150239	0.000281554		ARGE	2030	SSP1	61512223	0.000704845	0	0	2.1602e-05	0.000260301	0	5.25836e-05	9.85438e-05
ARGE	2030	SSP1	61512237	5.14469	1.52719	0.879619	0.184128	1.23886	1.25451	0.339736	0.738803		ARGE	2030	SSP1	61512237	1.89851	0	0	0.0460319	0.253128	0	0.112972	0.258581
ARGE	2030	SSP1	61512239	2.36573	0.70348	0.405185	0.0846359	0.567136	0.577174	0.156294	0.340526		ARGE	2030	SSP1	61512239	0.875319	0	0	0.021159	0.114334	0	0.0519346	0.119184
ARGE	2030	SSP1	61512303	0.00194903	0.000507628	0.00029238	7.16804e-05	0.000616958	0.000457781	0.000124632	0.000233565		ARGE	2030	SSP1	61512303	0.00058471	0	0	1.79201e-05	0.000215935	0	4.36212e-05	8.17479e-05
ARGE	2030	SSP1	61512430	1.07804	0.295621	0.170269	0.0392447	0.310357	0.256864	0.0697885	0.138882		ARGE	2030	SSP1	61512430	0.351562	0	0	0.00981118	0.0943179	0	0.0239554	0.0486088
ARGE	2030	SSP1	61512431	0	0	0	0	0	0	0	0		ARGE	2030	SSP1	61512431	0	0	0	0	0	0	0	0
ARGE	2030	SSP1	61512469	0	0	0	0	0	0	0	0		ARGE	2030	SSP1	61512469	0	0	0	0	0	0	0	0
ARGE	2030	SSP1	61512470	0.0378023	0.00984567	0.00567083	0.00139027	0.0119662	0.00887885	0.00241729	0.0045301		ARGE	2030	SSP1	61512470	0.0113407	0	0	0.000347568	0.00418816	0	0.000846052	0.00158553
ARGE	2030	SSP1	61512508	0.000345812	9.00672e-05	5.18762e-05	1.27181e-05	0.000109465	8.12228e-05	2.21132e-05	4.14409e-05		ARGE	2030	SSP1	61512508	0.000103744	0	0	3.17952e-06	3.83128e-05	0	7.7396e-06	1.45043e-05
ARGE	2030	SSP1	61512591	1.25336	0.370037	0.213131	0.0449122	0.306014	0.305129	0.0826509	0.178669		ARGE	2030	SSP1	61512591	0.458687	0	0	0.0112281	0.0650839	0	0.0275458	0.0625343
ARGE	2030	SSP1	61512592	0	0	0	0	0	0	0	0		ARGE	2030	SSP1	61512592	0	0	0	0	0	0	0	0
ARGE	2030	SSP1	61512663	0.00158025	0.000411577	0.000237057	5.81173e-05	0.00050022	0.000371161	0.00010105	0.000189371		ARGE	2030	SSP1	61512663	0.000474074	0	0	1.45293e-05	0.000175077	0	3.53674e-05	6.62799e-05
ARGE	2030	SSP1	61512744	0.841895	0.247211	0.142386	0.0302046	0.208357	0.204626	0.0554402	0.119134		ARGE	2030	SSP1	61512744	0.30555	0	0	0.00755116	0.0459978	0	0.0185184	0.0416971
ARGE	2030	SSP1	61512764	0.282362	0.0737879	0.0424998	0.0103779	0.088868	0.0663807	0.01807	0.0339981		ARGE	2030	SSP1	61512764	0.0851758	0	0	0.00259447	0.0308664	0	0.00631668	0.0118994
ARGE	2030	SSP1	61512765	0.0068565	0.00178578	0.00102856	0.000252164	0.00217039	0.00161042	0.000438443	0.000821658		ARGE	2030	SSP1	61512765	0.00205695	0	0	6.30411e-05	0.000759638	0	0.000153455	0.00028758
ARGE	2030	SSP1	61512809	0.00216316	0.000563397	0.000324501	7.95553e-05	0.000684738	0.000508073	0.000138324	0.000259225		ARGE	2030	SSP1	61512809	0.000648947	0	0	1.98888e-05	0.000239658	0	4.84135e-05	9.07288e-05
ARGE	2030	SSP1	61512829	0.00255348	0.000665056	0.000383054	9.39103e-05	0.000808292	0.000599749	0.000163284	0.000306		ARGE	2030	SSP1	61512829	0.000766043	0	0	2.34776e-05	0.000282902	0	5.71492e-05	0.0001071
ARGE	2030	SSP1	61512854	0.0573223	0.0149297	0.00859907	0.00210817	0.0181451	0.0134636	0.00366551	0.0068693		ARGE	2030	SSP1	61512854	0.0171967	0	0	0.000527041	0.00635079	0	0.00128293	0.00240426
ARGE	2030	SSP1	61512944	0.0124167	0.00369229	0.00212665	0.00044422	0.00297667	0.00302935	0.000820322	0.00178729		ARGE	2030	SSP1	61512944	0.0045942	0	0	0.000111055	0.000600091	0	0.000272584	0.00062555
ARGE	2030	SSP1	61512972	2.98424	0.886253	0.510457	0.106795	0.71781	0.727792	0.19709	0.428804		ARGE	2030	SSP1	61512972	1.10199	0	0	0.0266988	0.146175	0	0.0655262	0.150082
ARGE	2030	SSP1	61513016	0.000298077	7.76346e-05	4.47154e-05	1.09625e-05	9.43551e-05	7.00111e-05	1.90607e-05	3.57205e-05		ARGE	2030	SSP1	61513016	8.94232e-05	0	0	2.74063e-06	3.30243e-05	0	6.67126e-06	1.25022e-05
ARGE	2030	SSP1	61513017	0.021777	0.00567185	0.00326683	0.000800903	0.00689342	0.00511489	0.00139254	0.00260968		ARGE	2030	SSP1	61513017	0.00653311	0	0	0.000200226	0.0024127	0	0.000487391	0.000913389
ARGE	2030	SSP1	61513068	0.000955652	0.000248901	0.00014336	3.51464e-05	0.000302508	0.000224459	6.11097e-05	0.000114522		ARGE	2030	SSP1	61513068	0.000286696	0	0	8.7866e-06	0.000105878	0	2.13884e-05	4.00827e-05
ARGE	2030	SSP1	61513123	0.215214	0.0639332	0.0368237	0.0077012	0.0517258	0.0524909	0.0142147	0.0309367		ARGE	2030	SSP1	61513123	0.0795086	0	0	0.0019253	0.0105088	0	0.00472532	0.0108278
ARGE	2030	SSP1	61513172	0.00265818	0.000692326	0.00039876	9.77609e-05	0.000841434	0.000624341	0.000169979	0.000318547		ARGE	2030	SSP1	61513172	0.000797453	0	0	2.44402e-05	0.000294502	0	5.94925e-05	0.000111491
ARGE	2030	SSP1	61513197	0.0736234	0.0191755	0.0110446	0.00270767	0.0233047	0.0172924	0.00470791	0.00882292		ARGE	2030	SSP1	61513197	0.0220875	0	0	0.000676918	0.00815641	0	0.00164776	0.00308802
ARGE	2030	SSP1	61513446	0.000691239	0.000180034	0.000103695	2.5422e-05	0.000218809	0.000162355	4.42017e-05	8.28356e-05		ARGE	2030	SSP1	61513446	0.000207372	0	0	6.35549e-06	7.6583e-05	0	1.54706e-05	2.89925e-05
ARGE	2030	SSP1	61513447	0.000462753	0.000120524	6.94187e-05	1.70188e-05	0.000146482	0.000108689	2.9591e-05	5.54546e-05		ARGE	2030	SSP1	61513447	0.000138826	0	0	4.25471e-06	5.12688e-05	0	1.03568e-05	1.94091e-05
ARGE	2030	SSP1	61513448	0	0	0	0	0	0	0	0		ARGE	2030	SSP1	61513448	0	0	0	0	0	0	0	0
ARGE	2030	SSP1	61513514	0.927075	0.263421	0.151723	0.0334995	0.247755	0.223161	0.0605439	0.12544		ARGE	2030	SSP1	61513514	0.319774	0	0	0.00837487	0.0655458	0	0.0204941	0.0439041
ARGE	2030	SSP1	61513569	0.0654089	0.0170358	0.00981215	0.00240557	0.0207049	0.0153629	0.00418261	0.00783837		ARGE	2030	SSP1	61513569	0.0196227	0	0	0.000601392	0.00724671	0	0.00146391	0.00274343
ARGE	2030	SSP1	61513570	0.000131299	3.41971e-05	1.96966e-05	4.82885e-06	4.15622e-05	3.0839e-05	8.39601e-06	1.57344e-05		ARGE	2030	SSP1	61513570	3.93898e-05	0	0	1.20721e-06	1.45468e-05	0	2.9386e-06	5.50706e-06
ARGE	2030	SSP1	61513643	0.0166508	0.00433672	0.00249783	0.000612373	0.00527073	0.00391086	0.00106474	0.00199537		ARGE	2030	SSP1	61513643	0.00499523	0	0	0.000153093	0.00184476	0	0.00037266	0.00069838
ARGE	2030	SSP1	61513708	0.0125121	0.00326327	0.00187955	0.000460042	0.00395135	0.0029399	0.000800353	0.00150233		ARGE	2030	SSP1	61513708	0.00376212	0	0	0.000115011	0.00137866	0	0.000279982	0.000525816
ARGE	2030	SSP1	61513867	0.00082795	0.000215641	0.000124203	3.04499e-05	0.000262084	0.000194465	5.29438e-05	9.92186e-05		ARGE	2030	SSP1	61513867	0.000248385	0	0	7.61247e-06	9.17294e-05	0	1.85303e-05	3.47265e-05
ARGE	2030	SSP1	61513914	0.0037794	0.000984349	0.000566957	0.000138996	0.00119635	0.000887689	0.000241676	0.00045291		ARGE	2030	SSP1	61513914	0.00113382	0	0	3.47491e-05	0.000418723	0	8.45865e-05	0.000158518
ARGE	2030	SSP1	61514067	0.0517727	0.014694	0.00846332	0.00187124	0.013871	0.0124583	0.00338012	0.00699425		ARGE	2030	SSP1	61514067	0.0178259	0	0	0.000467811	0.00368891	0	0.0011447	0.00244799
ARGE	2030	SSP1	61514126	0.000896914	0.000233602	0.000134548	3.29862e-05	0.000283914	0.000210663	5.73537e-05	0.000107483		ARGE	2030	SSP1	61514126	0.000269074	0	0	8.24654e-06	9.937e-05	0	2.00738e-05	3.76191e-05
ARGE	2030	SSP1	61514203	0.000175213	4.56343e-05	2.62841e-05	6.44387e-06	5.54628e-05	4.11532e-05	1.12041e-05	2.09969e-05		ARGE	2030	SSP1	61514203	5.25638e-05	0	0	1.61097e-06	1.9412e-05	0	3.92143e-06	7.3489e-06
ARGE	2030	SSP1	61514204	0.00730385	0.0019023	0.00109567	0.000268617	0.002312	0.0017155	0.000467049	0.000875267		ARGE	2030	SSP1	61514204	0.00219115	0	0	6.71541e-05	0.0008092	0	0.000163467	0.000306344
ARGE	2030	SSP1	61514233	0.000211571	5.51038e-05	3.17382e-05	7.78102e-06	6.69717e-05	4.96928e-05	1.3529e-05	2.53539e-05		ARGE	2030	SSP1	61514233	6.34712e-05	0	0	1.94525e-06	2.34401e-05	0	4.73515e-06	8.87385e-06
ARGE	2030	SSP1	61514234	0.0701488	0.0186742	0.0107558	0.00256893	0.0213648	0.0165758	0.0045089	0.00867011		ARGE	2030	SSP1	61514234	0.0218105	0	0	0.000642233	0.00708844	0	0.00156531	0.00303454
ARGE	2030	SSP1	61514416	0.0016406	0.000427296	0.00024611	6.03369e-05	0.000519324	0.000385336	0.000104909	0.000196603		ARGE	2030	SSP1	61514416	0.000492179	0	0	1.50842e-05	0.000181763	0	3.67181e-05	6.88112e-05
ARGE	2030	SSP1	61514485	0.0284377	0.00740664	0.00426602	0.00104587	0.00900183	0.00667933	0.00181847	0.00340787		ARGE	2030	SSP1	61514485	0.00853131	0	0	0.000261466	0.00315064	0	0.000636463	0.00119276
ARGE	2030	SSP1	61514793	1.35807e-05	3.5371e-06	2.03727e-06	4.99462e-07	4.2989e-06	3.18977e-06	8.68424e-07	1.62746e-06		ARGE	2030	SSP1	61514793	4.0742e-06	0	0	1.24865e-07	1.50462e-06	0	3.03948e-07	5.69611e-07
ARGE	2030	SSP1	61514801	0.000288053	7.50238e-05	4.32116e-05	1.05939e-05	9.1182e-05	6.76567e-05	1.84197e-05	3.45193e-05		ARGE	2030	SSP1	61514801	8.6416e-05	0	0	2.64846e-06	3.19137e-05	0	6.44691e-06	1.20817e-05
ARGE	2030	SSP1	61514837	0.0966067	0.0251613	0.0144922	0.00355295	0.0305804	0.0226906	0.00617757	0.011577		ARGE	2030	SSP1	61514837	0.028982	0	0	0.000888236	0.0107031	0	0.00216215	0.00405195
ARGE	2030	SSP1	61514869	0.117515	0.0306221	0.0176375	0.00432146	0.0371668	0.0276051	0.00751541	0.0140925		ARGE	2030	SSP1	61514869	0.0352834	0	0	0.00108037	0.0129936	0	0.00262991	0.00493239
ARGE	2030	SSP1	61514892	0.0375815	0.00978816	0.0056377	0.00138215	0.0118963	0.00882699	0.00240317	0.00450364		ARGE	2030	SSP1	61514892	0.0112745	0	0	0.000345538	0.00416369	0	0.000841111	0.00157627
ARGE	2030	SSP1	61514894	0.000558335	0.000145419	8.37573e-05	2.05341e-05	0.000176739	0.000131139	3.57031e-05	6.69089e-05		ARGE	2030	SSP1	61514894	0.000167501	0	0	5.13353e-06	6.18585e-05	0	1.24961e-05	2.34181e-05
ARGE	2030	SSP1	61514926	0.00211046	0.000549672	0.000316596	7.76173e-05	0.000668057	0.000495696	0.000134955	0.00025291		ARGE	2030	SSP1	61514926	0.000633138	0	0	1.94043e-05	0.00023382	0	4.72341e-05	8.85185e-05
ARGE	2030	SSP1	61515130	0.115953	0.0318288	0.0183325	0.00422024	0.0333146	0.0276359	0.00750821	0.014959		ARGE	2030	SSP1	61515130	0.0378747	0	0	0.00105506	0.0100902	0	0.00257624	0.00523566
ARGE	2030	SSP1	61515131	0.00363511	0.000946768	0.000545312	0.00013369	0.00115068	0.000853798	0.000232449	0.000435618		ARGE	2030	SSP1	61515131	0.00109053	0	0	3.34224e-05	0.000402737	0	8.13571e-05	0.000152466
ARGE	2030	SSP1	61515171	0.00323458	0.00084245	0.000485227	0.000118959	0.00102389	0.000759723	0.000206837	0.00038762		ARGE	2030	SSP1	61515171	0.000970373	0	0	2.97398e-05	0.000358362	0	7.23929e-05	0.000135667
ARGE	2030	SSP1	61515466	0.00161015	0.000419366	0.000241543	5.92172e-05	0.000509687	0.000378186	0.000102962	0.000192955		ARGE	2030	SSP1	61515466	0.000483046	0	0	1.48043e-05	0.00017839	0	3.60368e-05	6.75343e-05
ARGE	2030	SSP1	61515667	0.000323349	8.42166e-05	4.85064e-05	1.18919e-05	0.000102355	7.59468e-05	2.06767e-05	3.8749e-05		ARGE	2030	SSP1	61515667	9.70047e-05	0	0	2.97298e-06	3.58241e-05	0	7.23686e-06	1.35621e-05
ARGE	2030	SSP1	61515844	0.00248556	0.000647368	0.000372865	9.14125e-05	0.000786794	0.000583798	0.000158941	0.000297861		ARGE	2030	SSP1	61515844	0.000745668	0	0	2.28531e-05	0.000275378	0	5.56292e-05	0.000104251
ARGE	2030	SSP1	61515845	0.00805891	0.00209895	0.00120894	0.000296386	0.00255101	0.00189284	0.000515332	0.000965751		ARGE	2030	SSP1	61515845	0.00241767	0	0	7.40965e-05	0.000892854	0	0.000180366	0.000338013
ARGE	2030	SSP1	61515897	8.08017e-05	2.10449e-05	1.21213e-05	2.97168e-06	2.55774e-05	1.89784e-05	5.16691e-06	9.68299e-06		ARGE	2030	SSP1	61515897	2.42405e-05	0	0	7.42919e-07	8.9521e-06	0	1.80842e-06	3.38905e-06
ARGE	2030	SSP1	61515910	0.0267565	0.00701913	0.00404282	0.000982668	0.00836483	0.00629686	0.00171385	0.0032393		ARGE	2030	SSP1	61515910	0.00812247	0	0	0.000245667	0.00287914	0	0.000598252	0.00113375
ARGE	2030	SSP1	61515989	0.00310246	0.000808039	0.000465408	0.0001141	0.000982069	0.000728692	0.000198388	0.000371787		ARGE	2030	SSP1	61515989	0.000930737	0	0	2.85251e-05	0.000343724	0	6.9436e-05	0.000130126
ARGE	2030	SSP1	61516046	0	0	0	0	0	0	0	0		ARGE	2030	SSP1	61516046	0	0	0	0	0	0	0	0
ARGE	2030	SSP1	61516109	0	0	0	0	0	0	0	0		ARGE	2030	SSP1	61516109	0	0	0	0	0	0	0	0
ARGE	2030	SSP1	61516217	0.00203604	0.000530289	0.000305432	7.48803e-05	0.0006445	0.000478216	0.000130196	0.000243992		ARGE	2030	SSP1	61516217	0.000610812	0	0	1.87201e-05	0.000225575	0	4.55685e-05	8.53972e-05
ARGE	2030	SSP1	61516364	0.00228866	0.000596084	0.000343328	8.41709e-05	0.000724465	0.00053755	0.00014635	0.000274265		ARGE	2030	SSP1	61516364	0.000686598	0	0	2.10427e-05	0.000253563	0	5.12224e-05	9.59927e-05
ARGE	2030	SSP1	61516385	0.00099461	0.000259047	0.000149204	3.65792e-05	0.000314839	0.00023361	6.36009e-05	0.00011919		ARGE	2030	SSP1	61516385	0.000298383	0	0	9.14479e-06	0.000110194	0	2.22603e-05	4.17167e-05
ARGE	2030	SSP1	61516431	3.34316e-05	8.70729e-06	5.01515e-06	1.22953e-06	1.05826e-05	7.85225e-06	2.1378e-06	4.00632e-06		ARGE	2030	SSP1	61516431	1.00295e-05	0	0	3.07381e-07	3.70391e-06	0	7.4823e-07	1.40221e-06
ARGE	2030	SSP1	61516444	0.0524052	0.013649	0.00786143	0.00192733	0.0165886	0.0123087	0.00335108	0.00628005		ARGE	2030	SSP1	61516444	0.0157215	0	0	0.000481831	0.00580602	0	0.00117288	0.00219802
ARGE	2030	SSP1	61516611	0	0	0	0	0	0	0	0		ARGE	2030	SSP1	61516611	0	0	0	0	0	0	0	0
ARGE	2030	SSP1	61516658	0.00258641	0.000673633	0.000387994	9.51214e-05	0.000818716	0.000607484	0.000165389	0.000309946		ARGE	2030	SSP1	61516658	0.000775922	0	0	2.37803e-05	0.000286551	0	5.78863e-05	0.000108481
ARGE	2030	SSP1	61516752	0.000221267	5.76293e-05	3.31929e-05	8.13764e-06	7.00412e-05	5.19703e-05	1.41491e-05	2.65159e-05		ARGE	2030	SSP1	61516752	6.63802e-05	0	0	2.03441e-06	2.45144e-05	0	4.95217e-06	9.28056e-06
ARGE	2030	SSP1	61516771	0.00709612	0.00184819	0.00106451	0.000260977	0.00224625	0.0016667	0.000453765	0.000850374		ARGE	2030	SSP1	61516771	0.00212884	0	0	6.52442e-05	0.000786186	0	0.000158818	0.000297631
ARGE	2030	SSP1	61516926	0.0834476	0.021734	0.0125182	0.00306898	0.026415	0.0195998	0.0053361	0.0100001		ARGE	2030	SSP1	61516926	0.0250343	0	0	0.000767246	0.00924523	0	0.00186764	0.00350002
ARGE	2030	SSP1	61517123	0.000386657	0.000100705	5.80034e-05	1.42202e-05	0.000122394	9.08162e-05	2.4725e-05	4.63356e-05		ARGE	2030	SSP1	61517123	0.000115997	0	0	3.55506e-06	4.2838e-05	0	8.65374e-06	1.62174e-05
ARGE	2030	SSP1	61517356	0.000791191	0.000206067	0.000118689	2.9098e-05	0.000250448	0.000185831	5.05932e-05	9.48135e-05		ARGE	2030	SSP1	61517356	0.000237357	0	0	7.27449e-06	8.76568e-05	0	1.77076e-05	3.31847e-05
ARGE	2030	SSP1	61517720	0.000468656	0.000122062	7.03043e-05	1.7236e-05	0.000148351	0.000110076	2.99685e-05	5.61621e-05		ARGE	2030	SSP1	61517720	0.000140597	0	0	4.30899e-06	5.19228e-05	0	1.0489e-05	1.96567e-05
ARGE	2030	SSP1	61517851	0.00102682	0.000267436	0.000154036	3.77637e-05	0.000325035	0.000241175	6.56605e-05	0.00012305		ARGE	2030	SSP1	61517851	0.000308045	0	0	9.44093e-06	0.000113762	0	2.29812e-05	4.30676e-05
ARGE	2030	SSP1	61517999	0.00739906	0.00192709	0.00110995	0.000272118	0.00234214	0.00173786	0.000473137	0.000886676		ARGE	2030	SSP1	61517999	0.00221972	0	0	6.80295e-05	0.000819748	0	0.000165598	0.000310337
ARGE	2030	SSP1	61518032	0.484418	0.132161	0.0761208	0.017653	0.140868	0.115255	0.0313207	0.0619648		ARGE	2030	SSP1	61518032	0.156691	0	0	0.00441326	0.0435275	0	0.0107722	0.0216877
ARGE	2030	SSP1	61518052	0.000851474	0.000221767	0.000127732	3.1315e-05	0.00026953	0.00019999	5.4448e-05	0.000102038		ARGE	2030	SSP1	61518052	0.000255442	0	0	7.82875e-06	9.43356e-05	0	1.90568e-05	3.57132e-05
ARGE	2030	SSP1	61518127	0.0105042	0.00273583	0.00157576	0.000386318	0.00332506	0.00246718	0.000671698	0.00125879		ARGE	2030	SSP1	61518127	0.00315126	0	0	9.65794e-05	0.00116377	0	0.000235094	0.000440576
ARGE	2030	SSP1	61518144	0.00216842	0.000564768	0.000325291	7.9749e-05	0.000686405	0.00050931	0.000138661	0.000259856		ARGE	2030	SSP1	61518144	0.000650527	0	0	1.99372e-05	0.000240242	0	4.85314e-05	9.09497e-05
ARGE	2030	SSP1	61518269	0.00110409	0.000287562	0.000165628	4.06056e-05	0.000349495	0.000259324	7.06018e-05	0.00013231		ARGE	2030	SSP1	61518269	0.000331227	0	0	1.01514e-05	0.000122323	0	2.47106e-05	4.63087e-05
ARGE	2030	SSP1	61518511	0.000187595	4.88594e-05	2.81416e-05	6.89926e-06	5.93824e-05	4.40615e-05	1.19959e-05	2.24807e-05		ARGE	2030	SSP1	61518511	5.62786e-05	0	0	1.72482e-06	2.07838e-05	0	4.19856e-06	7.86826e-06
ARGE	2030	SSP1	61518530	7.99395e-05	2.08203e-05	1.19919e-05	2.93997e-06	2.53045e-05	1.87758e-05	5.11178e-06	9.57966e-06		ARGE	2030	SSP1	61518530	2.39818e-05	0	0	7.34992e-07	8.85657e-06	0	1.78912e-06	3.35288e-06
ARGE	2030	SSP1	61518534	0.00119816	0.000312062	0.000179739	4.40651e-05	0.000379271	0.000281418	7.66169e-05	0.000143583		ARGE	2030	SSP1	61518534	0.000359447	0	0	1.10163e-05	0.000132745	0	2.68159e-05	5.0254e-05
ARGE	2030	SSP1	61518549	0.000786403	0.000204819	0.00011797	2.89218e-05	0.000248932	0.000184707	5.0287e-05	9.42397e-05		ARGE	2030	SSP1	61518549	0.000235921	0	0	7.23046e-06	8.71263e-05	0	1.76004e-05	3.29839e-05
ARGE	2030	SSP1	61518749	0.00156415	0.000407385	0.000234642	5.75254e-05	0.000495125	0.000367381	0.00010002	0.000187442		ARGE	2030	SSP1	61518749	0.000469245	0	0	1.43813e-05	0.000173294	0	3.50072e-05	6.56048e-05
ARGE	2030	SSP1	61518797	0.052438	0.0136603	0.00786795	0.00192846	0.0165932	0.0123171	0.00335333	0.00628579		ARGE	2030	SSP1	61518797	0.0157366	0	0	0.000482114	0.00580495	0	0.00117358	0.00220003
ARGE	2030	SSP1	61518942	0.00227421	0.000592321	0.00034116	8.36396e-05	0.000719891	0.000534157	0.000145426	0.000272533		ARGE	2030	SSP1	61518942	0.000682263	0	0	2.09099e-05	0.000251962	0	5.0899e-05	9.53867e-05
ARGE	2030	SSP1	61519079	0.000459827	0.000119763	6.89799e-05	1.69112e-05	0.000145556	0.000108002	2.94039e-05	5.5104e-05		ARGE	2030	SSP1	61519079	0.000137948	0	0	4.22781e-06	5.09447e-05	0	1.02914e-05	1.92864e-05
ARGE	2030	SSP1	61519151	0.000161152	4.19723e-05	2.41748e-05	5.92676e-06	5.1012e-05	3.78507e-05	1.0305e-05	1.93119e-05		ARGE	2030	SSP1	61519151	4.83456e-05	0	0	1.48169e-06	1.78542e-05	0	3.60674e-06	6.75916e-06
ARGE	2030	SSP1	61519193	7.38527e-05	1.9235e-05	1.10788e-05	2.71611e-06	2.33778e-05	1.73462e-05	4.72255e-06	8.85025e-06		ARGE	2030	SSP1	61519193	2.21558e-05	0	0	6.79028e-07	8.18221e-06	0	1.65289e-06	3.09759e-06
ARGE	2030	SSP1	61519345	0	0	0	0	0	0	0	0		ARGE	2030	SSP1	61519345	0	0	0	0	0	0	0	0
ARGE	2030	SSP1	61519346	0	0	0	0	0	0	0	0		ARGE	2030	SSP1	61519346	0	0	0	0	0	0	0	0
ARGE	2030	SSP1	61519378	0.00241348	0.000628593	0.000362052	8.87614e-05	0.000763975	0.000566866	0.000154331	0.000289222		ARGE	2030	SSP1	61519378	0.000724042	0	0	2.21903e-05	0.000267391	0	5.40159e-05	0.000101228
ARGE	2030	SSP1	61519454	0.879092	0.238772	0.137526	0.0320645	0.257856	0.208895	0.0567776	0.111754		ARGE	2030	SSP1	61519454	0.282333	0	0	0.00801613	0.0807935	0	0.0195612	0.039114
ARGE	2030	SSP1	61519656	3.32904	0.91432	0.526622	0.121151	0.955431	0.79356	0.215593	0.429807		ARGE	2030	SSP1	61519656	1.08835	0	0	0.0302878	0.288845	0	0.073959	0.150433
ARGE	2030	SSP1	61519760	0	0	0	0	0	0	0	0		ARGE	2030	SSP1	61519760	0	0	0	0	0	0	0	0
ARGE	2030	SSP1	61519824	0.0021266	0.000553876	0.000319017	7.82109e-05	0.000673167	0.000499487	0.000135987	0.000254845		ARGE	2030	SSP1	61519824	0.000637981	0	0	1.95527e-05	0.000235608	0	4.75954e-05	8.91956e-05
ARGE	2030	SSP1	61519825	0.00143878	0.000374731	0.000215834	5.29144e-05	0.000455438	0.000337933	9.20033e-05	0.000172418		ARGE	2030	SSP1	61519825	0.000431632	0	0	1.32286e-05	0.000159403	0	3.22012e-05	6.03462e-05
ARGE	2030	SSP1	61520047	0.000251721	6.55611e-05	3.77614e-05	9.25766e-06	7.96813e-05	5.91232e-05	1.60965e-05	3.01654e-05		ARGE	2030	SSP1	61520047	7.55164e-05	0	0	2.31442e-06	2.78884e-05	0	5.63376e-06	1.05579e-05
ARGE	2030	SSP1	61520048	1.48173e-05	3.85918e-06	2.22278e-06	5.44941e-07	4.69034e-06	3.48022e-06	9.47499e-07	1.77565e-06		ARGE	2030	SSP1	61520048	4.44518e-06	0	0	1.36235e-07	1.64162e-06	0	3.31625e-07	6.21477e-07
ARGE	2030	SSP1	61520061	0.139997	0.0364624	0.0210013	0.00514872	0.0443154	0.0328819	0.00895218	0.0167767		ARGE	2030	SSP1	61520061	0.0419991	0	0	0.00128718	0.0155104	0	0.00313326	0.00587186
ARGE	2030	SSP1	61520062	0.000645033	0.000168	9.67631e-05	2.37226e-05	0.000204182	0.000151503	4.1247e-05	7.72985e-05		ARGE	2030	SSP1	61520062	0.00019351	0	0	5.93066e-06	7.14638e-05	0	1.44365e-05	2.70545e-05
ARGE	2030	SSP1	61520170	0.187535	0.0514232	0.0296183	0.00682704	0.053995	0.0446831	0.0121402	0.0241581		ARGE	2030	SSP1	61520170	0.0611523	0	0	0.00170676	0.016412	0	0.00416729	0.00845532
ARGE	2030	SSP1	61520672	0	0	0	0	0	0	0	0		ARGE	2030	SSP1	61520672	0	0	0	0	0	0	0	0
ARGE	2030	SSP1	61520808	0.000221669	5.77339e-05	3.32531e-05	8.1524e-06	7.01683e-05	5.20646e-05	1.41747e-05	2.6564e-05		ARGE	2030	SSP1	61520808	6.65006e-05	0	0	2.0381e-06	2.45589e-05	0	4.96116e-06	9.2974e-06
ARGE	2030	SSP1	61520874	0.00407088	0.00106027	0.000610683	0.000149716	0.00128862	0.00095615	0.000260315	0.00048784		ARGE	2030	SSP1	61520874	0.00122126	0	0	3.74291e-05	0.000451017	0	9.11102e-05	0.000170744
ARGE	2030	SSP1	61521005	0.0494614	0.0128823	0.00741984	0.00181906	0.0156568	0.0116173	0.00316284	0.00592728		ARGE	2030	SSP1	61521005	0.0148384	0	0	0.000454766	0.00547988	0	0.00110699	0.00207455
ARGE	2030	SSP1	61521006	0.00354715	0.00092386	0.000532117	0.000130455	0.00112283	0.000833139	0.000226825	0.000425078		ARGE	2030	SSP1	61521006	0.00106414	0	0	3.26137e-05	0.000392992	0	7.93886e-05	0.000148777
ARGE	2030	SSP1	61521070	0.000187251	4.87697e-05	2.809e-05	6.8866e-06	5.92735e-05	4.39807e-05	1.19739e-05	2.24395e-05		ARGE	2030	SSP1	61521070	5.61753e-05	0	0	1.72165e-06	2.07457e-05	0	4.19085e-06	7.85382e-06
ARGE	2030	SSP1	61521134	4.5497e-06	1.18498e-06	6.82512e-07	1.67326e-07	1.44019e-06	1.06861e-06	2.90933e-07	5.4522e-07		ARGE	2030	SSP1	61521134	1.36491e-06	0	0	4.18315e-08	5.04066e-07	0	1.01827e-07	1.90827e-07
ARGE	2030	SSP1	61521135	0.00135667	0.000353347	0.000203518	4.98949e-05	0.000429448	0.000318649	8.67531e-05	0.000162579		ARGE	2030	SSP1	61521135	0.000407001	0	0	1.24737e-05	0.000150307	0	3.03636e-05	5.69025e-05
ARGE	2030	SSP1	61521184	0.000219541	5.71798e-05	3.2934e-05	8.07417e-06	6.94949e-05	5.15649e-05	1.40387e-05	2.63091e-05		ARGE	2030	SSP1	61521184	6.58624e-05	0	0	2.01854e-06	2.43232e-05	0	4.91355e-06	9.20818e-06
ARGE	2030	SSP1	61521381	0.00193903	0.000505022	0.000290879	7.13124e-05	0.000613791	0.00045543	0.000123992	0.000232366		ARGE	2030	SSP1	61521381	0.000581708	0	0	1.78281e-05	0.000214827	0	4.33973e-05	8.13282e-05
ARGE	2030	SSP1	61521416	0.368881	0.0994215	0.057264	0.0134757	0.109804	0.0874658	0.0237805	0.0463905		ARGE	2030	SSP1	61521416	0.11701	0	0	0.00336892	0.0352066	0	0.00821711	0.0162367
ARGE	2030	SSP1	61521437	0.0102256	0.00266327	0.00153397	0.000376071	0.00323687	0.00240174	0.000653882	0.0012254		ARGE	2030	SSP1	61521437	0.00306768	0	0	9.40178e-05	0.0011329	0	0.000228859	0.00042889
ARGE	2030	SSP1	61521556	0.565127	0.150754	0.0868301	0.0206871	0.171467	0.133613	0.0363422	0.0700516		ARGE	2030	SSP1	61521556	0.176301	0	0	0.00517178	0.0565762	0	0.0126067	0.0245181
ARGE	2030	SSP1	61521612	0.0920122	0.0249199	0.0143532	0.00335805	0.0271382	0.0218469	0.00593864	0.0116502		ARGE	2030	SSP1	61521612	0.0294152	0	0	0.000839513	0.00857768	0	0.00204824	0.00407758
ARGE	2030	SSP1	61521749	1.64289e-05	4.27893e-06	2.46455e-06	6.04213e-07	5.20051e-06	3.85875e-06	1.05056e-06	1.96878e-06		ARGE	2030	SSP1	61521749	4.92868e-06	0	0	1.51053e-07	1.82018e-06	0	3.67695e-07	6.89075e-07
ARGE	2030	SSP1	61521898	0.00483839	0.00126016	0.000725819	0.000177943	0.00153157	0.00113642	0.000309394	0.000579815		ARGE	2030	SSP1	61521898	0.00145152	0	0	4.44858e-05	0.00053605	0	0.000108288	0.000202935
ARGE	2030	SSP1	61522033	0.000554496	0.000144419	8.31813e-05	2.03929e-05	0.000175523	0.000130237	3.54575e-05	6.64488e-05		ARGE	2030	SSP1	61522033	0.000166349	0	0	5.09823e-06	6.14331e-05	0	1.24101e-05	2.32571e-05
ARGE	2030	SSP1	61522083	1.78641e-05	4.65272e-06	2.67983e-06	6.56994e-07	5.65479e-06	4.19583e-06	1.14233e-06	2.14077e-06		ARGE	2030	SSP1	61522083	5.35922e-06	0	0	1.64249e-07	1.97918e-06	0	3.99815e-07	7.49268e-07
ARGE	2030	SSP1	61522084	0	0	0	0	0	0	0	0		ARGE	2030	SSP1	61522084	0	0	0	0	0	0	0	0
ARGE	2030	SSP1	61522117	0.000816391	0.00021263	0.000122469	3.00248e-05	0.000258425	0.00019175	5.22046e-05	9.78334e-05		ARGE	2030	SSP1	61522117	0.000244917	0	0	7.50619e-06	9.04488e-05	0	1.82716e-05	3.42417e-05
ARGE	2030	SSP1	61522342	0	0	0	0	0	0	0	0		ARGE	2030	SSP1	61522342	0	0	0	0	0	0	0	0
ARGE	2030	SSP1	61522343	0	0	0	0	0	0	0	0		ARGE	2030	SSP1	61522343	0	0	0	0	0	0	0	0
ARGE	2030	SSP1	61522394	0.00365562	0.00095211	0.000548388	0.000134444	0.00115717	0.000858615	0.000233761	0.000438076		ARGE	2030	SSP1	61522394	0.00109668	0	0	3.3611e-05	0.000405009	0	8.18162e-05	0.000153327
ARGE	2030	SSP1	61522503	0.000378967	9.87025e-05	5.68499e-05	1.39374e-05	0.00011996	8.90102e-05	2.42333e-05	4.54141e-05		ARGE	2030	SSP1	61522503	0.00011369	0	0	3.48436e-06	4.19861e-05	0	8.48165e-06	1.58949e-05
ARGE	2030	SSP1	61522513	0	0	0	0	0	0	0	0		ARGE	2030	SSP1	61522513	0	0	0	0	0	0	0	0
ARGE	2030	SSP1	61522637	0.000116392	3.03144e-05	1.74602e-05	4.28059e-06	3.68433e-05	2.73376e-05	7.44274e-06	1.3948e-05		ARGE	2030	SSP1	61522637	3.49175e-05	0	0	1.07015e-06	1.28952e-05	0	2.60496e-06	4.88179e-06
ARGE	2030	SSP1	61522645	0.0017898	0.000466155	0.000268492	6.58242e-05	0.000566553	0.00042038	0.00011445	0.000214483		ARGE	2030	SSP1	61522645	0.00053694	0	0	1.6456e-05	0.000198293	0	4.00574e-05	7.50691e-05
ARGE	2030	SSP1	61523022	0.00160713	0.000418579	0.00024109	5.9106e-05	0.00050873	0.000377475	0.000102769	0.000192593		ARGE	2030	SSP1	61523022	0.000482138	0	0	1.47765e-05	0.000178055	0	3.59691e-05	6.74074e-05
ARGE	2030	SSP1	61523023	4.80161e-06	1.25059e-06	7.20302e-07	1.76591e-07	1.51993e-06	1.12778e-06	3.07042e-07	5.75408e-07		ARGE	2030	SSP1	61523023	1.44048e-06	0	0	4.41477e-08	5.31975e-07	0	1.07465e-07	2.01393e-07
ARGE	2030	SSP1	61523025	0.000249869	6.50787e-05	3.74835e-05	9.18953e-06	7.90949e-05	5.86881e-05	1.5978e-05	2.99434e-05		ARGE	2030	SSP1	61523025	7.49607e-05	0	0	2.29738e-06	2.76832e-05	0	5.59231e-06	1.04802e-05
ARGE	2030	SSP1	61523030	0.000285455	7.4347e-05	4.28218e-05	1.04983e-05	9.03594e-05	6.70463e-05	1.82536e-05	3.42078e-05		ARGE	2030	SSP1	61523030	8.56363e-05	0	0	2.62457e-06	3.16258e-05	0	6.38874e-06	1.19727e-05
ARGE	2030	SSP1	61523066	0.0210722	0.00548829	0.0031611	0.000774982	0.00667032	0.00494935	0.00134748	0.00252522		ARGE	2030	SSP1	61523066	0.00632167	0	0	0.000193745	0.00233461	0	0.000471616	0.000883827
ARGE	2030	SSP1	61523158	0.000246807	6.42811e-05	3.70241e-05	9.0769e-06	7.81255e-05	5.79688e-05	1.57822e-05	2.95764e-05		ARGE	2030	SSP1	61523158	7.40419e-05	0	0	2.26923e-06	2.73439e-05	0	5.52376e-06	1.03517e-05
ARGE	2030	SSP1	61523221	0.000171702	4.47199e-05	2.57574e-05	6.31474e-06	5.43514e-05	4.03285e-05	1.09796e-05	2.05761e-05		ARGE	2030	SSP1	61523221	5.15105e-05	0	0	1.57868e-06	1.9023e-05	0	3.84284e-06	7.20164e-06
ARGE	2030	SSP1	61523224	0.0135885	0.00353914	0.00203845	0.00049975	0.00430138	0.00319161	0.000868925	0.0016284		ARGE	2030	SSP1	61523224	0.00407655	0	0	0.000124937	0.00150548	0	0.000304124	0.000569939
ARGE	2030	SSP1	61523525	0.000383337	9.98406e-05	5.75054e-05	1.40981e-05	0.000121344	9.00365e-05	2.45127e-05	4.59378e-05		ARGE	2030	SSP1	61523525	0.000115001	0	0	3.52454e-06	4.24703e-05	0	8.57945e-06	1.60782e-05
ARGE	2030	SSP1	61523555	0.00236467	0.00061588	0.00035473	8.69663e-05	0.000748524	0.000555402	0.00015121	0.000283373		ARGE	2030	SSP1	61523555	0.000709399	0	0	2.17416e-05	0.000261983	0	5.29235e-05	9.91806e-05
ARGE	2030	SSP1	61523558	0.0347783	0.00905804	0.00521717	0.00127905	0.0110089	0.00816856	0.00222392	0.0041677		ARGE	2030	SSP1	61523558	0.0104335	0	0	0.000319763	0.00385311	0	0.00077837	0.0014587
ARGE	2030	SSP1	61523693	0.000811322	0.00021131	0.000121709	2.98383e-05	0.00025682	0.00019056	5.18805e-05	9.7226e-05		ARGE	2030	SSP1	61523693	0.000243397	0	0	7.45958e-06	8.98871e-05	0	1.81582e-05	3.40291e-05
ARGE	2030	SSP1	61523779	7.66642e-05	1.99673e-05	1.15006e-05	2.81951e-06	2.42677e-05	1.80065e-05	4.90234e-06	9.18716e-06		ARGE	2030	SSP1	61523779	2.29993e-05	0	0	7.04878e-07	8.4937e-06	0	1.71582e-06	3.21551e-06
ARGE	2030	SSP1	61523800	0.000146232	3.80864e-05	2.19367e-05	5.37805e-06	4.62892e-05	3.43464e-05	9.35091e-06	1.7524e-05		ARGE	2030	SSP1	61523800	4.38697e-05	0	0	1.34451e-06	1.62012e-05	0	3.27282e-06	6.13339e-06
ARGE	2030	SSP1	61523802	0.00166095	0.000432596	0.000249163	6.10854e-05	0.000525766	0.000390117	0.00010621	0.000199042		ARGE	2030	SSP1	61523802	0.000498285	0	0	1.52714e-05	0.000184018	0	3.71736e-05	6.96648e-05
ARGE	2030	SSP1	61523990	0.00147157	0.000383273	0.000220755	5.41207e-05	0.00046582	0.000345637	9.41006e-05	0.000176348		ARGE	2030	SSP1	61523990	0.000441472	0	0	1.35302e-05	0.000163037	0	3.29352e-05	6.17219e-05
ARGE	2030	SSP1	61524047	0.000294724	7.67613e-05	4.42123e-05	1.08392e-05	9.32937e-05	6.92235e-05	1.88463e-05	3.53187e-05		ARGE	2030	SSP1	61524047	8.84172e-05	0	0	2.7098e-06	3.26528e-05	0	6.59621e-06	1.23615e-05
ARGE	2030	SSP1	61524081	0	0	0	0	0	0	0	0		ARGE	2030	SSP1	61524081	0	0	0	0	0	0	0	0
ARGE	2030	SSP1	61524137	0.000519178	0.000135221	7.78833e-05	1.9094e-05	0.000164344	0.000121942	3.31992e-05	6.22165e-05		ARGE	2030	SSP1	61524137	0.000155753	0	0	4.77351e-06	5.75202e-05	0	1.16197e-05	2.17758e-05
ARGE	2030	SSP1	61524173	8.79383e-06	2.29036e-06	1.31919e-06	3.23414e-07	2.78365e-06	2.06546e-06	5.62327e-07	1.05382e-06		ARGE	2030	SSP1	61524173	2.63815e-06	0	0	8.08536e-08	9.74277e-07	0	1.96814e-07	3.68838e-07
ARGE	2030	SSP1	61524192	0.00254423	0.000662647	0.000381666	9.35701e-05	0.000805364	0.000597577	0.000162692	0.000304891		ARGE	2030	SSP1	61524192	0.000763269	0	0	2.33925e-05	0.000281877	0	5.69423e-05	0.000106712
ARGE	2030	SSP1	61524227	0.00189346	0.000493155	0.000284043	6.96367e-05	0.000599368	0.000444728	0.000121079	0.000226906		ARGE	2030	SSP1	61524227	0.000568039	0	0	1.74092e-05	0.000209779	0	4.23775e-05	7.94171e-05
ARGE	2030	SSP1	61524322	0.000183542	4.78038e-05	2.75336e-05	6.7502e-06	5.80995e-05	4.31096e-05	1.17367e-05	2.1995e-05		ARGE	2030	SSP1	61524322	5.50626e-05	0	0	1.68755e-06	2.03348e-05	0	4.10785e-06	7.69826e-06
ARGE	2030	SSP1	61524432	0.000190389	4.95869e-05	2.85607e-05	7.002e-06	6.02667e-05	4.47176e-05	1.21745e-05	2.28155e-05		ARGE	2030	SSP1	61524432	5.71166e-05	0	0	1.7505e-06	2.10933e-05	0	4.26108e-06	7.98542e-06
ARGE	2030	SSP1	61524448	0	0	0	0	0	0	0	0		ARGE	2030	SSP1	61524448	0	0	0	0	0	0	0	0
ARGE	2030	SSP1	61524461	0.0644343	0.0169587	0.00976771	0.00236493	0.0200287	0.0151776	0.00413043	0.00783695		ARGE	2030	SSP1	61524461	0.0196653	0	0	0.000591233	0.00683975	0	0.00144005	0.00274293
ARGE	2030	SSP1	61524503	0.000207566	5.40609e-05	3.11376e-05	7.63375e-06	6.57042e-05	4.87523e-05	1.3273e-05	2.4874e-05		ARGE	2030	SSP1	61524503	6.22699e-05	0	0	1.90844e-06	2.29965e-05	0	4.64553e-06	8.70591e-06
ARGE	2030	SSP1	61524523	0.000504678	0.000131444	7.5708e-05	1.85607e-05	0.000159753	0.000118536	3.22719e-05	6.04788e-05		ARGE	2030	SSP1	61524523	0.000151403	0	0	4.64018e-06	5.59137e-05	0	1.12952e-05	2.11676e-05
ARGE	2030	SSP1	61524544	0.000544705	0.000141869	8.17126e-05	2.00328e-05	0.000172424	0.000127938	3.48315e-05	6.52755e-05		ARGE	2030	SSP1	61524544	0.000163412	0	0	5.00821e-06	6.03484e-05	0	1.2191e-05	2.28464e-05
ARGE	2030	SSP1	61524548	0.0154138	0.00401455	0.00231227	0.000566881	0.00487918	0.00362033	0.000985646	0.00184714		ARGE	2030	SSP1	61524548	0.00462415	0	0	0.00014172	0.00170771	0	0.000344976	0.000646499
ARGE	2030	SSP1	61524583	0.000133124	3.46722e-05	1.99702e-05	4.89594e-06	4.21397e-05	3.12675e-05	8.51267e-06	1.59531e-05		ARGE	2030	SSP1	61524583	3.99371e-05	0	0	1.22399e-06	1.47489e-05	0	2.97943e-06	5.58357e-06
ARGE	2030	SSP1	61524629	0	0	0	0	0	0	0	0		ARGE	2030	SSP1	61524629	0	0	0	0	0	0	0	0
ARGE	2030	SSP1	61524698	0.000115233	3.00126e-05	1.72864e-05	4.23798e-06	3.64766e-05	2.70655e-05	7.36865e-06	1.38091e-05		ARGE	2030	SSP1	61524698	3.45699e-05	0	0	1.05949e-06	1.27668e-05	0	2.57903e-06	4.8332e-06
ARGE	2030	SSP1	61524710	0.000583912	0.000167569	9.6515e-05	2.10545e-05	0.000152603	0.000140964	3.82282e-05	8.00884e-05		ARGE	2030	SSP1	61524710	0.000204546	0	0	5.26363e-06	3.84831e-05	0	1.28889e-05	2.80309e-05
ARGE	2030	SSP1	61524756	0.000170445	4.43927e-05	2.55689e-05	6.26854e-06	5.39537e-05	4.00334e-05	1.08992e-05	2.04256e-05		ARGE	2030	SSP1	61524756	5.11336e-05	0	0	1.56713e-06	1.88838e-05	0	3.81473e-06	7.14895e-06
ARGE	2030	SSP1	61524858	0.00288315	0.000750921	0.000432509	0.000106035	0.00091265	0.000677182	0.000184365	0.000345507		ARGE	2030	SSP1	61524858	0.000864946	0	0	2.65087e-05	0.000319427	0	6.45277e-05	0.000120927
ARGE	2030	SSP1	61524889	0.000753089	0.000196143	0.000112973	2.76967e-05	0.000238387	0.000176882	4.81567e-05	9.02475e-05		ARGE	2030	SSP1	61524889	0.000225927	0	0	6.92417e-06	8.34354e-05	0	1.68548e-05	3.15866e-05
ARGE	2030	SSP1	61524890	0.000214389	5.5838e-05	3.21611e-05	7.88469e-06	6.7864e-05	5.03548e-05	1.37093e-05	2.56917e-05		ARGE	2030	SSP1	61524890	6.43168e-05	0	0	1.97117e-06	2.37524e-05	0	4.79824e-06	8.99208e-06
ARGE	2030	SSP1	61524892	0.00596805	0.00155439	0.000895283	0.00021949	0.00188916	0.00140175	0.000381631	0.00071519		ARGE	2030	SSP1	61524892	0.00179042	0	0	5.48724e-05	0.000661206	0	0.000133571	0.000250317
ARGE	2030	SSP1	61524919	1.05326e-05	2.74322e-06	1.58002e-06	3.87361e-07	3.33404e-06	2.47384e-06	6.73511e-07	1.26219e-06		ARGE	2030	SSP1	61524919	3.15977e-06	0	0	9.68402e-08	1.16691e-06	0	2.35729e-07	4.41765e-07
ARGE	2030	SSP1	61524920	9.91198e-05	2.58159e-05	1.48692e-05	3.64537e-06	3.13759e-05	2.32808e-05	6.33827e-06	1.18782e-05		ARGE	2030	SSP1	61524920	2.97359e-05	0	0	9.11342e-07	1.09816e-05	0	2.21839e-06	4.15736e-06
ARGE	2030	SSP1	61524963	0.000116499	3.03422e-05	1.74762e-05	4.28451e-06	3.68771e-05	2.73627e-05	7.44956e-06	1.39608e-05		ARGE	2030	SSP1	61524963	3.49495e-05	0	0	1.07113e-06	1.2907e-05	0	2.60735e-06	4.88627e-06
ARGE	2030	SSP1	61525024	2.19134e-05	5.70736e-06	3.28728e-06	8.05917e-07	6.93658e-06	5.14692e-06	1.40126e-06	2.62602e-06		ARGE	2030	SSP1	61525024	6.57401e-06	0	0	2.01479e-07	2.4278e-06	0	4.90442e-07	9.19107e-07
ARGE	2030	SSP1	61525049	9.72792e-05	2.53365e-05	1.45931e-05	3.57768e-06	3.07933e-05	2.28485e-05	6.22058e-06	1.16576e-05		ARGE	2030	SSP1	61525049	2.91838e-05	0	0	8.94419e-07	1.07777e-05	0	2.1772e-06	4.08016e-06
ARGE	2030	SSP1	61525088	0.000671527	0.0001749	0.000100737	2.4697e-05	0.000212569	0.000157725	4.29412e-05	8.04733e-05		ARGE	2030	SSP1	61525088	0.000201458	0	0	6.17425e-06	7.4399e-05	0	1.50294e-05	2.81657e-05
ARGE	2030	SSP1	61525092	0.000420578	0.00010954	6.30919e-05	1.54678e-05	0.000133132	9.87834e-05	2.68941e-05	5.04005e-05		ARGE	2030	SSP1	61525092	0.000126173	0	0	3.86694e-06	4.65962e-05	0	9.41293e-06	1.76402e-05
ARGE	2030	SSP1	61525093	0.000496991	0.000129442	7.45548e-05	1.8278e-05	0.00015732	0.000116731	3.17803e-05	5.95576e-05		ARGE	2030	SSP1	61525093	0.000149097	0	0	4.56951e-06	5.5062e-05	0	1.11231e-05	2.08452e-05
ARGE	2030	SSP1	61525106	1.4084	0.405433	0.233518	0.0507494	0.365463	0.340315	0.0922787	0.193994		ARGE	2030	SSP1	61525106	0.495748	0	0	0.0126873	0.0906944	0	0.0310735	0.067898
ARGE	2030	SSP1	61525384	3.15676e-07	8.22182e-08	4.73554e-08	1.16097e-08	9.99259e-08	7.41446e-08	2.01861e-08	3.78295e-08		ARGE	2030	SSP1	61525384	9.47028e-08	0	0	2.90244e-09	3.49741e-08	0	7.06513e-09	1.32403e-08
ARGE	2030	SSP1	61525505	0.000340223	8.86115e-05	5.10378e-05	1.25125e-05	0.000107696	7.99101e-05	2.17558e-05	4.07711e-05		ARGE	2030	SSP1	61525505	0.000102067	0	0	3.12813e-06	3.76936e-05	0	7.61452e-06	1.42699e-05
ARGE	2030	SSP1	61525535	0.0805883	0.0209893	0.0120893	0.00296383	0.0255099	0.0189282	0.00515326	0.00965741		ARGE	2030	SSP1	61525535	0.0241765	0	0	0.000740957	0.00892845	0	0.00180364	0.0033801
ARGE	2030	SSP1	61525537	0.0106134	0.00276429	0.00159215	0.000390335	0.00335964	0.00249284	0.000678683	0.00127188		ARGE	2030	SSP1	61525537	0.00318403	0	0	9.75838e-05	0.00117587	0	0.000237539	0.000445157
ARGE	2030	SSP1	61525581	7.8984e-05	2.05715e-05	1.18486e-05	2.90482e-06	2.5002e-05	1.85514e-05	5.05067e-06	9.46516e-06		ARGE	2030	SSP1	61525581	2.36952e-05	0	0	7.26206e-07	8.75071e-06	0	1.76774e-06	3.3128e-06
ARGE	2030	SSP1	61525612	0.00183369	0.000477587	0.000275077	6.74383e-05	0.000580446	0.000430689	0.000117256	0.000219743		ARGE	2030	SSP1	61525612	0.000550107	0	0	1.68596e-05	0.000203156	0	4.10397e-05	7.691e-05
ARGE	2030	SSP1	61525690	0.0797421	0.0222437	0.0128117	0.00289269	0.022173	0.019093	0.00518387	0.0105191		ARGE	2030	SSP1	61525690	0.0267193	0	0	0.000723173	0.00633917	0	0.0017676	0.00368168
ARGE	2030	SSP1	61526078	0.000406829	0.000105959	6.10295e-05	1.49621e-05	0.00012878	9.55543e-05	2.60149e-05	4.8753e-05		ARGE	2030	SSP1	61526078	0.000122049	0	0	3.74053e-06	4.5073e-05	0	9.10523e-06	1.70636e-05
ARGE	2030	SSP1	61526111	7.92872e-05	2.06504e-05	1.18941e-05	2.91598e-06	2.5098e-05	1.86226e-05	5.07006e-06	9.50149e-06		ARGE	2030	SSP1	61526111	2.37861e-05	0	0	7.28994e-07	8.7843e-06	0	1.77452e-06	3.32552e-06
ARGE	2030	SSP1	61526112	0.00189837	0.000494432	0.000284779	6.9817e-05	0.00060092	0.00044588	0.000121392	0.000227494		ARGE	2030	SSP1	61526112	0.00056951	0	0	1.74543e-05	0.000210322	0	4.24873e-05	7.96228e-05
ARGE	2030	SSP1	61526113	0.00226371	0.000589586	0.000339585	8.32534e-05	0.000716568	0.000531691	0.000144754	0.000271275		ARGE	2030	SSP1	61526113	0.000679113	0	0	2.08134e-05	0.000250799	0	5.0664e-05	9.49463e-05
ARGE	2030	SSP1	61526278	0.000692407	0.000180338	0.00010387	2.54649e-05	0.000219178	0.000162629	4.42764e-05	8.29756e-05		ARGE	2030	SSP1	61526278	0.000207722	0	0	6.36623e-06	7.67124e-05	0	1.54967e-05	2.90415e-05
ARGE	2030	SSP1	61526298	0.000972348	0.000253249	0.000145864	3.57604e-05	0.000307792	0.000228381	6.21773e-05	0.000116523		ARGE	2030	SSP1	61526298	0.000291704	0	0	8.94011e-06	0.000107727	0	2.17621e-05	4.07829e-05
ARGE	2030	SSP1	61526403	0.0901824	0.0234881	0.0135285	0.00331667	0.0285468	0.0211816	0.00576676	0.0108071		ARGE	2030	SSP1	61526403	0.0270547	0	0	0.000829168	0.00999139	0	0.00201837	0.0037825
ARGE	2030	SSP1	61526428	0.00383647	0.000999214	0.000575519	0.000141096	0.00121442	0.000901094	0.000245326	0.000459749		ARGE	2030	SSP1	61526428	0.00115094	0	0	3.52739e-05	0.000425047	0	8.58639e-05	0.000160912
ARGE	2030	SSP1	61526538	0.000121294	3.15912e-05	1.81956e-05	4.46088e-06	3.83951e-05	2.8489e-05	7.75622e-06	1.45355e-05		ARGE	2030	SSP1	61526538	3.63882e-05	0	0	1.11522e-06	1.34383e-05	0	2.71468e-06	5.08741e-06
ARGE	2030	SSP1	61526614	0.00413968	0.00107819	0.000621004	0.000152247	0.0013104	0.00097231	0.000264714	0.000496085		ARGE	2030	SSP1	61526614	0.0012419	0	0	3.80617e-05	0.000458639	0	9.265e-05	0.00017363
ARGE	2030	SSP1	61526651	0.000983071	0.000256042	0.000147473	3.61548e-05	0.000311187	0.000230899	6.2863e-05	0.000117808		ARGE	2030	SSP1	61526651	0.000294921	0	0	9.0387e-06	0.000108915	0	2.20021e-05	4.12327e-05
ARGE	2030	SSP1	61526703	0.0066561	0.00173359	0.000998499	0.000244794	0.00210696	0.00156336	0.000425628	0.000797643		ARGE	2030	SSP1	61526703	0.00199683	0	0	6.11985e-05	0.000737435	0	0.00014897	0.000279175
ARGE	2030	SSP1	61526863	0.00275668	0.000723907	0.00041695	0.000101223	0.000860283	0.000648938	0.000176618	0.000334221		ARGE	2030	SSP1	61526863	0.000838243	0	0	2.53057e-05	0.000295387	0	6.16284e-05	0.000116977
ARGE	2030	SSP1	61526892	0.00391403	0.00101941	0.000587153	0.000143948	0.00123897	0.00091931	0.000250285	0.000469043		ARGE	2030	SSP1	61526892	0.00117421	0	0	3.59869e-05	0.000433639	0	8.75997e-05	0.000164165
ARGE	2030	SSP1	61526992	0	0	0	0	0	0	0	0		ARGE	2030	SSP1	61526992	0	0	0	0	0	0	0	0
ARGE	2030	SSP1	61526993	0	0	0	0	0	0	0	0		ARGE	2030	SSP1	61526993	0	0	0	0	0	0	0	0
ARGE	2030	SSP1	61527006	0.000858614	0.000223627	0.000128803	3.15776e-05	0.00027179	0.000201667	5.49046e-05	0.000102893		ARGE	2030	SSP1	61527006	0.000257584	0	0	7.8944e-06	9.51266e-05	0	1.92166e-05	3.60126e-05
ARGE	2030	SSP1	61527208	0	0	0	0	0	0	0	0		ARGE	2030	SSP1	61527208	0	0	0	0	0	0	0	0
ARGE	2030	SSP1	61527215	0.9494	0.280231	0.161405	0.0340222	0.231941	0.231114	0.0626031	0.135296		ARGE	2030	SSP1	61527215	0.347322	0	0	0.00850555	0.0494139	0	0.0208663	0.0473535
ARGE	2030	SSP1	61527264	0.00874865	0.0022786	0.00131241	0.000321753	0.00276935	0.00205484	0.000559437	0.00104841		ARGE	2030	SSP1	61527264	0.00262459	0	0	8.04382e-05	0.000969271	0	0.000195803	0.000366942
ARGE	2030	SSP1	61527612	0	0	0	0	0	0	0	0		ARGE	2030	SSP1	61527612	0	0	0	0	0	0	0	0
ARGE	2030	SSP1	61527622	3.87541e-06	1.00936e-06	5.81361e-07	1.42528e-07	1.22675e-06	9.1024e-07	2.47816e-07	4.64416e-07		ARGE	2030	SSP1	61527622	1.16262e-06	0	0	3.56319e-08	4.29361e-07	0	8.67354e-08	1.62546e-07
ARGE	2030	SSP1	61527623	0.000807166	0.000210227	0.000121085	2.96855e-05	0.000255505	0.000189584	5.16147e-05	9.67279e-05		ARGE	2030	SSP1	61527623	0.00024215	0	0	7.42137e-06	8.94267e-05	0	1.80651e-05	3.38548e-05
ARGE	2030	SSP1	61527624	0.000651463	0.000169674	9.77277e-05	2.39591e-05	0.000206218	0.000153013	4.16582e-05	7.8069e-05		ARGE	2030	SSP1	61527624	0.000195439	0	0	5.98978e-06	7.21762e-05	0	1.45804e-05	2.73242e-05
ARGE	2030	SSP1	61527658	0.00308282	0.000802925	0.000462462	0.000113378	0.000975854	0.000724079	0.000197133	0.000369434		ARGE	2030	SSP1	61527658	0.000924846	0	0	2.83445e-05	0.000341549	0	6.89965e-05	0.000129302
ARGE	2030	SSP1	61527662	0.00270557	0.00070467	0.00040587	9.95039e-05	0.000856437	0.000635473	0.000173009	0.000324226		ARGE	2030	SSP1	61527662	0.000811671	0	0	2.4876e-05	0.000299753	0	6.05533e-05	0.000113479
ARGE	2030	SSP1	61527705	0.000234952	6.11935e-05	3.52457e-05	8.64091e-06	7.43729e-05	5.51844e-05	1.50241e-05	2.81558e-05		ARGE	2030	SSP1	61527705	7.04855e-05	0	0	2.16023e-06	2.60305e-05	0	5.25844e-06	9.85452e-06
ARGE	2030	SSP1	61527779	0.00658313	0.00171458	0.000987553	0.000242111	0.00208386	0.00154622	0.000420962	0.000788899		ARGE	2030	SSP1	61527779	0.00197494	0	0	6.05276e-05	0.000729351	0	0.000147337	0.000276115
ARGE	2030	SSP1	61527803	0.00852756	0.00222101	0.00127924	0.000313622	0.00269936	0.00200292	0.0005453	0.00102191		ARGE	2030	SSP1	61527803	0.00255827	0	0	7.84054e-05	0.000944776	0	0.000190855	0.000357669
ARGE	2030	SSP1	61527805	0.00135528	0.000352983	0.000203308	4.98435e-05	0.000429006	0.000318321	8.66639e-05	0.000162411		ARGE	2030	SSP1	61527805	0.000406583	0	0	1.24609e-05	0.000150152	0	3.03324e-05	5.6844e-05
ARGE	2030	SSP1	61527880	9.67551e-05	2.52e-05	1.45145e-05	3.5584e-06	3.06274e-05	2.27254e-05	6.18706e-06	1.15948e-05		ARGE	2030	SSP1	61527880	2.90265e-05	0	0	8.896e-07	1.07196e-05	0	2.16547e-06	4.05818e-06
ARGE	2030	SSP1	61527881	0.000258131	6.72304e-05	3.87228e-05	9.49337e-06	8.17101e-05	6.06286e-05	1.65063e-05	3.09334e-05		ARGE	2030	SSP1	61527881	7.74392e-05	0	0	2.37334e-06	2.85985e-05	0	5.77721e-06	1.08267e-05
ARGE	2030	SSP1	61527882	0.00049644	0.000129298	7.44722e-05	1.82578e-05	0.000157146	0.000116602	3.17451e-05	5.94916e-05		ARGE	2030	SSP1	61527882	0.000148932	0	0	4.56444e-06	5.5001e-05	0	1.11108e-05	2.08221e-05
ARGE	2030	SSP1	61527883	0.000239395	6.23506e-05	3.59122e-05	8.80431e-06	7.57793e-05	5.6228e-05	1.53082e-05	2.86882e-05		ARGE	2030	SSP1	61527883	7.18184e-05	0	0	2.20108e-06	2.65228e-05	0	5.35788e-06	1.00409e-05
ARGE	2030	SSP1	61527945	4.63779e-06	1.20792e-06	6.95727e-07	1.70566e-07	1.46807e-06	1.0893e-06	2.96566e-07	5.55776e-07		ARGE	2030	SSP1	61527945	1.39134e-06	0	0	4.26415e-08	5.13825e-07	0	1.03798e-07	1.94522e-07
ARGE	2030	SSP1	61527974	0	0	0	0	0	0	0	0		ARGE	2030	SSP1	61527974	0	0	0	0	0	0	0	0
ARGE	2030	SSP1	61528007	0	0	0	0	0	0	0	0		ARGE	2030	SSP1	61528007	0	0	0	0	0	0	0	0
ARGE	2030	SSP1	61528026	0.000733614	0.000191071	0.000110051	2.69804e-05	0.000232222	0.000172308	4.69114e-05	8.79137e-05		ARGE	2030	SSP1	61528026	0.000220084	0	0	6.74511e-06	8.12778e-05	0	1.6419e-05	3.07698e-05
ARGE	2030	SSP1	61528231	0.00204107	0.000531599	0.000306186	7.50652e-05	0.000646092	0.000479397	0.000130517	0.000244594		ARGE	2030	SSP1	61528231	0.000612321	0	0	1.87663e-05	0.000226132	0	4.56811e-05	8.56081e-05
ARGE	2030	SSP1	61528265	0	0	0	0	0	0	0	0		ARGE	2030	SSP1	61528265	0	0	0	0	0	0	0	0
ARGE	2030	SSP1	61528298	0.000954645	0.000248638	0.000143209	3.51094e-05	0.000302189	0.000224223	6.10453e-05	0.000114401		ARGE	2030	SSP1	61528298	0.000286393	0	0	8.77734e-06	0.000105766	0	2.13659e-05	4.00405e-05
ARGE	2030	SSP1	61528350	0.000879583	0.000229089	0.000131949	3.23488e-05	0.000278428	0.000206593	5.62455e-05	0.000105406		ARGE	2030	SSP1	61528350	0.000263875	0	0	8.0872e-06	9.74498e-05	0	1.96859e-05	3.68921e-05
ARGE	2030	SSP1	61528356	0.409725	0.114799	0.0661213	0.0148492	0.112869	0.0982274	0.0266646	0.0543805		ARGE	2030	SSP1	61528356	0.138252	0	0	0.00371231	0.0317109	0	0.00907628	0.0190332
ARGE	2030	SSP1	61528544	0.0404272	0.0105293	0.00606459	0.00148681	0.012797	0.00949536	0.00258514	0.00484465		ARGE	2030	SSP1	61528544	0.0121282	0	0	0.000371702	0.00447897	0	0.000904799	0.00169563
ARGE	2030	SSP1	61528614	0.00077801	0.000202634	0.000116711	2.86132e-05	0.000246276	0.000182735	4.97503e-05	9.32339e-05		ARGE	2030	SSP1	61528614	0.000233403	0	0	7.15329e-06	8.61964e-05	0	1.74126e-05	3.26319e-05
ARGE	2030	SSP1	61528734	0.000184547	4.80654e-05	2.76843e-05	6.78715e-06	5.84175e-05	4.33455e-05	1.18009e-05	2.21154e-05		ARGE	2030	SSP1	61528734	5.5364e-05	0	0	1.69679e-06	2.04461e-05	0	4.13033e-06	7.7404e-06
ARGE	2030	SSP1	61528751	0.00271769	0.000707826	0.000407688	9.99496e-05	0.000860273	0.000638319	0.000173784	0.000325678		ARGE	2030	SSP1	61528751	0.000815307	0	0	2.49874e-05	0.000301095	0	6.08245e-05	0.000113987
ARGE	2030	SSP1	61528783	0.000257098	6.69615e-05	3.85679e-05	9.4554e-06	8.13832e-05	6.0386e-05	1.64403e-05	3.08097e-05		ARGE	2030	SSP1	61528783	7.71294e-05	0	0	2.36385e-06	2.84841e-05	0	5.7541e-06	1.07834e-05
ARGE	2030	SSP1	61528789	0.0100583	0.00261971	0.00150888	0.00036992	0.00318392	0.00236246	0.000643186	0.00120536		ARGE	2030	SSP1	61528789	0.0030175	0	0	9.24799e-05	0.00111437	0	0.000225115	0.000421874
ARGE	2030	SSP1	61528792	0.0117163	0.00305152	0.00175759	0.000430894	0.00370874	0.00275187	0.000749204	0.00140404		ARGE	2030	SSP1	61528792	0.00351488	0	0	0.000107724	0.00129806	0	0.000262221	0.000491413
ARGE	2030	SSP1	61528839	0.0058728	0.00152958	0.000880994	0.000215986	0.00185901	0.00137938	0.00037554	0.000703776		ARGE	2030	SSP1	61528839	0.00176184	0	0	5.39966e-05	0.000650653	0	0.000131439	0.000246322
ARGE	2030	SSP1	61528917	7.72389e-06	2.0117e-06	1.15868e-06	2.84064e-07	2.44496e-06	1.81415e-06	4.93908e-07	9.25603e-07		ARGE	2030	SSP1	61528917	2.31716e-06	0	0	7.10161e-08	8.55736e-07	0	1.72868e-07	3.23961e-07
ARGE	2030	SSP1	61528918	0.000903268	0.000235257	0.000135501	3.32198e-05	0.000285925	0.000212155	5.776e-05	0.000108244		ARGE	2030	SSP1	61528918	0.00027098	0	0	8.30496e-06	0.000100074	0	2.0216e-05	3.78855e-05
ARGE	2030	SSP1	61528950	0	0	0	0	0	0	0	0		ARGE	2030	SSP1	61528950	0	0	0	0	0	0	0	0
ARGE	2030	SSP1	61528967	0	0	0	0	0	0	0	0		ARGE	2030	SSP1	61528967	0	0	0	0	0	0	0	0
ARGE	2030	SSP1	61529454	0.000517179	0.0001347	7.75834e-05	1.90205e-05	0.000163711	0.000121473	3.30713e-05	6.19769e-05		ARGE	2030	SSP1	61529454	0.000155154	0	0	4.75513e-06	5.72987e-05	0	1.1575e-05	2.16919e-05
ARGE	2030	SSP1	61529495	5.96756e-05	1.55426e-05	8.95209e-06	2.19471e-06	1.88901e-05	1.40163e-05	3.81599e-06	7.15131e-06		ARGE	2030	SSP1	61529495	1.79027e-05	0	0	5.48679e-07	6.61152e-06	0	1.3356e-06	2.50296e-06
ARGE	2030	SSP1	61529525	0.00161785	0.000421372	0.000242698	5.95005e-05	0.000512125	0.000379994	0.000103455	0.000193878		ARGE	2030	SSP1	61529525	0.000485356	0	0	1.48751e-05	0.000179244	0	3.62091e-05	6.78573e-05
ARGE	2030	SSP1	61529569	0.0484613	0.0126218	0.0072698	0.00178228	0.0153402	0.0113824	0.00309888	0.00580743		ARGE	2030	SSP1	61529569	0.0145384	0	0	0.00044557	0.00536907	0	0.00108461	0.0020326
ARGE	2030	SSP1	61529727	0.0028456	0.000741141	0.000426876	0.000104654	0.000900763	0.000668363	0.000181964	0.000341007		ARGE	2030	SSP1	61529727	0.000853681	0	0	2.61635e-05	0.000315267	0	6.36873e-05	0.000119352
ARGE	2030	SSP1	61529754	0.00161043	0.000419438	0.000241584	5.92273e-05	0.000509774	0.00037825	0.00010298	0.000192988		ARGE	2030	SSP1	61529754	0.000483128	0	0	1.48068e-05	0.000178421	0	3.60429e-05	6.75457e-05
ARGE	2030	SSP1	61529855	0.00693886	0.00180723	0.00104092	0.000255193	0.00219647	0.00162977	0.00044371	0.000831528		ARGE	2030	SSP1	61529855	0.00208166	0	0	6.37983e-05	0.000768763	0	0.000155298	0.000291035
ARGE	2030	SSP1	61529952	0.00175829	0.000457949	0.000263766	6.46654e-05	0.00055658	0.00041298	0.000112435	0.000210707		ARGE	2030	SSP1	61529952	0.000527487	0	0	1.61664e-05	0.000194803	0	3.93522e-05	7.37476e-05
ARGE	2030	SSP1	61529990	7.43229e-05	1.93575e-05	1.11494e-05	2.7334e-06	2.35266e-05	1.74566e-05	4.75262e-06	8.90659e-06		ARGE	2030	SSP1	61529990	2.22969e-05	0	0	6.83351e-07	8.23431e-06	0	1.66342e-06	3.11731e-06
ARGE	2030	SSP1	61529991	0.00369048	0.000961189	0.000553618	0.000135726	0.0011682	0.000866802	0.00023599	0.000442253		ARGE	2030	SSP1	61529991	0.00110714	0	0	3.39315e-05	0.000408871	0	8.25963e-05	0.000154789
ARGE	2030	SSP1	61529994	0	0	0	0	0	0	0	0		ARGE	2030	SSP1	61529994	0	0	0	0	0	0	0	0
ARGE	2030	SSP1	61530019	0.000943043	0.000245617	0.000141468	3.46827e-05	0.000298516	0.000221498	6.03034e-05	0.000113011		ARGE	2030	SSP1	61530019	0.000282913	0	0	8.67067e-06	0.000104481	0	2.11062e-05	3.95538e-05
ARGE	2030	SSP1	61530109	0.000875243	0.000227958	0.000131297	3.21892e-05	0.000277054	0.000205573	5.59679e-05	0.000104886		ARGE	2030	SSP1	61530109	0.000262573	0	0	8.04729e-06	9.69689e-05	0	1.95888e-05	3.67101e-05
ARGE	2030	SSP1	61530110	0.000906433	0.000236082	0.000135976	3.33363e-05	0.000286927	0.000212899	5.79624e-05	0.000108624		ARGE	2030	SSP1	61530110	0.00027193	0	0	8.33407e-06	0.000100425	0	2.02868e-05	3.80183e-05
ARGE	2030	SSP1	61530160	0.0547176	0.0142513	0.00820833	0.00201237	0.0173206	0.0128518	0.00349895	0.00655717		ARGE	2030	SSP1	61530160	0.0164153	0	0	0.000503093	0.00606222	0	0.00122463	0.00229501
ARGE	2030	SSP1	61530270	0.0469909	0.0122388	0.00704922	0.0017282	0.0148748	0.011037	0.00300486	0.00563122		ARGE	2030	SSP1	61530270	0.0140973	0	0	0.000432051	0.00520616	0	0.0010517	0.00197093
ARGE	2030	SSP1	61530440	9.01801e-05	2.34875e-05	1.35281e-05	3.31659e-06	2.85461e-05	2.11811e-05	5.76662e-06	1.08069e-05		ARGE	2030	SSP1	61530440	2.7054e-05	0	0	8.29148e-07	9.99114e-06	0	2.01832e-06	3.7824e-06
ARGE	2030	SSP1	61530441	0.00096492	0.000251315	0.00014475	3.54873e-05	0.000305441	0.000226636	6.17024e-05	0.000115633		ARGE	2030	SSP1	61530441	0.000289476	0	0	8.87182e-06	0.000106904	0	2.15958e-05	4.04714e-05
ARGE	2030	SSP1	61530510	5.33991e-06	1.39079e-06	8.01053e-07	1.96388e-07	1.69032e-06	1.25421e-06	3.41464e-07	6.39916e-07		ARGE	2030	SSP1	61530510	1.60197e-06	0	0	4.9097e-08	5.91613e-07	0	1.19512e-07	2.2397e-07
ARGE	2030	SSP1	61530692	0.00192245	0.000500705	0.000288392	7.07028e-05	0.000608543	0.000451537	0.000122932	0.00023038		ARGE	2030	SSP1	61530692	0.000576735	0	0	1.76757e-05	0.00021299	0	4.30263e-05	8.06329e-05
ARGE	2030	SSP1	61530693	0.000371357	9.67204e-05	5.57082e-05	1.36575e-05	0.000117551	8.72227e-05	2.37466e-05	4.45021e-05		ARGE	2030	SSP1	61530693	0.000111407	0	0	3.41439e-06	4.1143e-05	0	8.31132e-06	1.55757e-05
ARGE	2030	SSP1	61530846	0.28068	0.0792812	0.0456637	0.0101551	0.0759918	0.0674475	0.0183031	0.03767		ARGE	2030	SSP1	61530846	0.0959194	0	0	0.00253876	0.0206429	0	0.00621025	0.0131845
ARGE	2030	SSP1	61531061	0	0	0	0	0	0	0	0		ARGE	2030	SSP1	61531061	0	0	0	0	0	0	0	0
ARGE	2030	SSP1	61531062	0.000115322	3.00357e-05	1.72997e-05	4.24123e-06	3.65046e-05	2.70863e-05	7.37431e-06	1.38197e-05		ARGE	2030	SSP1	61531062	3.45965e-05	0	0	1.06031e-06	1.27766e-05	0	2.58101e-06	4.83691e-06
ARGE	2030	SSP1	61531139	7.22299e-05	1.88124e-05	1.08354e-05	2.65643e-06	2.28641e-05	1.6965e-05	4.61878e-06	8.65577e-06		ARGE	2030	SSP1	61531139	2.1669e-05	0	0	6.64107e-07	8.00241e-06	0	1.61657e-06	3.02952e-06
ARGE	2030	SSP1	61531140	0	0	0	0	0	0	0	0		ARGE	2030	SSP1	61531140	0	0	0	0	0	0	0	0
ARGE	2030	SSP1	61531297	0.00217724	0.000567065	0.000326613	8.00732e-05	0.000689195	0.00051138	0.000139225	0.000260913		ARGE	2030	SSP1	61531297	0.000653172	0	0	2.00183e-05	0.000241218	0	4.87287e-05	9.13194e-05
ARGE	2030	SSP1	61531298	0.000605885	0.000157803	9.08903e-05	2.22829e-05	0.00019179	0.000142307	3.87436e-05	7.2607e-05		ARGE	2030	SSP1	61531298	0.000181765	0	0	5.57072e-06	6.71265e-05	0	1.35603e-05	2.54125e-05
ARGE	2030	SSP1	61531365	0.00044967	0.000117117	6.74561e-05	1.65377e-05	0.000142341	0.000105616	2.87544e-05	5.38868e-05		ARGE	2030	SSP1	61531365	0.000134901	0	0	4.13442e-06	4.98193e-05	0	1.0064e-05	1.88604e-05
ARGE	2030	SSP1	61531617	0.00241373	0.000628659	0.00036209	8.87707e-05	0.000764056	0.000566926	0.000154347	0.000289253		ARGE	2030	SSP1	61531617	0.000724119	0	0	2.21927e-05	0.000267419	0	5.40216e-05	0.000101238
ARGE	2030	SSP1	61531618	0.00112893	0.00029403	0.000169353	4.15189e-05	0.000357356	0.000265157	7.21898e-05	0.000135286		ARGE	2030	SSP1	61531618	0.000338678	0	0	1.03797e-05	0.000125075	0	2.52664e-05	4.73502e-05
ARGE	2030	SSP1	61531640	0.00580729	0.00151252	0.000871167	0.000213577	0.00183827	0.00136399	0.000371351	0.000695925		ARGE	2030	SSP1	61531640	0.00174219	0	0	5.33943e-05	0.000643395	0	0.000129973	0.000243574
ARGE	2030	SSP1	61531755	0.00354942	0.000924452	0.000532458	0.000130539	0.00112355	0.000833673	0.00022697	0.00042535		ARGE	2030	SSP1	61531755	0.00106483	0	0	3.26347e-05	0.000393244	0	7.94395e-05	0.000148873
ARGE	2030	SSP1	61531756	0.00613664	0.0015983	0.000920574	0.00022569	0.00194253	0.00144135	0.000392411	0.000735393		ARGE	2030	SSP1	61531756	0.00184099	0	0	5.64224e-05	0.000679884	0	0.000137344	0.000257388
ARGE	2030	SSP1	61531829	0.00155945	0.000406162	0.000233938	5.73527e-05	0.000493639	0.000366278	9.97202e-05	0.000186879		ARGE	2030	SSP1	61531829	0.000467836	0	0	1.43382e-05	0.000172773	0	3.49021e-05	6.54078e-05
ARGE	2030	SSP1	61531862	0	0	0	0	0	0	0	0		ARGE	2030	SSP1	61531862	0	0	0	0	0	0	0	0
ARGE	2030	SSP1	61531868	0.0130523	0.00339948	0.00195801	0.000480029	0.00413164	0.00306566	0.000834636	0.00156414		ARGE	2030	SSP1	61531868	0.00391568	0	0	0.000120007	0.00144607	0	0.000292122	0.000547449
ARGE	2030	SSP1	61531909	0.00212513	0.000553492	0.000318796	7.81567e-05	0.0006727	0.000499141	0.000135893	0.000254668		ARGE	2030	SSP1	61531909	0.000637538	0	0	1.95392e-05	0.000235445	0	4.75624e-05	8.91337e-05
ARGE	2030	SSP1	61531951	0	0	0	0	0	0	0	0		ARGE	2030	SSP1	61531951	0	0	0	0	0	0	0	0
ARGE	2030	SSP1	61532107	0	0	0	0	0	0	0	0		ARGE	2030	SSP1	61532107	0	0	0	0	0	0	0	0
ARGE	2030	SSP1	61532136	0.000307173	8.00035e-05	4.60798e-05	1.1297e-05	9.72342e-05	7.21474e-05	1.96423e-05	3.68105e-05		ARGE	2030	SSP1	61532136	9.21518e-05	0	0	2.82425e-06	3.4032e-05	0	6.87482e-06	1.28837e-05
ARGE	2030	SSP1	61532205	0.00836798	0.00217945	0.0012553	0.000307753	0.00264885	0.00196543	0.000535095	0.00100279		ARGE	2030	SSP1	61532205	0.00251039	0	0	7.69381e-05	0.000927096	0	0.000187283	0.000350976
ARGE	2030	SSP1	61532269	0.00016767	4.36698e-05	2.51526e-05	6.16646e-06	5.30752e-05	3.93816e-05	1.07217e-05	2.0093e-05		ARGE	2030	SSP1	61532269	5.0301e-05	0	0	1.54162e-06	1.85763e-05	0	3.75261e-06	7.03254e-06
ARGE	2030	SSP1	61532485	0.0420602	0.0109546	0.00630957	0.00154687	0.013314	0.00987892	0.00268957	0.00504035		ARGE	2030	SSP1	61532485	0.0126181	0	0	0.000386717	0.00465989	0	0.000941348	0.00176412
ARGE	2030	SSP1	61532708	3.815e-05	9.93622e-06	5.72298e-06	1.40306e-06	1.20762e-05	8.96051e-06	2.43953e-06	4.57176e-06		ARGE	2030	SSP1	61532708	1.1445e-05	0	0	3.50765e-07	4.22668e-06	0	8.53834e-07	1.60012e-06
ARGE	2030	SSP1	61533008	1.83109e-05	4.76911e-06	2.74687e-06	6.73429e-07	5.79625e-06	4.30079e-06	1.1709e-06	2.19432e-06		ARGE	2030	SSP1	61533008	5.49328e-06	0	0	1.68357e-07	2.02869e-06	0	4.09816e-07	7.68011e-07
ARGE	2030	SSP1	61533043	0.000495291	0.000128999	7.42998e-05	1.82155e-05	0.000156782	0.000116332	3.16716e-05	5.93539e-05		ARGE	2030	SSP1	61533043	0.000148587	0	0	4.55388e-06	5.48737e-05	0	1.10851e-05	2.07739e-05
ARGE	2030	SSP1	61533044	0	0	0	0	0	0	0	0		ARGE	2030	SSP1	61533044	0	0	0	0	0	0	0	0
ARGE	2030	SSP1	61533139	0.00705705	0.00183802	0.00105865	0.00025954	0.00223388	0.00165753	0.000451267	0.000845691		ARGE	2030	SSP1	61533139	0.00211711	0	0	6.4885e-05	0.000781857	0	0.000157943	0.000295992
ARGE	2030	SSP1	61533140	0.0131181	0.00341662	0.00196788	0.000482449	0.00415247	0.00308111	0.000838843	0.00157202		ARGE	2030	SSP1	61533140	0.00393542	0	0	0.000120612	0.00145336	0	0.000293595	0.000550208
ARGE	2030	SSP1	61533241	0.0324841	0.00846053	0.00487303	0.00119468	0.0102827	0.00762973	0.00207722	0.00389278		ARGE	2030	SSP1	61533241	0.00974524	0	0	0.000298671	0.00359895	0	0.000727026	0.00136247
ARGE	2030	SSP1	61533246	0.00951063	0.00247705	0.00142671	0.000349776	0.00301055	0.00223381	0.000608162	0.00113972		ARGE	2030	SSP1	61533246	0.00285319	0	0	8.7444e-05	0.00105369	0	0.000212857	0.000398902
ARGE	2030	SSP1	61533282	9.16139e-05	2.38609e-05	1.37432e-05	3.36932e-06	2.9e-05	2.15179e-05	5.8583e-06	1.09787e-05		ARGE	2030	SSP1	61533282	2.74842e-05	0	0	8.4233e-07	1.015e-05	0	2.05041e-06	3.84254e-06
ARGE	2030	SSP1	61533287	0.004227	0.00110093	0.000634104	0.000155458	0.00133804	0.00099282	0.000270298	0.000506549		ARGE	2030	SSP1	61533287	0.0012681	0	0	3.88646e-05	0.000468314	0	9.46044e-05	0.000177292
ARGE	2030	SSP1	61533312	0.0128983	0.00335939	0.00193491	0.000474368	0.00408291	0.00302951	0.000824792	0.00154569		ARGE	2030	SSP1	61533312	0.0038695	0	0	0.000118592	0.00142902	0	0.000288677	0.000540992
ARGE	2030	SSP1	61533345	0.00119494	0.000311224	0.000179256	4.39469e-05	0.000378254	0.000280663	7.64113e-05	0.000143198		ARGE	2030	SSP1	61533345	0.000358483	0	0	1.09867e-05	0.000132389	0	2.6744e-05	5.01192e-05
ARGE	2030	SSP1	61533397	0.00195417	0.000508965	0.000293149	7.18691e-05	0.000618582	0.000458986	0.00012496	0.00023418		ARGE	2030	SSP1	61533397	0.000586249	0	0	1.79673e-05	0.000216504	0	4.37361e-05	8.19631e-05
ARGE	2030	SSP1	61533398	0	0	0	0	0	0	0	0		ARGE	2030	SSP1	61533398	0	0	0	0	0	0	0	0
ARGE	2030	SSP1	61533406	0.01852	0.00482356	0.00277824	0.000681119	0.00586243	0.0043499	0.00118427	0.00221937		ARGE	2030	SSP1	61533406	0.00555601	0	0	0.00017028	0.00205185	0	0.000414496	0.000776781
ARGE	2030	SSP1	61533432	0.112093	0.0318992	0.018373	0.00404909	0.0298542	0.0269944	0.00732317	0.0151989		ARGE	2030	SSP1	61533432	0.0387566	0	0	0.00101227	0.00784234	0	0.00247738	0.00531962
ARGE	2030	SSP1	61533434	0.000135767	3.53607e-05	2.03667e-05	4.99315e-06	4.29764e-05	3.18883e-05	8.68169e-06	1.62698e-05		ARGE	2030	SSP1	61533434	4.07301e-05	0	0	1.24829e-06	1.50417e-05	0	3.03859e-06	5.69444e-06
ARGE	2030	SSP1	61533435	0.000679941	0.000177091	0.000102	2.50065e-05	0.000215232	0.000159701	4.34792e-05	8.14817e-05		ARGE	2030	SSP1	61533435	0.000203982	0	0	6.25161e-06	7.53313e-05	0	1.52177e-05	2.85186e-05
ARGE	2030	SSP1	61533772	0	0	0	0	0	0	0	0		ARGE	2030	SSP1	61533772	0	0	0	0	0	0	0	0
ARGE	2030	SSP1	61533809	0	0	0	0	0	0	0	0		ARGE	2030	SSP1	61533809	0	0	0	0	0	0	0	0
ARGE	2030	SSP1	61533933	2.45246e-06	6.38747e-07	3.679e-07	9.01952e-08	7.76316e-07	5.76024e-07	1.56824e-07	2.93894e-07		ARGE	2030	SSP1	61533933	7.35739e-07	0	0	2.25488e-08	2.71711e-07	0	5.48885e-08	1.02863e-07
ARGE	2030	SSP1	61534005	3.70322e-05	9.64508e-06	5.5553e-06	1.36195e-06	1.17224e-05	8.69796e-06	2.36805e-06	4.43781e-06		ARGE	2030	SSP1	61534005	1.11097e-05	0	0	3.40487e-07	4.10283e-06	0	8.28816e-07	1.55323e-06
ARGE	2030	SSP1	61534041	0	0	0	0	0	0	0	0		ARGE	2030	SSP1	61534041	0	0	0	0	0	0	0	0
ARGE	2030	SSP1	61534138	0.000268657	6.99721e-05	4.0302e-05	9.88052e-06	8.50423e-05	6.3101e-05	1.71794e-05	3.21949e-05		ARGE	2030	SSP1	61534138	8.05972e-05	0	0	2.47013e-06	2.97648e-05	0	6.0128e-06	1.12682e-05
ARGE	2030	SSP1	61534139	0	0	0	0	0	0	0	0		ARGE	2030	SSP1	61534139	0	0	0	0	0	0	0	0
ARGE	2030	SSP1	61534257	0.000581723	0.000151511	8.72658e-05	2.13943e-05	0.000184142	0.000136633	3.71986e-05	6.97116e-05		ARGE	2030	SSP1	61534257	0.000174517	0	0	5.34857e-06	6.44497e-05	0	1.30195e-05	2.43991e-05
ARGE	2030	SSP1	61534258	0.00218325	0.000568629	0.000327514	8.02941e-05	0.000691097	0.000512791	0.000139609	0.000261632		ARGE	2030	SSP1	61534258	0.000654974	0	0	2.00735e-05	0.000241884	0	4.88631e-05	9.15714e-05
ARGE	2030	SSP1	61534289	0.00481068	0.00125295	0.000721663	0.000176924	0.0015228	0.00112991	0.000307622	0.000576495		ARGE	2030	SSP1	61534289	0.0014432	0	0	4.42311e-05	0.00053298	0	0.000107668	0.000201773
ARGE	2030	SSP1	61534330	0.00710897	0.00185154	0.00106643	0.000261449	0.00225031	0.00166972	0.000454587	0.000851913		ARGE	2030	SSP1	61534330	0.00213269	0	0	6.53623e-05	0.000787609	0	0.000159105	0.00029817
ARGE	2030	SSP1	61534434	4.35263e-05	1.13365e-05	6.52949e-06	1.60078e-06	1.37781e-05	1.02233e-05	2.78332e-06	5.21604e-06		ARGE	2030	SSP1	61534434	1.30579e-05	0	0	4.00196e-07	4.82232e-06	0	9.7416e-07	1.82561e-06
ARGE	2030	SSP1	61534560	0	0	0	0	0	0	0	0		ARGE	2030	SSP1	61534560	0	0	0	0	0	0	0	0
ARGE	2030	SSP1	61534561	0.000744282	0.000193849	0.000111652	2.73728e-05	0.000235599	0.000174814	4.75935e-05	8.91921e-05		ARGE	2030	SSP1	61534561	0.000223285	0	0	6.84319e-06	8.24597e-05	0	1.66577e-05	3.12172e-05
ARGE	2030	SSP1	61534573	0.0198443	0.00516846	0.00297689	0.000729821	0.00628162	0.00466094	0.00126895	0.00237807		ARGE	2030	SSP1	61534573	0.00595328	0	0	0.000182455	0.00219857	0	0.000444134	0.000832324
ARGE	2030	SSP1	61534608	0.00249153	0.000648922	0.000373761	9.1632e-05	0.000788683	0.000585199	0.000159322	0.000298576		ARGE	2030	SSP1	61534608	0.000747459	0	0	2.2908e-05	0.000276039	0	5.57628e-05	0.000104502
ARGE	2030	SSP1	61534730	0.000789168	0.00020554	0.000118385	2.90235e-05	0.000249808	0.000185356	5.04638e-05	9.4571e-05		ARGE	2030	SSP1	61534730	0.00023675	0	0	7.25589e-06	8.74326e-05	0	1.76623e-05	3.30999e-05
ARGE	2030	SSP1	61534731	0	0	0	0	0	0	0	0		ARGE	2030	SSP1	61534731	0	0	0	0	0	0	0	0
ARGE	2030	SSP1	61534764	0	0	0	0	0	0	0	0		ARGE	2030	SSP1	61534764	0	0	0	0	0	0	0	0
ARGE	2030	SSP1	61534765	0	0	0	0	0	0	0	0		ARGE	2030	SSP1	61534765	0	0	0	0	0	0	0	0
ARGE	2030	SSP1	61534839	0.000353713	9.21249e-05	5.30614e-05	1.30086e-05	0.000111966	8.30785e-05	2.26184e-05	4.23877e-05		ARGE	2030	SSP1	61534839	0.000106114	0	0	3.25216e-06	3.91882e-05	0	7.91643e-06	1.48357e-05
ARGE	2030	SSP1	61534886	0.00128631	0.000335022	0.000192963	4.73073e-05	0.000407177	0.000302124	8.22541e-05	0.000154147		ARGE	2030	SSP1	61534886	0.000385894	0	0	1.18268e-05	0.000142512	0	2.87889e-05	5.39516e-05
ARGE	2030	SSP1	61534891	0.00534741	0.00139274	0.000802179	0.000196664	0.0016927	0.00125598	0.000341943	0.000640815		ARGE	2030	SSP1	61534891	0.00160422	0	0	4.9166e-05	0.000592444	0	0.00011968	0.000224285
ARGE	2030	SSP1	61534913	0.000403579	0.000105113	6.0542e-05	1.48426e-05	0.000127751	9.47909e-05	2.58071e-05	4.83635e-05		ARGE	2030	SSP1	61534913	0.000121074	0	0	3.71065e-06	4.47129e-05	0	9.03249e-06	1.69272e-05
ARGE	2030	SSP1	61534922	0.000273233	7.11638e-05	4.09883e-05	1.00488e-05	8.64906e-05	6.41757e-05	1.7472e-05	3.27432e-05		ARGE	2030	SSP1	61534922	8.19698e-05	0	0	2.5122e-06	3.02717e-05	0	6.11521e-06	1.14601e-05
ARGE	2030	SSP1	61534957	0.000297332	7.74405e-05	4.46035e-05	1.09351e-05	9.41191e-05	6.9836e-05	1.90131e-05	3.56312e-05		ARGE	2030	SSP1	61534957	8.91996e-05	0	0	2.73377e-06	3.29417e-05	0	6.65457e-06	1.24709e-05
ARGE	2030	SSP1	61535053	0.00380789	0.000991769	0.000571231	0.000140044	0.00120537	0.00089438	0.000243498	0.000456324		ARGE	2030	SSP1	61535053	0.00114237	0	0	3.50111e-05	0.000421879	0	8.52241e-05	0.000159713
ARGE	2030	SSP1	61535089	0	0	0	0	0	0	0	0		ARGE	2030	SSP1	61535089	0	0	0	0	0	0	0	0
ARGE	2030	SSP1	61535090	0.000789158	0.000205537	0.000118384	2.90232e-05	0.000249804	0.000185354	5.04631e-05	9.45698e-05		ARGE	2030	SSP1	61535090	0.000236747	0	0	7.25579e-06	8.74315e-05	0	1.76621e-05	3.30995e-05
ARGE	2030	SSP1	61535119	3.08916e-07	8.04576e-08	4.63413e-08	1.13611e-08	9.77861e-08	7.25569e-08	1.97538e-08	3.70194e-08		ARGE	2030	SSP1	61535119	9.26749e-08	0	0	2.84029e-09	3.42251e-08	0	6.91384e-09	1.29568e-08
ARGE	2030	SSP1	61535167	0.0113854	0.00296534	0.00170795	0.000418725	0.003604	0.00267415	0.000728046	0.00136439		ARGE	2030	SSP1	61535167	0.00341562	0	0	0.000104681	0.0012614	0	0.000254816	0.000477535
ARGE	2030	SSP1	61535242	0.00218802	0.000569871	0.00032823	8.04695e-05	0.000692607	0.000513911	0.000139914	0.000262204		ARGE	2030	SSP1	61535242	0.000656404	0	0	2.01174e-05	0.000242412	0	4.89699e-05	9.17714e-05
ARGE	2030	SSP1	61535318	0.0494986	0.012892	0.00742542	0.00182043	0.0156686	0.011626	0.00316522	0.00593174		ARGE	2030	SSP1	61535318	0.0148496	0	0	0.000455108	0.005484	0	0.00110783	0.00207611
ARGE	2030	SSP1	61535344	3.28794e-05	8.56347e-06	4.93232e-06	1.20922e-06	1.04078e-05	7.72256e-06	2.10249e-06	3.94015e-06		ARGE	2030	SSP1	61535344	9.86381e-06	0	0	3.02304e-07	3.64273e-06	0	7.35871e-07	1.37905e-06
ARGE	2030	SSP1	61535404	3.28794e-05	8.56347e-06	4.93232e-06	1.20922e-06	1.04078e-05	7.72256e-06	2.10249e-06	3.94015e-06		ARGE	2030	SSP1	61535404	9.86381e-06	0	0	3.02304e-07	3.64273e-06	0	7.35871e-07	1.37905e-06
ARGE	2030	SSP1	61535509	0.000343958	8.95843e-05	5.1598e-05	1.26499e-05	0.000108878	8.07873e-05	2.19946e-05	4.12187e-05		ARGE	2030	SSP1	61535509	0.000103187	0	0	3.16247e-06	3.81074e-05	0	7.69811e-06	1.44265e-05
ARGE	2030	SSP1	61535749	0.000483854	0.00012602	7.25842e-05	1.77949e-05	0.000153162	0.000113646	3.09404e-05	5.79834e-05		ARGE	2030	SSP1	61535749	0.000145156	0	0	4.44873e-06	5.36067e-05	0	1.08291e-05	2.02942e-05
ARGE	2030	SSP1	61535750	0	0	0	0	0	0	0	0		ARGE	2030	SSP1	61535750	0	0	0	0	0	0	0	0
ARGE	2030	SSP1	61535979	0.00504421	0.00131377	0.000756694	0.000185513	0.00159672	0.00118476	0.000322555	0.00060448		ARGE	2030	SSP1	61535979	0.00151326	0	0	4.63782e-05	0.000558852	0	0.000112894	0.000211568
ARGE	2030	SSP1	61536020	0.000554115	0.00014432	8.31242e-05	2.03789e-05	0.000175403	0.000130148	3.54332e-05	6.64031e-05		ARGE	2030	SSP1	61536020	0.000166234	0	0	5.09472e-06	6.13909e-05	0	1.24016e-05	2.32411e-05
ARGE	2030	SSP1	61536098	0.00209563	0.00054581	0.000314371	7.70719e-05	0.000663363	0.000492213	0.000134006	0.000251133		ARGE	2030	SSP1	61536098	0.000628689	0	0	1.9268e-05	0.000232177	0	4.69022e-05	8.78966e-05
ARGE	2030	SSP1	61536265	0.256998	0.0696635	0.0401242	0.0093777	0.0756744	0.0610349	0.0165906	0.0325793		ARGE	2030	SSP1	61536265	0.0822729	0	0	0.00234442	0.0238567	0	0.00572023	0.0114027
ARGE	2030	SSP1	61536280	0.00132222	0.000344373	0.000198349	4.86277e-05	0.000418542	0.000310556	8.45499e-05	0.00015845		ARGE	2030	SSP1	61536280	0.000396665	0	0	1.21569e-05	0.00014649	0	2.95925e-05	5.54574e-05
ARGE	2030	SSP1	61536281	2.41046e-06	6.27808e-07	3.616e-07	8.86505e-08	7.63021e-07	5.66159e-07	1.54138e-07	2.88861e-07		ARGE	2030	SSP1	61536281	7.23138e-07	0	0	2.21626e-08	2.67057e-07	0	5.39484e-08	1.01101e-07
ARGE	2030	SSP1	61536282	4.68096e-05	1.21916e-05	7.02203e-06	1.72154e-06	1.48174e-05	1.09944e-05	2.99327e-06	5.6095e-06		ARGE	2030	SSP1	61536282	1.40429e-05	0	0	4.30384e-07	5.18608e-06	0	1.04764e-06	1.96332e-06
ARGE	2030	SSP1	61536287	0.0619126	0.0161252	0.00928766	0.00227698	0.0195981	0.0145417	0.00395903	0.00741938		ARGE	2030	SSP1	61536287	0.0185738	0	0	0.000569246	0.00685935	0	0.00138566	0.00259678
ARGE	2030	SSP1	61536409	0.0156815	0.00408425	0.00235242	0.000576723	0.0049639	0.00368319	0.00100276	0.00187921		ARGE	2030	SSP1	61536409	0.00470444	0	0	0.000144181	0.00173736	0	0.000350966	0.000657723
ARGE	2030	SSP1	61536598	0	0	0	0	0	0	0	0		ARGE	2030	SSP1	61536598	0	0	0	0	0	0	0	0
ARGE	2030	SSP1	61536722	0.00414252	0.00107892	0.00062143	0.000152351	0.0013113	0.000972976	0.000264896	0.000496425		ARGE	2030	SSP1	61536722	0.00124276	0	0	3.80878e-05	0.000458953	0	9.27135e-05	0.000173749
ARGE	2030	SSP1	61536732	0.0130645	0.00340265	0.00195983	0.000480477	0.0041355	0.00306852	0.000835414	0.0015656		ARGE	2030	SSP1	61536732	0.00391934	0	0	0.000120119	0.00144742	0	0.000292395	0.000547959
ARGE	2030	SSP1	61536754	0.000711326	0.000185266	0.000106708	2.61607e-05	0.000225167	0.000167073	4.54862e-05	8.52428e-05		ARGE	2030	SSP1	61536754	0.000213398	0	0	6.54019e-06	7.88085e-05	0	1.59202e-05	2.9835e-05
ARGE	2030	SSP1	61536779	1.80293e-05	4.69575e-06	2.70462e-06	6.6307e-07	5.70709e-06	4.23464e-06	1.15289e-06	2.16056e-06		ARGE	2030	SSP1	61536779	5.40878e-06	0	0	1.65768e-07	1.99748e-06	0	4.03512e-07	7.56198e-07
ARGE	2030	SSP1	61536784	0.0181274	0.0047213	0.00271934	0.000666678	0.00573814	0.00425768	0.00115917	0.00217232		ARGE	2030	SSP1	61536784	0.00543821	0	0	0.00016667	0.00200835	0	0.000405708	0.000760312
ARGE	2030	SSP1	61536825	0.00191813	0.00049958	0.000287744	7.0544e-05	0.000607177	0.000450523	0.000122656	0.000229862		ARGE	2030	SSP1	61536825	0.00057544	0	0	1.7636e-05	0.000212512	0	4.29297e-05	8.04518e-05
ARGE	2030	SSP1	61536828	0.000301056	7.84104e-05	4.51622e-05	1.10721e-05	9.52979e-05	7.07107e-05	1.92512e-05	3.60775e-05		ARGE	2030	SSP1	61536828	9.03168e-05	0	0	2.76801e-06	3.33543e-05	0	6.73792e-06	1.26271e-05
ARGE	2030	SSP1	61536842	0.10463	0.0282624	0.0162784	0.00382058	0.0310155	0.0248243	0.00674873	0.013199		ARGE	2030	SSP1	61536842	0.033307	0	0	0.000955146	0.00988064	0	0.00233	0.00461964
ARGE	2030	SSP1	61536933	0	0	0	0	0	0	0	0		ARGE	2030	SSP1	61536933	0	0	0	0	0	0	0	0
ARGE	2030	SSP1	61536940	0.00345745	0.000900497	0.000518661	0.000127156	0.00109444	0.000812071	0.000221089	0.000414328		ARGE	2030	SSP1	61536940	0.00103723	0	0	3.1789e-05	0.000383054	0	7.7381e-05	0.000145015
ARGE	2030	SSP1	61537012	0	0	0	0	0	0	0	0		ARGE	2030	SSP1	61537012	0	0	0	0	0	0	0	0
ARGE	2030	SSP1	61537013	4.13572e-05	1.07715e-05	6.2041e-06	1.52101e-06	1.30914e-05	9.71379e-06	2.64461e-06	4.9561e-06		ARGE	2030	SSP1	61537013	1.24072e-05	0	0	3.80253e-07	4.582e-06	0	9.25613e-07	1.73463e-06
ARGE	2030	SSP1	61537016	0.00119111	0.000310226	0.000178681	4.38059e-05	0.00037704	0.000279762	7.61661e-05	0.000142738		ARGE	2030	SSP1	61537016	0.000357333	0	0	1.09515e-05	0.000131964	0	2.66581e-05	4.99584e-05
ARGE	2030	SSP1	61537018	0.000153542	3.99902e-05	2.30332e-05	5.64687e-06	4.8603e-05	3.60632e-05	9.81832e-06	1.83999e-05		ARGE	2030	SSP1	61537018	4.60625e-05	0	0	1.41172e-06	1.7011e-05	0	3.43641e-06	6.43997e-06
ARGE	2030	SSP1	61537053	0.00108794	0.000283356	0.000163205	4.00117e-05	0.000344383	0.000255531	6.95691e-05	0.000130375		ARGE	2030	SSP1	61537053	0.000326383	0	0	1.00029e-05	0.000120534	0	2.43492e-05	4.56313e-05
ARGE	2030	SSP1	61537141	0.000211333	5.5042e-05	3.17027e-05	7.77229e-06	6.68966e-05	4.9637e-05	1.35138e-05	2.53254e-05		ARGE	2030	SSP1	61537141	6.34e-05	0	0	1.94307e-06	2.34138e-05	0	4.72984e-06	8.8639e-06
ARGE	2030	SSP1	61537144	1.04427e-05	2.71981e-06	1.56653e-06	3.84055e-07	3.30558e-06	2.45273e-06	6.67763e-07	1.25141e-06		ARGE	2030	SSP1	61537144	3.1328e-06	0	0	9.60137e-08	1.15695e-06	0	2.33717e-07	4.37995e-07
ARGE	2030	SSP1	61537186	0.0601517	0.0164483	0.00947378	0.00219101	0.0174139	0.0143208	0.00389134	0.00771888		ARGE	2030	SSP1	61537186	0.019528	0	0	0.000547753	0.00534138	0	0.00133719	0.00270161
ARGE	2030	SSP1	61537393	0.000185462	4.83038e-05	2.78216e-05	6.82081e-06	5.87072e-05	4.35605e-05	1.18595e-05	2.22251e-05		ARGE	2030	SSP1	61537393	5.56386e-05	0	0	1.7052e-06	2.05475e-05	0	4.15082e-06	7.77879e-06
ARGE	2030	SSP1	61537400	0.00784927	0.00208408	0.00120037	0.000287598	0.00240198	0.00185339	0.000504208	0.000966572		ARGE	2030	SSP1	61537400	0.00243012	0	0	7.18995e-05	0.000802404	0	0.000175214	0.0003383
ARGE	2030	SSP1	61537426	2.96912e-05	7.73311e-06	4.45405e-06	1.09196e-06	9.39862e-06	6.97374e-06	1.89862e-06	3.55809e-06		ARGE	2030	SSP1	61537426	8.90736e-06	0	0	2.72991e-07	3.28951e-06	0	6.64517e-07	1.24533e-06
ARGE	2030	SSP1	61537467	5.04001e-05	1.31268e-05	7.56065e-06	1.85358e-06	1.59539e-05	1.18378e-05	3.22286e-06	6.03977e-06		ARGE	2030	SSP1	61537467	1.512e-05	0	0	4.63396e-07	5.58387e-06	0	1.128e-06	2.11392e-06
ARGE	2030	SSP1	61537602	0.00423176	0.00110217	0.000634817	0.000155633	0.00133955	0.000993937	0.000270602	0.000507119		ARGE	2030	SSP1	61537602	0.00126953	0	0	3.89083e-05	0.000468841	0	9.47108e-05	0.000177492
ARGE	2030	SSP1	61537603	5.56579e-05	1.44962e-05	8.34938e-06	2.04695e-06	1.76183e-05	1.30727e-05	3.55907e-06	6.66984e-06		ARGE	2030	SSP1	61537603	1.66974e-05	0	0	5.11738e-07	6.16639e-06	0	1.24568e-06	2.33444e-06
ARGE	2030	SSP1	61537644	0	0	0	0	0	0	0	0		ARGE	2030	SSP1	61537644	0	0	0	0	0	0	0	0
ARGE	2030	SSP1	61537699	1.31403e-07	3.42241e-08	1.97121e-08	4.83266e-09	4.15951e-08	3.08634e-08	8.40265e-09	1.57469e-08		ARGE	2030	SSP1	61537699	3.94209e-08	0	0	1.20817e-09	1.45583e-08	0	2.94093e-09	5.51141e-09
ARGE	2030	SSP1	61537700	0.000496224	0.000129242	7.44399e-05	1.82498e-05	0.000157078	0.000116551	3.17314e-05	5.94658e-05		ARGE	2030	SSP1	61537700	0.000148867	0	0	4.56246e-06	5.49772e-05	0	1.1106e-05	2.0813e-05
ARGE	2030	SSP1	61537755	0.000208715	5.436e-05	3.13099e-05	7.67599e-06	6.60678e-05	4.9022e-05	1.33464e-05	2.50116e-05		ARGE	2030	SSP1	61537755	6.26144e-05	0	0	1.919e-06	2.31237e-05	0	4.67124e-06	8.75408e-06
ARGE	2030	SSP1	61537796	0	0	0	0	0	0	0	0		ARGE	2030	SSP1	61537796	0	0	0	0	0	0	0	0
ARGE	2030	SSP1	61537877	0.0717756	0.0210858	0.0121448	0.00257482	0.0177428	0.0174478	0.00472711	0.0101633		ARGE	2030	SSP1	61537877	0.0260685	0	0	0.000643705	0.00390473	0	0.00157867	0.00355714
ARGE	2030	SSP1	61537898	0.00120033	0.000312628	0.000180065	4.41451e-05	0.000379959	0.000281928	7.67559e-05	0.000143843		ARGE	2030	SSP1	61537898	0.000360099	0	0	1.10363e-05	0.000132986	0	2.68645e-05	5.03452e-05
ARGE	2030	SSP1	61537899	0	0	0	0	0	0	0	0		ARGE	2030	SSP1	61537899	0	0	0	0	0	0	0	0
ARGE	2030	SSP1	61537983	0.373402	0.107838	0.0621116	0.0134456	0.0961713	0.0903119	0.0244854	0.0516595		ARGE	2030	SSP1	61537983	0.132094	0	0	0.00336139	0.0234582	0	0.00823436	0.0180808
ARGE	2030	SSP1	61538137	0.00049697	0.000129436	7.45518e-05	1.82773e-05	0.000157314	0.000116726	3.1779e-05	5.95551e-05		ARGE	2030	SSP1	61538137	0.000149091	0	0	4.56932e-06	5.50598e-05	0	1.11227e-05	2.08443e-05
ARGE	2030	SSP1	61538138	0	0	0	0	0	0	0	0		ARGE	2030	SSP1	61538138	0	0	0	0	0	0	0	0
ARGE	2030	SSP1	61538140	0.000505052	0.000131541	7.57641e-05	1.85745e-05	0.000159872	0.000118624	3.22958e-05	6.05236e-05		ARGE	2030	SSP1	61538140	0.000151515	0	0	4.64362e-06	5.59551e-05	0	1.13035e-05	2.11833e-05
ARGE	2030	SSP1	61538141	1.50843e-05	3.92872e-06	2.26283e-06	5.54761e-07	4.77487e-06	3.54293e-06	9.64574e-07	1.80765e-06		ARGE	2030	SSP1	61538141	4.52529e-06	0	0	1.3869e-07	1.6712e-06	0	3.37601e-07	6.32677e-07
ARGE	2030	SSP1	61538142	1.62466e-05	4.23144e-06	2.43719e-06	5.97507e-07	5.14278e-06	3.81592e-06	1.0389e-06	1.94693e-06		ARGE	2030	SSP1	61538142	4.87397e-06	0	0	1.49377e-07	1.79997e-06	0	3.63614e-07	6.81426e-07
ARGE	2030	SSP1	61538208	2.52188	0.747308	0.430428	0.0902929	0.609991	0.614628	0.16646	0.361301		ARGE	2030	SSP1	61538208	0.928154	0	0	0.0225732	0.126289	0	0.0553928	0.126455
ARGE	2030	SSP1	61538233	0.000216621	5.64192e-05	3.24959e-05	7.96675e-06	6.85704e-05	5.0879e-05	1.38519e-05	2.59591e-05		ARGE	2030	SSP1	61538233	6.49863e-05	0	0	1.99169e-06	2.39996e-05	0	4.84818e-06	9.08568e-06
ARGE	2030	SSP1	61538269	4.39106e-05	1.14366e-05	6.58714e-06	1.61492e-06	1.38997e-05	1.03135e-05	2.80789e-06	5.26209e-06		ARGE	2030	SSP1	61538269	1.31732e-05	0	0	4.03729e-07	4.86489e-06	0	9.8276e-07	1.84173e-06
ARGE	2030	SSP1	61538270	0.0082345	0.00214468	0.00123528	0.000302843	0.00260659	0.00193408	0.00052656	0.000986792		ARGE	2030	SSP1	61538270	0.00247035	0	0	7.57108e-05	0.000912307	0	0.000184296	0.000345377
ARGE	2030	SSP1	61538349	1.24489e-06	3.24232e-07	1.86749e-07	4.57837e-08	3.94064e-07	2.92394e-07	7.9605e-08	1.49183e-07		ARGE	2030	SSP1	61538349	3.73466e-07	0	0	1.14459e-08	1.37922e-07	0	2.78618e-08	5.2214e-08
ARGE	2030	SSP1	61538406	0.000200819	5.23035e-05	3.01253e-05	7.38559e-06	6.35683e-05	4.71674e-05	1.28415e-05	2.40654e-05		ARGE	2030	SSP1	61538406	6.02456e-05	0	0	1.8464e-06	2.22489e-05	0	4.49451e-06	8.42289e-06
ARGE	2030	SSP1	61538466	0	0	0	0	0	0	0	0		ARGE	2030	SSP1	61538466	0	0	0	0	0	0	0	0
ARGE	2030	SSP1	61538497	0.00106623	0.0002777	0.000159947	3.9213e-05	0.000337509	0.000250431	6.81805e-05	0.000127773		ARGE	2030	SSP1	61538497	0.000319868	0	0	9.80326e-06	0.000118128	0	2.38632e-05	4.47205e-05
ARGE	2030	SSP1	61538532	0	0	0	0	0	0	0	0		ARGE	2030	SSP1	61538532	0	0	0	0	0	0	0	0
ARGE	2030	SSP1	61538538	0.000142577	3.71344e-05	2.13884e-05	5.24363e-06	4.51322e-05	3.34879e-05	9.11719e-06	1.7086e-05		ARGE	2030	SSP1	61538538	4.27732e-05	0	0	1.31091e-06	1.57963e-05	0	3.19102e-06	5.98009e-06
ARGE	2030	SSP1	61538539	0.000121198	3.15661e-05	1.81812e-05	4.45734e-06	3.83646e-05	2.84664e-05	7.75007e-06	1.45239e-05		ARGE	2030	SSP1	61538539	3.63593e-05	0	0	1.11434e-06	1.34276e-05	0	2.71252e-06	5.08337e-06
ARGE	2030	SSP1	61538657	2.93783e-05	7.6516e-06	4.40711e-06	1.08046e-06	9.29956e-06	6.90023e-06	1.87861e-06	3.52058e-06		ARGE	2030	SSP1	61538657	8.81347e-06	0	0	2.70114e-07	3.25484e-06	0	6.57513e-07	1.2322e-06
ARGE	2030	SSP1	61538783	0.000133192	3.46901e-05	1.99805e-05	4.89847e-06	4.21615e-05	3.12837e-05	8.51707e-06	1.59613e-05		ARGE	2030	SSP1	61538783	3.99577e-05	0	0	1.22462e-06	1.47565e-05	0	2.98097e-06	5.58646e-06
ARGE	2030	SSP1	61538878	0.116369	0.0346037	0.0199308	0.00416318	0.027897	0.0283908	0.00768798	0.0167503		ARGE	2030	SSP1	61538878	0.0430564	0	0	0.0010408	0.00562399	0	0.00255463	0.00586259
ARGE	2030	SSP1	61538887	0.000175054	4.5593e-05	2.62603e-05	6.43803e-06	5.54125e-05	4.11159e-05	1.11939e-05	2.09778e-05		ARGE	2030	SSP1	61538887	5.25162e-05	0	0	1.60951e-06	1.93944e-05	0	3.91787e-06	7.34224e-06
ARGE	2030	SSP1	61538888	0	0	0	0	0	0	0	0		ARGE	2030	SSP1	61538888	0	0	0	0	0	0	0	0
ARGE	2030	SSP1	61539004	0	0	0	0	0	0	0	0		ARGE	2030	SSP1	61539004	0	0	0	0	0	0	0	0
ARGE	2030	SSP1	61539042	0.000831803	0.000216644	0.000124781	3.05915e-05	0.000263304	0.00019537	5.31901e-05	9.96803e-05		ARGE	2030	SSP1	61539042	0.000249541	0	0	7.64789e-06	9.21562e-05	0	1.86165e-05	3.48881e-05
ARGE	2030	SSP1	61539043	0.000786939	0.000204959	0.000118051	2.89416e-05	0.000249102	0.000184833	5.03213e-05	9.4304e-05		ARGE	2030	SSP1	61539043	0.000236082	0	0	7.2354e-06	8.71857e-05	0	1.76125e-05	3.30064e-05
ARGE	2030	SSP1	61539069	0	0	0	0	0	0	0	0		ARGE	2030	SSP1	61539069	0	0	0	0	0	0	0	0
ARGE	2030	SSP1	61539075	0.000845324	0.000220166	0.000126809	3.10888e-05	0.000267584	0.000198546	5.40547e-05	0.000101301		ARGE	2030	SSP1	61539075	0.000253597	0	0	7.7722e-06	9.36542e-05	0	1.89192e-05	3.54552e-05
ARGE	2030	SSP1	61539106	0.024381	0.00635005	0.00365745	0.000896669	0.00771769	0.00572649	0.00155905	0.00292173		ARGE	2030	SSP1	61539106	0.00731429	0	0	0.000224167	0.00270119	0	0.000545669	0.0010226
ARGE	2030	SSP1	61539166	0.000228006	5.93845e-05	3.42038e-05	8.38548e-06	7.21744e-05	5.35531e-05	1.458e-05	2.73235e-05		ARGE	2030	SSP1	61539166	6.84019e-05	0	0	2.09637e-06	2.5261e-05	0	5.103e-06	9.56321e-06
ARGE	2030	SSP1	61539248	0	0	0	0	0	0	0	0		ARGE	2030	SSP1	61539248	0	0	0	0	0	0	0	0
ARGE	2030	SSP1	61539249	0	0	0	0	0	0	0	0		ARGE	2030	SSP1	61539249	0	0	0	0	0	0	0	0
ARGE	2030	SSP1	61539252	0	0	0	0	0	0	0	0		ARGE	2030	SSP1	61539252	0	0	0	0	0	0	0	0
ARGE	2030	SSP1	61539275	0.0985003	0.0292466	0.0168452	0.00352512	0.0237045	0.0240206	0.00650499	0.0141497		ARGE	2030	SSP1	61539275	0.0363622	0	0	0.000881279	0.00483445	0	0.00216288	0.0049524
ARGE	2030	SSP1	61539296	0	0	0	0	0	0	0	0		ARGE	2030	SSP1	61539296	0	0	0	0	0	0	0	0
ARGE	2030	SSP1	61539327	2.18108e-05	5.68065e-06	3.27189e-06	8.02144e-07	6.90411e-06	5.12282e-06	1.3947e-06	2.61373e-06		ARGE	2030	SSP1	61539327	6.54323e-06	0	0	2.00536e-07	2.41644e-06	0	4.88146e-07	9.14804e-07
ARGE	2030	SSP1	61539365	0.030378	0.00791197	0.00455707	0.00111722	0.00961601	0.00713504	0.00194254	0.00364039		ARGE	2030	SSP1	61539365	0.00911338	0	0	0.000279306	0.0033656	0	0.000679887	0.00127414
ARGE	2030	SSP1	61539369	0	0	0	0	0	0	0	0		ARGE	2030	SSP1	61539369	0	0	0	0	0	0	0	0
ARGE	2030	SSP1	61539450	0	0	0	0	0	0	0	0		ARGE	2030	SSP1	61539450	0	0	0	0	0	0	0	0
ARGE	2030	SSP1	61539592	0	0	0	0	0	0	0	0		ARGE	2030	SSP1	61539592	0	0	0	0	0	0	0	0
ARGE	2030	SSP1	61539593	0	0	0	0	0	0	0	0		ARGE	2030	SSP1	61539593	0	0	0	0	0	0	0	0
ARGE	2030	SSP1	61539594	3.69359e-05	9.61999e-06	5.54084e-06	1.35841e-06	1.16919e-05	8.67533e-06	2.36188e-06	4.42626e-06		ARGE	2030	SSP1	61539594	1.10808e-05	0	0	3.39601e-07	4.09216e-06	0	8.2666e-07	1.54919e-06
ARGE	2030	SSP1	61539632	2.48433e-05	6.47047e-06	3.72681e-06	9.13672e-07	7.86404e-06	5.83508e-06	1.58862e-06	2.97713e-06		ARGE	2030	SSP1	61539632	7.45299e-06	0	0	2.28418e-07	2.75241e-06	0	5.56017e-07	1.042e-06
ARGE	2030	SSP1	61539633	0	0	0	0	0	0	0	0		ARGE	2030	SSP1	61539633	0	0	0	0	0	0	0	0
ARGE	2030	SSP1	61539722	0	0	0	0	0	0	0	0		ARGE	2030	SSP1	61539722	0	0	0	0	0	0	0	0
ARGE	2030	SSP1	61539813	0.0274017	0.00775046	0.00446405	0.000991111	0.00739681	0.00658723	0.00178746	0.00368447		ARGE	2030	SSP1	61539813	0.00938425	0	0	0.000247778	0.00199743	0	0.000606159	0.00128956
ARGE	2030	SSP1	61539976	0.0315489	0.00848447	0.00488681	0.00115303	0.00942995	0.007476	0.00203278	0.00395541		ARGE	2030	SSP1	61539976	0.00997199	0	0	0.000288257	0.00304265	0	0.000702992	0.00138439
ARGE	2030	SSP1	61540030	0.022022	0.00576572	0.0033209	0.000809096	0.0069084	0.00517984	0.00140994	0.00265867		ARGE	2030	SSP1	61540030	0.00666362	0	0	0.000202274	0.00238896	0	0.000492525	0.000930536
ARGE	2030	SSP1	61540041	0.00245628	0.00063974	0.000368472	9.03355e-05	0.000777523	0.000576919	0.000157068	0.000294351		ARGE	2030	SSP1	61540041	0.000736883	0	0	2.25839e-05	0.000272133	0	5.49738e-05	0.000103023
ARGE	2030	SSP1	61540082	0.00180463	0.000470019	0.000270718	6.63698e-05	0.000571249	0.000423864	0.000115398	0.000216261		ARGE	2030	SSP1	61540082	0.00054139	0	0	1.65924e-05	0.000199937	0	4.03894e-05	7.56913e-05
ARGE	2030	SSP1	61540200	0.000233053	6.06989e-05	3.49608e-05	8.57107e-06	7.37718e-05	5.47384e-05	1.49027e-05	2.79282e-05		ARGE	2030	SSP1	61540200	6.99158e-05	0	0	2.14277e-06	2.58201e-05	0	5.21594e-06	9.77487e-06
ARGE	2030	SSP1	61540212	0.0489956	0.013461	0.00775318	0.00178294	0.0140525	0.0116804	0.00317327	0.00632864		ARGE	2030	SSP1	61540212	0.0160263	0	0	0.000445734	0.00424363	0	0.00108845	0.00221502
ARGE	2030	SSP1	61540269	0	0	0	0	0	0	0	0		ARGE	2030	SSP1	61540269	0	0	0	0	0	0	0	0
ARGE	2030	SSP1	61540365	2.62429e-05	6.835e-06	3.93677e-06	9.65147e-07	8.30708e-06	6.16382e-06	1.67812e-06	3.14486e-06		ARGE	2030	SSP1	61540365	7.87288e-06	0	0	2.41287e-07	2.90748e-06	0	5.87342e-07	1.1007e-06
ARGE	2030	SSP1	61540376	0.0187607	0.0050336	0.00289921	0.00068597	0.00563193	0.00444274	0.00120813	0.00234444		ARGE	2030	SSP1	61540376	0.00590766	0	0	0.000171492	0.00182914	0	0.000418172	0.000820556
ARGE	2030	SSP1	61540433	0	0	0	0	0	0	0	0		ARGE	2030	SSP1	61540433	0	0	0	0	0	0	0	0
ARGE	2030	SSP1	61540434	0	0	0	0	0	0	0	0		ARGE	2030	SSP1	61540434	0	0	0	0	0	0	0	0
ARGE	2030	SSP1	61540493	0.0963493	0.025363	0.0146084	0.00353619	0.0299397	0.0226963	0.00617655	0.0117217		ARGE	2030	SSP1	61540493	0.0294144	0	0	0.000884047	0.0102199	0	0.00215327	0.00410258
ARGE	2030	SSP1	61540515	0.00025956	6.76027e-05	3.89373e-05	9.54595e-06	8.21626e-05	6.09643e-05	1.65977e-05	3.11048e-05		ARGE	2030	SSP1	61540515	7.7868e-05	0	0	2.38649e-06	2.87569e-05	0	5.8092e-06	1.08867e-05
ARGE	2030	SSP1	61540551	6.51758e-05	1.69751e-05	9.77718e-06	2.397e-06	2.06311e-05	1.53082e-05	4.1677e-06	7.81043e-06		ARGE	2030	SSP1	61540551	1.95527e-05	0	0	5.99249e-07	7.22088e-06	0	1.4587e-06	2.73365e-06
ARGE	2030	SSP1	61540554	0.000101031	2.63136e-05	1.51559e-05	3.71565e-06	3.19809e-05	2.37297e-05	6.46047e-06	1.21072e-05		ARGE	2030	SSP1	61540554	3.03092e-05	0	0	9.28913e-07	1.11933e-05	0	2.26117e-06	4.23751e-06
ARGE	2030	SSP1	61540588	0	0	0	0	0	0	0	0		ARGE	2030	SSP1	61540588	0	0	0	0	0	0	0	0
ARGE	2030	SSP1	61540591	0.000103535	2.69659e-05	1.55316e-05	3.80776e-06	3.27737e-05	2.43179e-05	6.62063e-06	1.24073e-05		ARGE	2030	SSP1	61540591	3.10606e-05	0	0	9.51941e-07	1.14708e-05	0	2.31722e-06	4.34256e-06
ARGE	2030	SSP1	61540678	0.139278	0.0407707	0.0234827	0.00500028	0.0347321	0.0338209	0.00916441	0.0196264		ARGE	2030	SSP1	61540678	0.0503088	0	0	0.00125007	0.00782327	0	0.00306503	0.00686923
ARGE	2030	SSP1	61540731	0	0	0	0	0	0	0	0		ARGE	2030	SSP1	61540731	0	0	0	0	0	0	0	0
ARGE	2030	SSP1	61540736	0.000332257	8.65367e-05	4.98427e-05	1.22195e-05	0.000105174	7.8039e-05	2.12463e-05	3.98165e-05		ARGE	2030	SSP1	61540736	9.9677e-05	0	0	3.05488e-06	3.6811e-05	0	7.43622e-06	1.39358e-05
ARGE	2030	SSP1	61540767	0	0	0	0	0	0	0	0		ARGE	2030	SSP1	61540767	0	0	0	0	0	0	0	0
ARGE	2030	SSP1	61540774	1.1432e-05	2.97749e-06	1.71495e-06	4.20441e-07	3.61876e-06	2.68511e-06	7.31029e-07	1.36998e-06		ARGE	2030	SSP1	61540774	3.42961e-06	0	0	1.0511e-07	1.26657e-06	0	2.5586e-07	4.79492e-07
ARGE	2030	SSP1	61540827	9.65584e-05	2.51488e-05	1.4485e-05	3.55117e-06	3.05651e-05	2.26792e-05	6.17448e-06	1.15712e-05		ARGE	2030	SSP1	61540827	2.89675e-05	0	0	8.87792e-07	1.06978e-05	0	2.16107e-06	4.04993e-06
ARGE	2030	SSP1	61540841	0.209347	0.0607015	0.0349624	0.00753165	0.0534138	0.0506929	0.0137416	0.0291211		ARGE	2030	SSP1	61540841	0.0745178	0	0	0.00188291	0.0127416	0	0.00461376	0.0101924
ARGE	2030	SSP1	61540978	0.00751428	0.0019571	0.00112724	0.000276356	0.00237861	0.00176492	0.000480505	0.000900485		ARGE	2030	SSP1	61540978	0.00225428	0	0	6.9089e-05	0.000832514	0	0.000168177	0.00031517
ARGE	2030	SSP1	61540979	0.000365059	9.508e-05	5.47634e-05	1.34259e-05	0.000115558	8.57434e-05	2.33439e-05	4.37473e-05		ARGE	2030	SSP1	61540979	0.000109518	0	0	3.35648e-06	4.04452e-05	0	8.17036e-06	1.53116e-05
ARGE	2030	SSP1	61540988	0.0105871	0.00275741	0.00158819	0.000389365	0.00335129	0.00248664	0.000676996	0.00126872		ARGE	2030	SSP1	61540988	0.00317612	0	0	9.73412e-05	0.00117295	0	0.000236948	0.000444051
ARGE	2030	SSP1	61541009	0	0	0	0	0	0	0	0		ARGE	2030	SSP1	61541009	0	0	0	0	0	0	0	0
ARGE	2030	SSP1	61541089	0.00692419	0.00180341	0.00103872	0.000254654	0.00219182	0.00162632	0.000442771	0.00082977		ARGE	2030	SSP1	61541089	0.00207726	0	0	6.36634e-05	0.000767137	0	0.00015497	0.00029042
ARGE	2030	SSP1	61541100	0	0	0	0	0	0	0	0		ARGE	2030	SSP1	61541100	0	0	0	0	0	0	0	0
ARGE	2030	SSP1	61541101	0	0	0	0	0	0	0	0		ARGE	2030	SSP1	61541101	0	0	0	0	0	0	0	0
ARGE	2030	SSP1	61541184	0.0263549	0.00686416	0.00395356	0.000969264	0.00834252	0.00619012	0.00168528	0.00315827		ARGE	2030	SSP1	61541184	0.00790646	0	0	0.000242316	0.00291988	0	0.000589847	0.0011054
ARGE	2030	SSP1	61541206	0	0	0	0	0	0	0	0		ARGE	2030	SSP1	61541206	0	0	0	0	0	0	0	0
ARGE	2030	SSP1	61541284	9.46767e-05	2.46587e-05	1.42027e-05	3.48196e-06	2.99695e-05	2.22372e-05	6.05416e-06	1.13457e-05		ARGE	2030	SSP1	61541284	2.8403e-05	0	0	8.70491e-07	1.04893e-05	0	2.11895e-06	3.971e-06
ARGE	2030	SSP1	61541285	0	0	0	0	0	0	0	0		ARGE	2030	SSP1	61541285	0	0	0	0	0	0	0	0
ARGE	2030	SSP1	61541294	0.0104744	0.00272808	0.0015713	0.000385222	0.00331563	0.00246019	0.000669793	0.00125522		ARGE	2030	SSP1	61541294	0.00314233	0	0	9.63055e-05	0.00116047	0	0.000234428	0.000439326
ARGE	2030	SSP1	61541353	0.0316871	0.00825294	0.00475346	0.00116537	0.0100304	0.00744252	0.00202625	0.00379727		ARGE	2030	SSP1	61541353	0.00950612	0	0	0.000291342	0.00351064	0	0.000709187	0.00132904
ARGE	2030	SSP1	61541445	0.0114577	0.00298417	0.0017188	0.000421384	0.00362688	0.00269113	0.000732669	0.00137305		ARGE	2030	SSP1	61541445	0.00343731	0	0	0.000105346	0.00126941	0	0.000256434	0.000480567
ARGE	2030	SSP1	61541515	0.00592272	0.00154258	0.000888482	0.000217822	0.00187481	0.0013911	0.000378732	0.000709757		ARGE	2030	SSP1	61541515	0.00177681	0	0	5.44555e-05	0.000656183	0	0.000132556	0.000248415
ARGE	2030	SSP1	61541521	0.0747465	0.0194678	0.0112129	0.00274898	0.0236607	0.0175561	0.00477971	0.00895736		ARGE	2030	SSP1	61541521	0.022424	0	0	0.000687246	0.00828124	0	0.0016729	0.00313508
ARGE	2030	SSP1	61541572	4.56599e-05	1.18922e-05	6.84956e-06	1.67925e-06	1.44534e-05	1.07244e-05	2.91975e-06	5.47172e-06		ARGE	2030	SSP1	61541572	1.3698e-05	0	0	4.19813e-07	5.0587e-06	0	1.02191e-06	1.9151e-06
ARGE	2030	SSP1	61541598	6.77462e-05	1.76446e-05	1.01628e-05	2.49153e-06	2.14448e-05	1.59119e-05	4.33207e-06	8.11846e-06		ARGE	2030	SSP1	61541598	2.03239e-05	0	0	6.22883e-07	7.50567e-06	0	1.51622e-06	2.84146e-06
ARGE	2030	SSP1	61541626	0.00105066	0.000273646	0.000157612	3.86406e-05	0.000332582	0.000246774	6.71851e-05	0.000125907		ARGE	2030	SSP1	61541626	0.000315198	0	0	9.66014e-06	0.000116404	0	2.35148e-05	4.40676e-05
ARGE	2030	SSP1	61541630	0.000107206	2.7922e-05	1.60823e-05	3.94277e-06	3.39357e-05	2.51801e-05	6.85537e-06	1.28472e-05		ARGE	2030	SSP1	61541630	3.21619e-05	0	0	9.85692e-07	1.18775e-05	0	2.39938e-06	4.49653e-06
ARGE	2030	SSP1	61541648	0.00851416	0.00221752	0.00127723	0.000313129	0.00269512	0.00199977	0.000544443	0.00102031		ARGE	2030	SSP1	61541648	0.00255425	0	0	7.82822e-05	0.000943292	0	0.000190555	0.000357107
ARGE	2030	SSP1	61541669	2.67927e-05	6.97819e-06	4.01924e-06	9.85366e-07	8.48111e-06	6.29295e-06	1.71327e-06	3.21074e-06		ARGE	2030	SSP1	61541669	8.03781e-06	0	0	2.46342e-07	2.96839e-06	0	5.99646e-07	1.12376e-06
ARGE	2030	SSP1	61541814	0.0100533	0.00261839	0.00150812	0.000369733	0.00318232	0.00236127	0.000642863	0.00120475		ARGE	2030	SSP1	61541814	0.00301598	0	0	9.24334e-05	0.00111381	0	0.000225002	0.000421662
ARGE	2030	SSP1	61541846	7.07976e-05	1.84393e-05	1.06205e-05	2.60375e-06	2.24107e-05	1.66286e-05	4.52719e-06	8.48413e-06		ARGE	2030	SSP1	61541846	2.12393e-05	0	0	6.50938e-07	7.84373e-06	0	1.58452e-06	2.96945e-06
ARGE	2030	SSP1	61541888	5.49041e-05	1.42998e-05	8.2363e-06	2.01923e-06	1.73796e-05	1.28956e-05	3.51087e-06	6.57951e-06		ARGE	2030	SSP1	61541888	1.64712e-05	0	0	5.04807e-07	6.08287e-06	0	1.22881e-06	2.30283e-06
ARGE	2030	SSP1	61542009	0	0	0	0	0	0	0	0		ARGE	2030	SSP1	61542009	0	0	0	0	0	0	0	0
ARGE	2030	SSP1	61542010	6.10469e-05	1.58997e-05	9.1578e-06	2.24515e-06	1.93241e-05	1.43384e-05	3.90368e-06	7.31564e-06		ARGE	2030	SSP1	61542010	1.83141e-05	0	0	5.61286e-07	6.76344e-06	0	1.36629e-06	2.56047e-06
ARGE	2030	SSP1	61542043	0	0	0	0	0	0	0	0		ARGE	2030	SSP1	61542043	0	0	0	0	0	0	0	0
ARGE	2030	SSP1	61542081	0.000772319	0.000201152	0.000115858	2.84039e-05	0.000244474	0.000181399	4.93864e-05	9.2552e-05		ARGE	2030	SSP1	61542081	0.000231696	0	0	7.10098e-06	8.5566e-05	0	1.72852e-05	3.23932e-05
ARGE	2030	SSP1	61542082	0.00129583	0.000337501	0.000194391	4.76573e-05	0.00041019	0.000304359	8.28627e-05	0.000155288		ARGE	2030	SSP1	61542082	0.00038875	0	0	1.19143e-05	0.000143566	0	2.9002e-05	5.43508e-05
ARGE	2030	SSP1	61542136	0.0501616	0.0130647	0.00752487	0.00184481	0.0158784	0.0117817	0.00320761	0.00601119		ARGE	2030	SSP1	61542136	0.0150485	0	0	0.000461204	0.00555745	0	0.00112266	0.00210392
ARGE	2030	SSP1	61542190	2.17719e-06	5.67052e-07	3.26606e-07	8.00714e-08	6.8918e-07	5.11369e-07	1.39222e-07	2.60907e-07		ARGE	2030	SSP1	61542190	6.53157e-07	0	0	2.00179e-08	2.41213e-07	0	4.87276e-08	9.13174e-08
ARGE	2030	SSP1	61542284	6.11849e-06	1.59357e-06	9.1785e-07	2.25022e-07	1.93678e-06	1.43708e-06	3.9125e-07	7.33218e-07		ARGE	2030	SSP1	61542284	1.83555e-06	0	0	5.62555e-08	6.77873e-07	0	1.36938e-07	2.56626e-07
ARGE	2030	SSP1	61542285	1.85409e-07	4.82899e-08	2.78136e-08	6.81885e-09	5.86903e-08	4.3548e-08	1.18561e-08	2.22187e-08		ARGE	2030	SSP1	61542285	5.56226e-08	0	0	1.70471e-09	2.05416e-08	0	4.14962e-09	7.77655e-09
ARGE	2030	SSP1	61542286	0	0	0	0	0	0	0	0		ARGE	2030	SSP1	61542286	0	0	0	0	0	0	0	0
ARGE	2030	SSP1	61542308	0.0166901	0.00434695	0.00250372	0.000613818	0.00528317	0.00392009	0.00106726	0.00200008		ARGE	2030	SSP1	61542308	0.00500702	0	0	0.000153454	0.00184911	0	0.00037354	0.000700028
ARGE	2030	SSP1	61542375	1.58624e-06	4.13138e-07	2.37956e-07	5.83378e-08	5.02117e-07	3.72569e-07	1.01433e-07	1.90089e-07		ARGE	2030	SSP1	61542375	4.75872e-07	0	0	1.45844e-08	1.75741e-07	0	3.55015e-08	6.65312e-08
ARGE	2030	SSP1	61542376	0	0	0	0	0	0	0	0		ARGE	2030	SSP1	61542376	0	0	0	0	0	0	0	0
ARGE	2030	SSP1	61542503	0.000262502	6.83689e-05	3.93785e-05	9.65413e-06	8.30937e-05	6.16552e-05	1.67858e-05	3.14573e-05		ARGE	2030	SSP1	61542503	7.87505e-05	0	0	2.41353e-06	2.90828e-05	0	5.87504e-06	1.101e-05
ARGE	2030	SSP1	61542539	0	0	0	0	0	0	0	0		ARGE	2030	SSP1	61542539	0	0	0	0	0	0	0	0
ARGE	2030	SSP1	61542667	0.0184189	0.00479722	0.00276307	0.000677399	0.00583042	0.00432615	0.00117781	0.00220725		ARGE	2030	SSP1	61542667	0.00552567	0	0	0.00016935	0.00204065	0	0.000412232	0.000772539
ARGE	2030	SSP1	61542752	0	0	0	0	0	0	0	0		ARGE	2030	SSP1	61542752	0	0	0	0	0	0	0	0
ARGE	2030	SSP1	61542821	0	0	0	0	0	0	0	0		ARGE	2030	SSP1	61542821	0	0	0	0	0	0	0	0
ARGE	2030	SSP1	61542822	0.00018793	4.89467e-05	2.81919e-05	6.91159e-06	5.94886e-05	4.41403e-05	1.20173e-05	2.25209e-05		ARGE	2030	SSP1	61542822	5.63791e-05	0	0	1.7279e-06	2.0821e-05	0	4.20606e-06	7.88232e-06
ARGE	2030	SSP1	61542850	2.92288e-05	7.61267e-06	4.38469e-06	1.07496e-06	9.25224e-06	6.86513e-06	1.86905e-06	3.50267e-06		ARGE	2030	SSP1	61542850	8.76863e-06	0	0	2.6874e-07	3.23828e-06	0	6.54168e-07	1.22594e-06
ARGE	2030	SSP1	61542885	0	0	0	0	0	0	0	0		ARGE	2030	SSP1	61542885	0	0	0	0	0	0	0	0
ARGE	2030	SSP1	61542886	0	0	0	0	0	0	0	0		ARGE	2030	SSP1	61542886	0	0	0	0	0	0	0	0
ARGE	2030	SSP1	61542896	5.88185e-05	1.53194e-05	8.82352e-06	2.16319e-06	1.86187e-05	1.3815e-05	3.76118e-06	7.0486e-06		ARGE	2030	SSP1	61542896	1.76455e-05	0	0	5.40798e-07	6.51656e-06	0	1.31641e-06	2.46701e-06
ARGE	2030	SSP1	61542937	0.00248139	0.000646282	0.00037224	9.12592e-05	0.000785474	0.000582819	0.000158674	0.000297361		ARGE	2030	SSP1	61542937	0.000744418	0	0	2.28148e-05	0.000274916	0	5.55359e-05	0.000104076
ARGE	2030	SSP1	61542938	0.00110532	0.000287882	0.000165812	4.06508e-05	0.000349884	0.000259612	7.06803e-05	0.000132457		ARGE	2030	SSP1	61542938	0.000331596	0	0	1.01627e-05	0.000122459	0	2.47381e-05	4.63601e-05
ARGE	2030	SSP1	61543019	0.00107428	0.000279797	0.000161155	3.95092e-05	0.000340058	0.000252322	6.86953e-05	0.000128738		ARGE	2030	SSP1	61543019	0.000322283	0	0	9.87729e-06	0.00011902	0	2.40434e-05	4.50582e-05
ARGE	2030	SSP1	61543109	0.0100072	0.00260638	0.0015012	0.000368038	0.00316773	0.00235044	0.000639915	0.00119922		ARGE	2030	SSP1	61543109	0.00300215	0	0	9.20095e-05	0.0011087	0	0.00022397	0.000419728
ARGE	2030	SSP1	61543128	0.00127138	0.000331132	0.000190723	4.67579e-05	0.000402449	0.000298615	8.12989e-05	0.000152357		ARGE	2030	SSP1	61543128	0.000381413	0	0	1.16895e-05	0.000140857	0	2.84546e-05	5.3325e-05
ARGE	2030	SSP1	61543259	1.31967	0.36957	0.212862	0.0478326	0.363924	0.316333	0.0858727	0.175032		ARGE	2030	SSP1	61543259	0.444941	0	0	0.0119581	0.102451	0	0.0292357	0.0612612
ARGE	2030	SSP1	61543294	5.3141e-07	1.38406e-07	7.97181e-08	1.95439e-08	1.68215e-07	1.24815e-07	3.39813e-08	6.36822e-08		ARGE	2030	SSP1	61543294	1.59423e-07	0	0	4.88597e-09	5.88754e-08	0	1.18935e-08	2.22888e-08
ARGE	2030	SSP1	61543295	0.000215665	5.61703e-05	3.23525e-05	7.93161e-06	6.82679e-05	5.06545e-05	1.37908e-05	2.58446e-05		ARGE	2030	SSP1	61543295	6.46996e-05	0	0	1.9829e-06	2.38938e-05	0	4.82679e-06	9.0456e-06
ARGE	2030	SSP1	61543361	0.0108279	0.00282015	0.00162433	0.000398224	0.00342754	0.00254322	0.000692399	0.00129758		ARGE	2030	SSP1	61543361	0.00324838	0	0	9.9556e-05	0.00119964	0	0.00024234	0.000454154
ARGE	2030	SSP1	61543486	0.000788075	0.000205255	0.000118221	2.89833e-05	0.000249462	0.000185099	5.03939e-05	9.444e-05		ARGE	2030	SSP1	61543486	0.000236422	0	0	7.24583e-06	8.73115e-05	0	1.76379e-05	3.3054e-05
ARGE	2030	SSP1	61543515	0.000238318	6.20702e-05	3.57507e-05	8.76472e-06	7.54385e-05	5.59751e-05	1.52394e-05	2.85592e-05		ARGE	2030	SSP1	61543515	7.14954e-05	0	0	2.19118e-06	2.64035e-05	0	5.33378e-06	9.99572e-06
ARGE	2030	SSP1	61543562	0.0255796	0.00666224	0.00383727	0.000940752	0.00809712	0.00600803	0.0016357	0.00306537		ARGE	2030	SSP1	61543562	0.00767388	0	0	0.000235188	0.00283399	0	0.000572496	0.00107288
ARGE	2030	SSP1	61543605	0.000304446	7.92933e-05	4.56707e-05	1.11967e-05	9.6371e-05	7.15069e-05	1.9468e-05	3.64837e-05		ARGE	2030	SSP1	61543605	9.13337e-05	0	0	2.79918e-06	3.37298e-05	0	6.81379e-06	1.27693e-05
ARGE	2030	SSP1	61543615	1.26119e-05	3.28478e-06	1.89194e-06	4.63832e-07	3.99224e-06	2.96222e-06	8.06474e-07	1.51136e-06		ARGE	2030	SSP1	61543615	3.78356e-06	0	0	1.15958e-07	1.39728e-06	0	2.82266e-07	5.28977e-07
ARGE	2030	SSP1	61543652	0.000216907	5.64936e-05	3.25387e-05	7.97726e-06	6.86608e-05	5.09461e-05	1.38702e-05	2.59933e-05		ARGE	2030	SSP1	61543652	6.5072e-05	0	0	1.99432e-06	2.40313e-05	0	4.85458e-06	9.09766e-06
ARGE	2030	SSP1	61543653	8.31293e-05	2.16511e-05	1.24704e-05	3.05728e-06	2.63142e-05	1.9525e-05	5.31575e-06	9.96192e-06		ARGE	2030	SSP1	61543653	2.49388e-05	0	0	7.6432e-07	9.20997e-06	0	1.86051e-06	3.48667e-06
ARGE	2030	SSP1	61543654	0.00217213	0.000565733	0.000325846	7.98851e-05	0.000687577	0.000510179	0.000138898	0.0002603		ARGE	2030	SSP1	61543654	0.000651637	0	0	1.99713e-05	0.000240652	0	4.86142e-05	9.11049e-05
ARGE	2030	SSP1	61543734	0.107052	0.0278818	0.0160591	0.00393709	0.0338868	0.0251439	0.00684549	0.0128287		ARGE	2030	SSP1	61543734	0.0321155	0	0	0.000984272	0.0118604	0	0.00239592	0.00449005
ARGE	2030	SSP1	61543759	0.00010852	2.82641e-05	1.62793e-05	3.99107e-06	3.43514e-05	2.54886e-05	6.93936e-06	1.30046e-05		ARGE	2030	SSP1	61543759	3.25559e-05	0	0	9.97769e-07	1.2023e-05	0	2.42877e-06	4.55162e-06
ARGE	2030	SSP1	61543780	0.00285055	0.00074243	0.000427619	0.000104836	0.000902331	0.000669526	0.00018228	0.0003416		ARGE	2030	SSP1	61543780	0.000855166	0	0	2.6209e-05	0.000315816	0	6.37981e-05	0.00011956
ARGE	2030	SSP1	61543912	0.0233726	0.00608741	0.00350618	0.000859583	0.00739849	0.00548965	0.00149457	0.00280089		ARGE	2030	SSP1	61543912	0.00701177	0	0	0.000214896	0.00258947	0	0.0005231	0.00098031
ARGE	2030	SSP1	61543913	0.000670192	0.000174552	0.000100537	2.46479e-05	0.000212146	0.000157412	4.28558e-05	8.03134e-05		ARGE	2030	SSP1	61543913	0.000201058	0	0	6.16198e-06	7.42512e-05	0	1.49995e-05	2.81097e-05
ARGE	2030	SSP1	61543929	0	0	0	0	0	0	0	0		ARGE	2030	SSP1	61543929	0	0	0	0	0	0	0	0
ARGE	2030	SSP1	61544047	0.000109466	2.85104e-05	1.64212e-05	4.02586e-06	3.46508e-05	2.57108e-05	6.99984e-06	1.3118e-05		ARGE	2030	SSP1	61544047	3.28397e-05	0	0	1.00646e-06	1.21278e-05	0	2.44994e-06	4.59129e-06
ARGE	2030	SSP1	61544048	6.84858e-05	1.78372e-05	1.02737e-05	2.51873e-06	2.16789e-05	1.60857e-05	4.37937e-06	8.2071e-06		ARGE	2030	SSP1	61544048	2.05457e-05	0	0	6.29683e-07	7.58761e-06	0	1.53278e-06	2.87249e-06
ARGE	2030	SSP1	61544076	0.109754	0.0285857	0.0164645	0.00403648	0.0347423	0.0257786	0.00701831	0.0131526		ARGE	2030	SSP1	61544076	0.0329263	0	0	0.00100912	0.0121598	0	0.00245641	0.0046034
ARGE	2030	SSP1	61544100	1.65128e-05	4.30078e-06	2.47713e-06	6.07299e-07	5.22706e-06	3.87846e-06	1.05592e-06	1.97884e-06		ARGE	2030	SSP1	61544100	4.95384e-06	0	0	1.51825e-07	1.82947e-06	0	3.69573e-07	6.92593e-07
ARGE	2030	SSP1	61544111	0.00117694	0.000306534	0.000176555	4.32846e-05	0.000372554	0.000276433	7.52598e-05	0.00014104		ARGE	2030	SSP1	61544111	0.000353081	0	0	1.08212e-05	0.000130394	0	2.63409e-05	4.93639e-05
ARGE	2030	SSP1	61544199	3.52701e-07	9.18614e-08	5.29096e-08	1.29714e-08	1.11646e-07	8.28408e-08	2.25537e-08	4.22664e-08		ARGE	2030	SSP1	61544199	1.0581e-07	0	0	3.24286e-09	3.90761e-08	0	7.89378e-09	1.47933e-08
ARGE	2030	SSP1	61544200	0	0	0	0	0	0	0	0		ARGE	2030	SSP1	61544200	0	0	0	0	0	0	0	0
ARGE	2030	SSP1	61544234	0.000147268	3.83561e-05	2.20921e-05	5.41614e-06	4.66171e-05	3.45897e-05	9.41714e-06	1.76481e-05		ARGE	2030	SSP1	61544234	4.41804e-05	0	0	1.35403e-06	1.6316e-05	0	3.296e-06	6.17683e-06
ARGE	2030	SSP1	61544266	0.00136153	0.000354612	0.000204246	5.00735e-05	0.000430986	0.00031979	8.70637e-05	0.000163161		ARGE	2030	SSP1	61544266	0.000408458	0	0	1.25184e-05	0.000150845	0	3.04723e-05	5.71063e-05
ARGE	2030	SSP1	61544299	0.00018023	4.69412e-05	2.70368e-05	6.6284e-06	5.70511e-05	4.23317e-05	1.15249e-05	2.15981e-05		ARGE	2030	SSP1	61544299	5.4069e-05	0	0	1.6571e-06	1.99679e-05	0	4.03372e-06	7.55935e-06
ARGE	2030	SSP1	61544300	0	0	0	0	0	0	0	0		ARGE	2030	SSP1	61544300	0	0	0	0	0	0	0	0
ARGE	2030	SSP1	61544336	0	0	0	0	0	0	0	0		ARGE	2030	SSP1	61544336	0	0	0	0	0	0	0	0
ARGE	2030	SSP1	61544358	5.48953e-05	1.42975e-05	8.23499e-06	2.01891e-06	1.73769e-05	1.28936e-05	3.51031e-06	6.57846e-06		ARGE	2030	SSP1	61544358	1.64686e-05	0	0	5.04727e-07	6.0819e-06	0	1.22861e-06	2.30246e-06
ARGE	2030	SSP1	61544359	0.00034092	8.8793e-05	5.11423e-05	1.25381e-05	0.000107917	8.00737e-05	2.18003e-05	4.08546e-05		ARGE	2030	SSP1	61544359	0.000102276	0	0	3.13454e-06	3.77708e-05	0	7.63011e-06	1.42991e-05
ARGE	2030	SSP1	61544401	0	0	0	0	0	0	0	0		ARGE	2030	SSP1	61544401	0	0	0	0	0	0	0	0
ARGE	2030	SSP1	61544405	0.0889411	0.0233159	0.0134293	0.00326692	0.0278395	0.0209273	0.00569607	0.010757		ARGE	2030	SSP1	61544405	0.0269688	0	0	0.000816731	0.00959824	0	0.00198883	0.00376496
ARGE	2030	SSP1	61544406	0.117458	0.0341081	0.0196453	0.00422441	0.0298641	0.0284546	0.00771289	0.0163718		ARGE	2030	SSP1	61544406	0.041905	0	0	0.0010561	0.00706376	0	0.00258806	0.00573013
ARGE	2030	SSP1	61544433	0.000139255	3.62692e-05	2.089e-05	5.12145e-06	4.40806e-05	3.27077e-05	8.90476e-06	1.66879e-05		ARGE	2030	SSP1	61544433	4.17766e-05	0	0	1.28036e-06	1.54282e-05	0	3.11667e-06	5.84075e-06
ARGE	2030	SSP1	61544457	0.0692674	0.0180408	0.010391	0.00254748	0.0219263	0.0162692	0.00442935	0.00830076		ARGE	2030	SSP1	61544457	0.0207802	0	0	0.000636869	0.0076742	0	0.00155027	0.00290527
ARGE	2030	SSP1	61544492	0.903898	0.265798	0.153092	0.0324188	0.222909	0.219791	0.0595451	0.128157		ARGE	2030	SSP1	61544492	0.328776	0	0	0.0081047	0.0487403	0	0.0198779	0.0448551
ARGE	2030	SSP1	61544512	2.80558e-05	7.30716e-06	4.20872e-06	1.03182e-06	8.88093e-06	6.58961e-06	1.79404e-06	3.3621e-06		ARGE	2030	SSP1	61544512	8.41673e-06	0	0	2.57955e-07	3.10832e-06	0	6.27915e-07	1.17674e-06
ARGE	2030	SSP1	61544523	0.00426495	0.00111081	0.000639796	0.000156854	0.00135005	0.00100173	0.000272724	0.000511096		ARGE	2030	SSP1	61544523	0.00127948	0	0	3.92134e-05	0.000472517	0	9.54535e-05	0.000178884
ARGE	2030	SSP1	61544530	0.0308693	0.00803995	0.00463079	0.00113529	0.00977155	0.00725045	0.00197396	0.00369927		ARGE	2030	SSP1	61544530	0.00926079	0	0	0.000283823	0.00342004	0	0.000690885	0.00129474
ARGE	2030	SSP1	61544540	0.000684445	0.000178265	0.000102675	2.51721e-05	0.000216658	0.000160759	4.37672e-05	8.20215e-05		ARGE	2030	SSP1	61544540	0.000205333	0	0	6.29303e-06	7.58303e-05	0	1.53185e-05	2.87075e-05
ARGE	2030	SSP1	61544585	0.000747096	0.000194582	0.000112074	2.74762e-05	0.00023649	0.000175474	4.77735e-05	8.95293e-05		ARGE	2030	SSP1	61544585	0.000224129	0	0	6.86906e-06	8.27714e-05	0	1.67207e-05	3.13352e-05
ARGE	2030	SSP1	61544589	0.0732869	0.0191722	0.0110426	0.00269301	0.0230228	0.0172341	0.00469123	0.00883763		ARGE	2030	SSP1	61544589	0.0221463	0	0	0.000673252	0.00797653	0	0.00163925	0.00309317
ARGE	2030	SSP1	61544625	0.00122382	0.000318745	0.000183588	4.50089e-05	0.000387394	0.000287445	7.82578e-05	0.000146658		ARGE	2030	SSP1	61544625	0.000367145	0	0	1.12522e-05	0.000135588	0	2.73902e-05	5.13303e-05
ARGE	2030	SSP1	61544626	0.000128151	3.3377e-05	1.92242e-05	4.71305e-06	4.05655e-05	3.00995e-05	8.19467e-06	1.53571e-05		ARGE	2030	SSP1	61544626	3.84452e-05	0	0	1.17826e-06	1.41979e-05	0	2.86813e-06	5.37499e-06
ARGE	2030	SSP1	61544630	3.59242e-05	9.35649e-06	5.38907e-06	1.3212e-06	1.13716e-05	8.43771e-06	2.29719e-06	4.30502e-06		ARGE	2030	SSP1	61544630	1.07772e-05	0	0	3.30299e-07	3.98007e-06	0	8.04017e-07	1.50676e-06
ARGE	2030	SSP1	61544631	0.000939522	0.0002447	0.00014094	3.45532e-05	0.000297402	0.000220671	6.00783e-05	0.000112589		ARGE	2030	SSP1	61544631	0.000281857	0	0	8.6383e-06	0.000104091	0	2.10274e-05	3.94061e-05
ARGE	2030	SSP1	61544676	0.0018566	0.000483554	0.000278514	6.8281e-05	0.000587699	0.00043607	0.000118721	0.000222489		ARGE	2030	SSP1	61544676	0.00055698	0	0	1.70703e-05	0.000205695	0	4.15525e-05	7.7871e-05
ARGE	2030	SSP1	61544683	0.000845006	0.000220083	0.000126762	3.10771e-05	0.000267483	0.000198471	5.40344e-05	0.000101263		ARGE	2030	SSP1	61544683	0.000253502	0	0	7.76929e-06	9.3619e-05	0	1.8912e-05	3.54419e-05
ARGE	2030	SSP1	61544687	0.0112506	0.00293024	0.00168774	0.000413769	0.00356134	0.0026425	0.000719428	0.00134824		ARGE	2030	SSP1	61544687	0.00337519	0	0	0.000103442	0.00124647	0	0.0002518	0.000471883
ARGE	2030	SSP1	61544716	3.26047e-05	8.49194e-06	4.89112e-06	1.19912e-06	1.03209e-05	7.65805e-06	2.08493e-06	3.90723e-06		ARGE	2030	SSP1	61544716	9.78141e-06	0	0	2.99779e-07	3.61231e-06	0	7.29724e-07	1.36753e-06
ARGE	2030	SSP1	61544782	1.98377e-05	5.16675e-06	2.9759e-06	7.29578e-07	6.27953e-06	4.65938e-06	1.26853e-06	2.37728e-06		ARGE	2030	SSP1	61544782	5.9513e-06	0	0	1.82395e-07	2.19783e-06	0	4.43986e-07	8.32047e-07
ARGE	2030	SSP1	61544787	0.0228016	0.0059387	0.00342053	0.000838584	0.00721775	0.00535554	0.00145806	0.00273246		ARGE	2030	SSP1	61544787	0.00684048	0	0	0.000209646	0.00252621	0	0.000510321	0.000956362
ARGE	2030	SSP1	61544825	0	0	0	0	0	0	0	0		ARGE	2030	SSP1	61544825	0	0	0	0	0	0	0	0
ARGE	2030	SSP1	61544826	3.41899e-05	8.90481e-06	5.12892e-06	1.25742e-06	1.08227e-05	8.03038e-06	2.18629e-06	4.0972e-06		ARGE	2030	SSP1	61544826	1.0257e-05	0	0	3.14354e-07	3.78793e-06	0	7.65203e-07	1.43402e-06
ARGE	2030	SSP1	61544875	0.000114351	2.97829e-05	1.71541e-05	4.20553e-06	3.61973e-05	2.68583e-05	7.31224e-06	1.37034e-05		ARGE	2030	SSP1	61544875	3.43053e-05	0	0	1.05138e-06	1.26691e-05	0	2.55929e-06	4.7962e-06
ARGE	2030	SSP1	61544888	0.0255866	0.00666406	0.00383831	0.000941009	0.00809933	0.00600967	0.00163615	0.00306621		ARGE	2030	SSP1	61544888	0.00767598	0	0	0.000235252	0.00283476	0	0.000572653	0.00107317
ARGE	2030	SSP1	61544944	0	0	0	0	0	0	0	0		ARGE	2030	SSP1	61544944	0	0	0	0	0	0	0	0
ARGE	2030	SSP1	61544969	0	0	0	0	0	0	0	0		ARGE	2030	SSP1	61544969	0	0	0	0	0	0	0	0
ARGE	2030	SSP1	61544974	0.00550277	0.0014332	0.000825485	0.000202378	0.00174188	0.00129247	0.000351878	0.000659432		ARGE	2030	SSP1	61544974	0.00165083	0	0	5.05944e-05	0.000609657	0	0.000123157	0.000230801
ARGE	2030	SSP1	61544996	0.195098	0.0574501	0.0330896	0.00699514	0.0479468	0.0474595	0.0128569	0.0277138		ARGE	2030	SSP1	61544996	0.0711149	0	0	0.00174879	0.0103851	0	0.00428953	0.00969982
ARGE	2030	SSP1	61545019	0	0	0	0	0	0	0	0		ARGE	2030	SSP1	61545019	0	0	0	0	0	0	0	0
ARGE	2030	SSP1	61545054	0.0146408	0.00381321	0.0021963	0.00053845	0.00463447	0.00343876	0.000936213	0.0017545		ARGE	2030	SSP1	61545054	0.00439223	0	0	0.000134612	0.00162207	0	0.000327675	0.000614075
ARGE	2030	SSP1	61545079	0.000205	5.33926e-05	3.07526e-05	7.53938e-06	6.48919e-05	4.81496e-05	1.31089e-05	2.45665e-05		ARGE	2030	SSP1	61545079	6.15001e-05	0	0	1.88484e-06	2.27122e-05	0	4.5881e-06	8.59828e-06
ARGE	2030	SSP1	61545088	0.0180262	0.00469494	0.00270416	0.000662957	0.00570611	0.00423391	0.0011527	0.00216019		ARGE	2030	SSP1	61545088	0.00540786	0	0	0.000165739	0.00199714	0	0.000403443	0.000756068
ARGE	2030	SSP1	61545092	0.0721184	0.0187833	0.0108187	0.00265233	0.0228288	0.0169388	0.00461165	0.00864241		ARGE	2030	SSP1	61545092	0.0216355	0	0	0.000663082	0.00799006	0	0.00161408	0.00302484
ARGE	2030	SSP1	61545122	0	0	0	0	0	0	0	0		ARGE	2030	SSP1	61545122	0	0	0	0	0	0	0	0
ARGE	2030	SSP1	61545161	0	0	0	0	0	0	0	0		ARGE	2030	SSP1	61545161	0	0	0	0	0	0	0	0
ARGE	2030	SSP1	61545175	0	0	0	0	0	0	0	0		ARGE	2030	SSP1	61545175	0	0	0	0	0	0	0	0
ARGE	2030	SSP1	61545205	0.0220915	0.00575376	0.003314	0.000812468	0.00699297	0.00518875	0.00141265	0.00264737		ARGE	2030	SSP1	61545205	0.00662745	0	0	0.000203117	0.00244754	0	0.000494429	0.000926578
ARGE	2030	SSP1	61545255	0	0	0	0	0	0	0	0		ARGE	2030	SSP1	61545255	0	0	0	0	0	0	0	0
ARGE	2030	SSP1	61545261	4.0392e-05	1.05201e-05	6.05931e-06	1.48551e-06	1.27859e-05	9.4871e-06	2.58289e-06	4.84043e-06		ARGE	2030	SSP1	61545261	1.21176e-05	0	0	3.71378e-07	4.47507e-06	0	9.04012e-07	1.69415e-06
ARGE	2030	SSP1	61545265	0.021386	0.00557	0.00320816	0.00078652	0.00676963	0.00502304	0.00136754	0.00256282		ARGE	2030	SSP1	61545265	0.00641579	0	0	0.00019663	0.00236937	0	0.000478638	0.000896986
ARGE	2030	SSP1	61545283	0.000512373	0.000133448	7.68625e-05	1.88438e-05	0.00016219	0.000120344	3.2764e-05	6.1401e-05		ARGE	2030	SSP1	61545283	0.000153712	0	0	4.71094e-06	5.67663e-05	0	1.14674e-05	2.14904e-05
ARGE	2030	SSP1	61545316	0.0673459	0.0175403	0.0101027	0.00247681	0.021318	0.0158179	0.00430647	0.00807049		ARGE	2030	SSP1	61545316	0.0202038	0	0	0.000619201	0.00746131	0	0.00150726	0.00282467
ARGE	2030	SSP1	61545322	0.060104	0.0156542	0.00901636	0.00221047	0.0190257	0.014117	0.00384339	0.00720265		ARGE	2030	SSP1	61545322	0.0180312	0	0	0.000552618	0.00665898	0	0.00134519	0.00252093
ARGE	2030	SSP1	61545342	0.000565502	0.000147286	8.48324e-05	2.07977e-05	0.000179007	0.000132823	3.61613e-05	6.77677e-05		ARGE	2030	SSP1	61545342	0.000169651	0	0	5.19942e-06	6.26525e-05	0	1.26565e-05	2.37187e-05
ARGE	2030	SSP1	61545348	0.000234299	6.10234e-05	3.51478e-05	8.6169e-06	7.41663e-05	5.50311e-05	1.49824e-05	2.80775e-05		ARGE	2030	SSP1	61545348	7.02896e-05	0	0	2.15423e-06	2.59582e-05	0	5.24383e-06	9.82714e-06
ARGE	2030	SSP1	61545406	0.000251913	6.56109e-05	3.779e-05	9.26469e-06	7.97418e-05	5.91681e-05	1.61087e-05	3.01883e-05		ARGE	2030	SSP1	61545406	7.55737e-05	0	0	2.31617e-06	2.79096e-05	0	5.63804e-06	1.05659e-05
ARGE	2030	SSP1	61545443	0	0	0	0	0	0	0	0		ARGE	2030	SSP1	61545443	0	0	0	0	0	0	0	0
ARGE	2030	SSP1	61545451	0.403349	0.113239	0.0652223	0.014612	0.110643	0.0967545	0.0262626	0.0536816		ARGE	2030	SSP1	61545451	0.136528	0	0	0.00365301	0.0308356	0	0.00893242	0.0187886
ARGE	2030	SSP1	61545543	0.00483343	0.00125887	0.000725076	0.000177761	0.00153	0.00113526	0.000309077	0.000579221		ARGE	2030	SSP1	61545543	0.00145003	0	0	4.44403e-05	0.000535501	0	0.000108177	0.000202728
ARGE	2030	SSP1	61545560	0.000216134	5.62923e-05	3.24228e-05	7.94884e-06	6.84162e-05	5.07645e-05	1.38208e-05	2.59007e-05		ARGE	2030	SSP1	61545560	6.48401e-05	0	0	1.98721e-06	2.39457e-05	0	4.83728e-06	9.06524e-06
ARGE	2030	SSP1	61545561	0	0	0	0	0	0	0	0		ARGE	2030	SSP1	61545561	0	0	0	0	0	0	0	0
ARGE	2030	SSP1	61545570	0.000115341	3.00407e-05	1.73026e-05	4.24194e-06	3.65106e-05	2.70907e-05	7.37554e-06	1.3822e-05		ARGE	2030	SSP1	61545570	3.46022e-05	0	0	1.06048e-06	1.27787e-05	0	2.58144e-06	4.83771e-06
ARGE	2030	SSP1	61545584	0.000325875	8.48744e-05	4.88853e-05	1.19848e-05	0.000103154	7.654e-05	2.08382e-05	3.90516e-05		ARGE	2030	SSP1	61545584	9.77623e-05	0	0	2.9962e-06	3.61039e-05	0	7.29338e-06	1.36681e-05
ARGE	2030	SSP1	61545587	1.16863e-05	3.04371e-06	1.75309e-06	4.29792e-07	3.69925e-06	2.74483e-06	7.47288e-07	1.40045e-06		ARGE	2030	SSP1	61545587	3.50589e-06	0	0	1.07448e-07	1.29474e-06	0	2.61551e-07	4.90156e-07
ARGE	2030	SSP1	61545588	0.000292392	7.61538e-05	4.38624e-05	1.07534e-05	9.25553e-05	6.86757e-05	1.86972e-05	3.50392e-05		ARGE	2030	SSP1	61545588	8.77175e-05	0	0	2.68835e-06	3.23943e-05	0	6.544e-06	1.22637e-05
ARGE	2030	SSP1	61545590	0.0013316	0.000346817	0.000199757	4.89728e-05	0.000421512	0.00031276	8.51499e-05	0.000159574		ARGE	2030	SSP1	61545590	0.00039948	0	0	1.22432e-05	0.000147529	0	2.98025e-05	5.58509e-05
ARGE	2030	SSP1	61545591	2.86298e-05	7.45666e-06	4.29483e-06	1.05293e-06	9.06263e-06	6.72444e-06	1.83075e-06	3.43089e-06		ARGE	2030	SSP1	61545591	8.58893e-06	0	0	2.63232e-07	3.17192e-06	0	6.40762e-07	1.20081e-06
ARGE	2030	SSP1	61545592	0.000579947	0.000151048	8.69994e-05	2.1329e-05	0.00018358	0.000136215	3.70851e-05	6.94988e-05		ARGE	2030	SSP1	61545592	0.000173984	0	0	5.33224e-06	6.42529e-05	0	1.29798e-05	2.43246e-05
ARGE	2030	SSP1	61545610	0.000264708	6.89435e-05	3.97095e-05	9.73527e-06	8.37922e-05	6.21734e-05	1.69269e-05	3.17217e-05		ARGE	2030	SSP1	61545610	7.94124e-05	0	0	2.43382e-06	2.93272e-05	0	5.92442e-06	1.11026e-05
ARGE	2030	SSP1	61545611	0	0	0	0	0	0	0	0		ARGE	2030	SSP1	61545611	0	0	0	0	0	0	0	0
ARGE	2030	SSP1	61545615	0.0172984	0.00450539	0.00259498	0.00063619	0.00547573	0.00406297	0.00110616	0.00207298		ARGE	2030	SSP1	61545615	0.00518952	0	0	0.000159048	0.00191651	0	0.000387155	0.000725543
ARGE	2030	SSP1	61545623	0.000494552	0.000128807	7.4189e-05	1.81883e-05	0.000156548	0.000116158	3.16244e-05	5.92653e-05		ARGE	2030	SSP1	61545623	0.000148365	0	0	4.54708e-06	5.47918e-05	0	1.10685e-05	2.07429e-05
ARGE	2030	SSP1	61545634	0.0252629	0.00657976	0.00378976	0.000929105	0.00799687	0.00593365	0.00161545	0.00302742		ARGE	2030	SSP1	61545634	0.00757888	0	0	0.000232276	0.0027989	0	0.000565408	0.0010596
ARGE	2030	SSP1	61545663	0.0639644	0.0166596	0.00959546	0.00235244	0.0202476	0.0150237	0.00409024	0.00766526		ARGE	2030	SSP1	61545663	0.0191893	0	0	0.000588111	0.00708667	0	0.00143158	0.00268284
ARGE	2030	SSP1	61545682	0	0	0	0	0	0	0	0		ARGE	2030	SSP1	61545682	0	0	0	0	0	0	0	0
ARGE	2030	SSP1	61545704	0	0	0	0	0	0	0	0		ARGE	2030	SSP1	61545704	0	0	0	0	0	0	0	0
ARGE	2030	SSP1	61545728	0.007029	0.00183071	0.00105444	0.000258508	0.002225	0.00165094	0.000449473	0.00084233		ARGE	2030	SSP1	61545728	0.0021087	0	0	6.46271e-05	0.000778749	0	0.000157316	0.000294816
ARGE	2030	SSP1	61545729	0.00522857	0.00136179	0.000784351	0.000192293	0.00165508	0.00122806	0.000334344	0.000626573		ARGE	2030	SSP1	61545729	0.00156857	0	0	4.80733e-05	0.000579278	0	0.00011702	0.0002193
ARGE	2030	SSP1	61545730	6.54278e-05	1.70407e-05	9.81499e-06	2.40626e-06	2.07109e-05	1.53674e-05	4.18382e-06	7.84063e-06		ARGE	2030	SSP1	61545730	1.96283e-05	0	0	6.01566e-07	7.2488e-06	0	1.46434e-06	2.74422e-06
ARGE	2030	SSP1	61545735	1.44793e-05	3.77116e-06	2.17208e-06	5.32512e-07	4.58337e-06	3.40084e-06	9.25889e-07	1.73515e-06		ARGE	2030	SSP1	61545735	4.3438e-06	0	0	1.33128e-07	1.60418e-06	0	3.24061e-07	6.07303e-07
ARGE	2030	SSP1	61545763	1.16863e-06	3.04371e-07	1.75309e-07	4.29792e-08	3.69925e-07	2.74483e-07	7.47288e-08	1.40045e-07		ARGE	2030	SSP1	61545763	3.50589e-07	0	0	1.07448e-08	1.29474e-07	0	2.61551e-08	4.90156e-08
ARGE	2030	SSP1	61545765	1.40392e-05	3.65652e-06	2.10605e-06	5.16324e-07	4.44403e-06	3.29746e-06	8.97742e-07	1.6824e-06		ARGE	2030	SSP1	61545765	4.21175e-06	0	0	1.29081e-07	1.55541e-06	0	3.1421e-07	5.88841e-07
ARGE	2030	SSP1	61545767	2.54836e-05	6.63724e-06	3.82286e-06	9.37221e-07	8.06672e-06	5.98548e-06	1.62956e-06	3.05386e-06		ARGE	2030	SSP1	61545767	7.64508e-06	0	0	2.34305e-07	2.82335e-06	0	5.70347e-07	1.06885e-06
ARGE	2030	SSP1	61545771	7.62845e-05	1.98684e-05	1.14436e-05	2.80555e-06	2.41475e-05	1.79174e-05	4.87806e-06	9.14167e-06		ARGE	2030	SSP1	61545771	2.28854e-05	0	0	7.01387e-07	8.45163e-06	0	1.70732e-06	3.19958e-06
ARGE	2030	SSP1	61545790	0.000258938	6.74406e-05	3.88439e-05	9.52305e-06	8.19656e-05	6.08181e-05	1.65579e-05	3.10302e-05		ARGE	2030	SSP1	61545790	7.76813e-05	0	0	2.38076e-06	2.86879e-05	0	5.79527e-06	1.08606e-05
ARGE	2030	SSP1	61545796	0.00935443	0.00243637	0.00140328	0.000344032	0.0029611	0.00219713	0.000598174	0.001121		ARGE	2030	SSP1	61545796	0.00280633	0	0	8.60079e-05	0.00103639	0	0.000209361	0.00039235
ARGE	2030	SSP1	61545840	0.113632	0.0295976	0.0170474	0.00417903	0.0359654	0.0266899	0.00726638	0.0136186		ARGE	2030	SSP1	61545840	0.0340935	0	0	0.00104476	0.0125859	0	0.00254317	0.0047665
ARGE	2030	SSP1	61545841	0.363641	0.101134	0.0582506	0.0131995	0.101741	0.0869935	0.0236222	0.0477724		ARGE	2030	SSP1	61545841	0.121274	0	0	0.00329986	0.0294178	0	0.00806413	0.0167203
ARGE	2030	SSP1	61545852	0	0	0	0	0	0	0	0		ARGE	2030	SSP1	61545852	0	0	0	0	0	0	0	0
ARGE	2030	SSP1	61545865	0.000860465	0.000224109	0.000129081	3.16457e-05	0.000272376	0.000202102	5.50229e-05	0.000103115		ARGE	2030	SSP1	61545865	0.000258139	0	0	7.91142e-06	9.53317e-05	0	1.9258e-05	3.60903e-05
ARGE	2030	SSP1	61545882	0	0	0	0	0	0	0	0		ARGE	2030	SSP1	61545882	0	0	0	0	0	0	0	0
ARGE	2030	SSP1	61545938	0.00117215	0.000305288	0.000175837	4.31087e-05	0.000371039	0.00027531	7.49539e-05	0.000140466		ARGE	2030	SSP1	61545938	0.000351645	0	0	1.07772e-05	0.000129864	0	2.62339e-05	4.91633e-05
ARGE	2030	SSP1	61545942	8.53727e-05	2.22354e-05	1.2807e-05	3.13979e-06	2.70243e-05	2.0052e-05	5.45921e-06	1.02308e-05		ARGE	2030	SSP1	61545942	2.56118e-05	0	0	7.84946e-07	9.45852e-06	0	1.91072e-06	3.58077e-06
ARGE	2030	SSP1	61545949	0.00178042	0.000463712	0.000267085	6.54792e-05	0.000563584	0.000418177	0.00011385	0.000213359		ARGE	2030	SSP1	61545949	0.000534125	0	0	1.63698e-05	0.000197254	0	3.98474e-05	7.46756e-05
ARGE	2030	SSP1	61545963	0	0	0	0	0	0	0	0		ARGE	2030	SSP1	61545963	0	0	0	0	0	0	0	0
ARGE	2030	SSP1	61545981	0	0	0	0	0	0	0	0		ARGE	2030	SSP1	61545981	0	0	0	0	0	0	0	0
ARGE	2030	SSP1	61546005	2.93974e-06	7.65658e-07	4.40998e-07	1.08116e-07	9.30561e-07	6.90473e-07	1.87983e-07	3.52288e-07		ARGE	2030	SSP1	61546005	8.81921e-07	0	0	2.7029e-08	3.25696e-07	0	6.57941e-08	1.23301e-07
ARGE	2030	SSP1	61546020	0.250343	0.0734948	0.0423309	0.00898194	0.0619874	0.0608432	0.0164846	0.0354156		ARGE	2030	SSP1	61546020	0.0908291	0	0	0.00224549	0.0137029	0	0.00550674	0.0123955
ARGE	2030	SSP1	61546030	0.000224622	5.85031e-05	3.36961e-05	8.26101e-06	7.11031e-05	5.27582e-05	1.43636e-05	2.69179e-05		ARGE	2030	SSP1	61546030	6.73866e-05	0	0	2.06525e-06	2.48861e-05	0	5.02725e-06	9.42126e-06
ARGE	2030	SSP1	61546048	0.000698619	0.000181956	0.000104802	2.56934e-05	0.000221145	0.000164089	4.46736e-05	8.372e-05		ARGE	2030	SSP1	61546048	0.000209586	0	0	6.42335e-06	7.74006e-05	0	1.56358e-05	2.9302e-05
ARGE	2030	SSP1	61546050	0.00146282	0.000380993	0.000219441	5.37986e-05	0.000463048	0.00034358	9.35407e-05	0.000175299		ARGE	2030	SSP1	61546050	0.000438845	0	0	1.34497e-05	0.000162067	0	3.27392e-05	6.13546e-05
ARGE	2030	SSP1	61546085	0	0	0	0	0	0	0	0		ARGE	2030	SSP1	61546085	0	0	0	0	0	0	0	0
ARGE	2030	SSP1	61546092	0	0	0	0	0	0	0	0		ARGE	2030	SSP1	61546092	0	0	0	0	0	0	0	0
ARGE	2030	SSP1	61546100	0.0157873	0.00411182	0.00236829	0.000580616	0.0049974	0.00370805	0.00100953	0.00189189		ARGE	2030	SSP1	61546100	0.00473619	0	0	0.000145154	0.00174909	0	0.000353335	0.000662163
ARGE	2030	SSP1	61546127	0.000186806	4.86537e-05	2.80232e-05	6.87022e-06	5.91325e-05	4.38761e-05	1.19454e-05	2.23861e-05		ARGE	2030	SSP1	61546127	5.60417e-05	0	0	1.71756e-06	2.06964e-05	0	4.18089e-06	7.83514e-06
ARGE	2030	SSP1	61546128	0	0	0	0	0	0	0	0		ARGE	2030	SSP1	61546128	0	0	0	0	0	0	0	0
ARGE	2030	SSP1	61546159	0.000664357	0.000173033	9.96619e-05	2.44333e-05	0.000210299	0.000156041	4.24827e-05	7.96142e-05		ARGE	2030	SSP1	61546159	0.000199307	0	0	6.10833e-06	7.36047e-05	0	1.48689e-05	2.7865e-05
ARGE	2030	SSP1	61546160	1.01421e-05	2.64152e-06	1.52144e-06	3.73e-07	3.21044e-06	2.38213e-06	6.48542e-07	1.21539e-06		ARGE	2030	SSP1	61546160	3.04263e-06	0	0	9.325e-08	1.12365e-06	0	2.2699e-07	4.25388e-07
ARGE	2030	SSP1	61546171	0.00312732	0.000814515	0.000469138	0.000115015	0.00098994	0.000734532	0.000199978	0.000374767		ARGE	2030	SSP1	61546171	0.000938197	0	0	2.87537e-05	0.000346479	0	6.99925e-05	0.000131169
ARGE	2030	SSP1	61546192	0	0	0	0	0	0	0	0		ARGE	2030	SSP1	61546192	0	0	0	0	0	0	0	0
ARGE	2030	SSP1	61546200	0.00254502	0.000662853	0.000381785	9.35991e-05	0.000805614	0.000597762	0.000162743	0.000304986		ARGE	2030	SSP1	61546200	0.000763505	0	0	2.33998e-05	0.000281965	0	5.69599e-05	0.000106745
ARGE	2030	SSP1	61546212	0.000138321	3.60259e-05	2.07499e-05	5.0871e-06	4.3785e-05	3.24883e-05	8.84504e-06	1.65759e-05		ARGE	2030	SSP1	61546212	4.14964e-05	0	0	1.27177e-06	1.53247e-05	0	3.09576e-06	5.80158e-06
ARGE	2030	SSP1	61546234	0.00246204	0.000641241	0.000369337	9.05474e-05	0.000779348	0.000578273	0.000157437	0.000295042		ARGE	2030	SSP1	61546234	0.000738612	0	0	2.26369e-05	0.000272772	0	5.51028e-05	0.000103265
ARGE	2030	SSP1	61546235	0.00690747	0.00179906	0.00103621	0.000254039	0.00218653	0.0016224	0.000441702	0.000827766		ARGE	2030	SSP1	61546235	0.00207224	0	0	6.35097e-05	0.000765285	0	0.000154596	0.000289718
ARGE	2030	SSP1	61546291	0.000958407	0.000249618	0.000143773	3.52477e-05	0.000303379	0.000225106	6.12859e-05	0.000114852		ARGE	2030	SSP1	61546291	0.000287522	0	0	8.81193e-06	0.000106183	0	2.14501e-05	4.01982e-05
ARGE	2030	SSP1	61546332	0.0165884	0.00432046	0.00248846	0.000610077	0.00525097	0.0038962	0.00106075	0.00198789		ARGE	2030	SSP1	61546332	0.00497651	0	0	0.000152519	0.00183784	0	0.000371263	0.000695762
ARGE	2030	SSP1	61546367	0.24972	0.0650398	0.0374611	0.00918405	0.0790477	0.0586531	0.0159685	0.0299255		ARGE	2030	SSP1	61546367	0.0749159	0	0	0.00229601	0.0276667	0	0.00558897	0.0104739
ARGE	2030	SSP1	61546383	0	0	0	0	0	0	0	0		ARGE	2030	SSP1	61546383	0	0	0	0	0	0	0	0
ARGE	2030	SSP1	61546398	0	0	0	0	0	0	0	0		ARGE	2030	SSP1	61546398	0	0	0	0	0	0	0	0
ARGE	2030	SSP1	61546399	0.00130031	0.000338669	0.000195064	4.78222e-05	0.000411609	0.000305412	8.31494e-05	0.000155825		ARGE	2030	SSP1	61546399	0.000390094	0	0	1.19555e-05	0.000144063	0	2.91023e-05	5.45388e-05
ARGE	2030	SSP1	61546400	0	0	0	0	0	0	0	0		ARGE	2030	SSP1	61546400	0	0	0	0	0	0	0	0
ARGE	2030	SSP1	61546422	4.54235e-05	1.18306e-05	6.81409e-06	1.67056e-06	1.43786e-05	1.06689e-05	2.90463e-06	5.44339e-06		ARGE	2030	SSP1	61546422	1.3627e-05	0	0	4.17639e-07	5.03251e-06	0	1.01662e-06	1.90519e-06
ARGE	2030	SSP1	61546424	5.63286e-05	1.46709e-05	8.45001e-06	2.07162e-06	1.78306e-05	1.32302e-05	3.60197e-06	6.75022e-06		ARGE	2030	SSP1	61546424	1.68986e-05	0	0	5.17905e-07	6.2407e-06	0	1.26069e-06	2.36258e-06
ARGE	2030	SSP1	61546474	0.000210966	5.49465e-05	3.16476e-05	7.7588e-06	6.67805e-05	4.95509e-05	1.34904e-05	2.52815e-05		ARGE	2030	SSP1	61546474	6.32899e-05	0	0	1.9397e-06	2.33732e-05	0	4.72163e-06	8.84851e-06
ARGE	2030	SSP1	61546507	0.00104973	0.000273402	0.000157472	3.86062e-05	0.000332286	0.000246555	6.71253e-05	0.000125795		ARGE	2030	SSP1	61546507	0.000314918	0	0	9.65155e-06	0.0001163	0	2.34939e-05	4.40284e-05
ARGE	2030	SSP1	61546509	0.000457072	0.000119045	6.85665e-05	1.68099e-05	0.000144684	0.000107355	2.92277e-05	5.47739e-05		ARGE	2030	SSP1	61546509	0.000137122	0	0	4.20248e-06	5.06394e-05	0	1.02297e-05	1.91709e-05
ARGE	2030	SSP1	61546560	8.39857e-06	2.18742e-06	1.25989e-06	3.08877e-07	2.65853e-06	1.97262e-06	5.37051e-07	1.00645e-06		ARGE	2030	SSP1	61546560	2.51957e-06	0	0	7.72194e-08	9.30485e-07	0	1.87968e-07	3.52259e-07
ARGE	2030	SSP1	61546574	8.39857e-06	2.18742e-06	1.25989e-06	3.08877e-07	2.65853e-06	1.97262e-06	5.37051e-07	1.00645e-06		ARGE	2030	SSP1	61546574	2.51957e-06	0	0	7.72194e-08	9.30485e-07	0	1.87968e-07	3.52259e-07
ARGE	2030	SSP1	61546575	0.0030258	0.000788072	0.000453907	0.000111281	0.000957802	0.000710685	0.000193486	0.000362601		ARGE	2030	SSP1	61546575	0.000907738	0	0	2.78202e-05	0.000335231	0	6.77202e-05	0.00012691
ARGE	2030	SSP1	61546602	0.000104771	2.72878e-05	1.5717e-05	3.85321e-06	3.31649e-05	2.46082e-05	6.69966e-06	1.25554e-05		ARGE	2030	SSP1	61546602	3.14314e-05	0	0	9.63303e-07	1.16077e-05	0	2.34488e-06	4.39439e-06
ARGE	2030	SSP1	61546622	0.00038771	0.000100979	5.81613e-05	1.4259e-05	0.000122728	9.10636e-05	2.47923e-05	4.64618e-05		ARGE	2030	SSP1	61546622	0.000116313	0	0	3.56474e-06	4.29547e-05	0	8.67731e-06	1.62616e-05
ARGE	2030	SSP1	61546638	0.000849058	0.000221138	0.000127369	3.12262e-05	0.000268766	0.000199423	5.42935e-05	0.000101748		ARGE	2030	SSP1	61546638	0.000254717	0	0	7.80654e-06	9.4068e-05	0	1.90027e-05	3.56119e-05
ARGE	2030	SSP1	61546639	0.000124523	3.24322e-05	1.868e-05	4.57963e-06	3.94172e-05	2.92474e-05	7.96269e-06	1.49224e-05		ARGE	2030	SSP1	61546639	3.73569e-05	0	0	1.14491e-06	1.3796e-05	0	2.78694e-06	5.22284e-06
ARGE	2030	SSP1	61546661	0	0	0	0	0	0	0	0		ARGE	2030	SSP1	61546661	0	0	0	0	0	0	0	0
ARGE	2030	SSP1	61546687	0.00189091	0.000492491	0.000283661	6.95429e-05	0.00059856	0.000444129	0.000120916	0.0002266		ARGE	2030	SSP1	61546687	0.000567274	0	0	1.73857e-05	0.000209496	0	4.23204e-05	7.93101e-05
ARGE	2030	SSP1	61546688	0.00136722	0.000356094	0.0002051	5.02828e-05	0.000432788	0.000321127	8.74277e-05	0.000163843		ARGE	2030	SSP1	61546688	0.000410166	0	0	1.25707e-05	0.000151476	0	3.05997e-05	5.7345e-05
ARGE	2030	SSP1	61546690	0.00045001	0.000117206	6.75071e-05	1.65502e-05	0.000142449	0.000105696	2.87761e-05	5.39276e-05		ARGE	2030	SSP1	61546690	0.000135003	0	0	4.13755e-06	4.9857e-05	0	1.00716e-05	1.88747e-05
ARGE	2030	SSP1	61546719	0.000320908	8.3581e-05	4.81403e-05	1.18022e-05	0.000101582	7.53735e-05	2.05207e-05	3.84565e-05		ARGE	2030	SSP1	61546719	9.62725e-05	0	0	2.95054e-06	3.55537e-05	0	7.18223e-06	1.34598e-05
ARGE	2030	SSP1	61546746	0	0	0	0	0	0	0	0		ARGE	2030	SSP1	61546746	0	0	0	0	0	0	0	0
ARGE	2030	SSP1	61546747	0.00234279	0.000610182	0.000351448	8.61617e-05	0.0007416	0.000550264	0.000149811	0.000280752		ARGE	2030	SSP1	61546747	0.000702837	0	0	2.15404e-05	0.00025956	0	5.24339e-05	9.82631e-05
ARGE	2030	SSP1	61546776	0.000374838	9.76271e-05	5.62305e-05	1.37856e-05	0.000118653	8.80404e-05	2.39693e-05	4.49193e-05		ARGE	2030	SSP1	61546776	0.000112452	0	0	3.4464e-06	4.15287e-05	0	8.38924e-06	1.57218e-05
ARGE	2030	SSP1	61546796	0.000110667	2.88234e-05	1.66015e-05	4.07006e-06	3.50313e-05	2.5993e-05	7.07669e-06	1.3262e-05		ARGE	2030	SSP1	61546796	3.32002e-05	0	0	1.01751e-06	1.22609e-05	0	2.47684e-06	4.64169e-06
ARGE	2030	SSP1	61546797	0	0	0	0	0	0	0	0		ARGE	2030	SSP1	61546797	0	0	0	0	0	0	0	0
ARGE	2030	SSP1	61546881	0.00206129	0.000536864	0.000309219	7.58087e-05	0.000652491	0.000484146	0.00013181	0.000247017		ARGE	2030	SSP1	61546881	0.000618385	0	0	1.89522e-05	0.000228372	0	4.61335e-05	8.6456e-05
ARGE	2030	SSP1	61546892	0.00010524	2.74099e-05	1.57874e-05	3.87046e-06	3.33133e-05	2.47184e-05	6.72965e-06	1.26116e-05		ARGE	2030	SSP1	61546892	3.15721e-05	0	0	9.67615e-07	1.16597e-05	0	2.35538e-06	4.41406e-06
ARGE	2030	SSP1	61546893	0.000100128	2.60785e-05	1.50205e-05	3.68246e-06	3.16952e-05	2.35177e-05	6.40276e-06	1.1999e-05		ARGE	2030	SSP1	61546893	3.00385e-05	0	0	9.20615e-07	1.10933e-05	0	2.24097e-06	4.19966e-06
ARGE	2030	SSP1	61546915	0.000154296	4.01866e-05	2.31463e-05	5.67461e-06	4.88417e-05	3.62404e-05	9.86655e-06	1.84903e-05		ARGE	2030	SSP1	61546915	4.62888e-05	0	0	1.41865e-06	1.70946e-05	0	3.45329e-06	6.4716e-06
ARGE	2030	SSP1	61546946	0	0	0	0	0	0	0	0		ARGE	2030	SSP1	61546946	0	0	0	0	0	0	0	0
ARGE	2030	SSP1	61546953	0.000284628	7.41317e-05	4.26978e-05	1.04679e-05	9.00978e-05	6.68522e-05	1.82007e-05	3.41088e-05		ARGE	2030	SSP1	61546953	8.53884e-05	0	0	2.61697e-06	3.15342e-05	0	6.37025e-06	1.19381e-05
ARGE	2030	SSP1	61546954	0.00275455	0.000717425	0.000413216	0.000101305	0.000871939	0.000646975	0.000176141	0.000330095		ARGE	2030	SSP1	61546954	0.000826363	0	0	2.53263e-05	0.000305179	0	6.16493e-05	0.000115533
ARGE	2030	SSP1	61546994	0.00200282	0.000521637	0.000300448	7.36585e-05	0.000633984	0.000470414	0.000128072	0.000240011		ARGE	2030	SSP1	61546994	0.000600846	0	0	1.84146e-05	0.000221894	0	4.4825e-05	8.40038e-05
ARGE	2030	SSP1	61546995	5.92396e-05	1.5429e-05	8.88669e-06	2.17868e-06	1.8752e-05	1.39139e-05	3.78811e-06	7.09907e-06		ARGE	2030	SSP1	61546995	1.77719e-05	0	0	5.4467e-07	6.56321e-06	0	1.32584e-06	2.48467e-06
ARGE	2030	SSP1	61546996	0.000130482	3.39842e-05	1.9574e-05	4.79879e-06	4.13036e-05	3.06471e-05	8.34376e-06	1.56365e-05		ARGE	2030	SSP1	61546996	3.91446e-05	0	0	1.1997e-06	1.44562e-05	0	2.92031e-06	5.47278e-06
ARGE	2030	SSP1	61547069	3.94168e-05	1.02661e-05	5.91301e-06	1.44965e-06	1.24772e-05	9.25803e-06	2.52053e-06	4.72356e-06		ARGE	2030	SSP1	61547069	1.1825e-05	0	0	3.62411e-07	4.36702e-06	0	8.82184e-07	1.65325e-06
ARGE	2030	SSP1	61547070	0	0	0	0	0	0	0	0		ARGE	2030	SSP1	61547070	0	0	0	0	0	0	0	0
ARGE	2030	SSP1	61547071	0.000485709	0.000126503	7.28624e-05	1.78631e-05	0.000153749	0.000114081	3.10589e-05	5.82056e-05		ARGE	2030	SSP1	61547071	0.000145713	0	0	4.46578e-06	5.38121e-05	0	1.08706e-05	2.0372e-05
ARGE	2030	SSP1	61547133	0.00022665	5.90312e-05	3.40003e-05	8.33559e-06	7.1745e-05	5.32345e-05	1.44932e-05	2.71609e-05		ARGE	2030	SSP1	61547133	6.79949e-05	0	0	2.0839e-06	2.51107e-05	0	5.07263e-06	9.50631e-06
ARGE	2030	SSP1	61547150	3.97465e-05	1.0352e-05	5.96247e-06	1.46177e-06	1.25816e-05	9.33547e-06	2.54161e-06	4.76307e-06		ARGE	2030	SSP1	61547150	1.19239e-05	0	0	3.65443e-07	4.40355e-06	0	8.89564e-07	1.66708e-06
ARGE	2030	SSP1	61547181	6.65724e-05	1.73389e-05	9.9867e-06	2.44836e-06	2.10732e-05	1.56362e-05	4.25701e-06	7.9778e-06		ARGE	2030	SSP1	61547181	1.99717e-05	0	0	6.1209e-07	7.37562e-06	0	1.48995e-06	2.79223e-06
ARGE	2030	SSP1	61547209	0.000151904	3.95635e-05	2.27875e-05	5.58662e-06	4.80844e-05	3.56785e-05	9.71357e-06	1.82036e-05		ARGE	2030	SSP1	61547209	4.55711e-05	0	0	1.39666e-06	1.68295e-05	0	3.39975e-06	6.37126e-06
ARGE	2030	SSP1	61547210	0	0	0	0	0	0	0	0		ARGE	2030	SSP1	61547210	0	0	0	0	0	0	0	0
ARGE	2030	SSP1	61547219	0.000423103	0.000110198	6.34707e-05	1.55606e-05	0.000133931	9.93765e-05	2.70556e-05	5.07031e-05		ARGE	2030	SSP1	61547219	0.000126931	0	0	3.89016e-06	4.6876e-05	0	9.46944e-06	1.77461e-05
ARGE	2030	SSP1	61547224	0.0193259	0.00503346	0.00289913	0.000710757	0.00611753	0.00453919	0.00123581	0.00231595		ARGE	2030	SSP1	61547224	0.00579777	0	0	0.000177689	0.00214114	0	0.000432532	0.000810582
ARGE	2030	SSP1	61547241	7.25367e-05	1.88923e-05	1.08814e-05	2.66771e-06	2.29612e-05	1.70371e-05	4.6384e-06	8.69253e-06		ARGE	2030	SSP1	61547241	2.1761e-05	0	0	6.66928e-07	8.0364e-06	0	1.62344e-06	3.04239e-06
ARGE	2030	SSP1	61547262	0	0	0	0	0	0	0	0		ARGE	2030	SSP1	61547262	0	0	0	0	0	0	0	0
ARGE	2030	SSP1	61547514	0.00228737	0.000595749	0.000343134	8.41236e-05	0.000724057	0.000537248	0.000146267	0.00027411		ARGE	2030	SSP1	61547514	0.000686211	0	0	2.10309e-05	0.00025342	0	5.11935e-05	9.59386e-05
ARGE	2030	SSP1	61547515	0	0	0	0	0	0	0	0		ARGE	2030	SSP1	61547515	0	0	0	0	0	0	0	0
ARGE	2030	SSP1	61547537	0.000277424	7.22554e-05	4.16171e-05	1.02029e-05	8.78173e-05	6.51601e-05	1.774e-05	3.32455e-05		ARGE	2030	SSP1	61547537	8.32271e-05	0	0	2.55073e-06	3.0736e-05	0	6.20901e-06	1.16359e-05
ARGE	2030	SSP1	61547586	0.000219631	5.72033e-05	3.29475e-05	8.07747e-06	6.95234e-05	5.15861e-05	1.40445e-05	2.63198e-05		ARGE	2030	SSP1	61547586	6.58894e-05	0	0	2.01937e-06	2.43332e-05	0	4.91556e-06	9.21195e-06
ARGE	2030	SSP1	61547587	0	0	0	0	0	0	0	0		ARGE	2030	SSP1	61547587	0	0	0	0	0	0	0	0
ARGE	2030	SSP1	61547631	4.76966e-05	1.24226e-05	7.15509e-06	1.75416e-06	1.50981e-05	1.12028e-05	3.04999e-06	5.71579e-06		ARGE	2030	SSP1	61547631	1.4309e-05	0	0	4.38539e-07	5.28435e-06	0	1.0675e-06	2.00053e-06
ARGE	2030	SSP1	61547632	0.000132244	3.44432e-05	1.98383e-05	4.86361e-06	4.18614e-05	3.1061e-05	8.45645e-06	1.58477e-05		ARGE	2030	SSP1	61547632	3.96733e-05	0	0	1.2159e-06	1.46515e-05	0	2.95976e-06	5.5467e-06
ARGE	2030	SSP1	61547659	0.00354623	0.000923621	0.00053198	0.000130421	0.00112255	0.000832924	0.000226766	0.000424968		ARGE	2030	SSP1	61547659	0.00106387	0	0	3.26053e-05	0.000392891	0	7.93681e-05	0.000148739
ARGE	2030	SSP1	61547699	0.000377416	9.82985e-05	5.66172e-05	1.38804e-05	0.000119469	8.86459e-05	2.41341e-05	4.52282e-05		ARGE	2030	SSP1	61547699	0.000113225	0	0	3.4701e-06	4.18143e-05	0	8.44694e-06	1.58299e-05
ARGE	2030	SSP1	61547721	0	0	0	0	0	0	0	0		ARGE	2030	SSP1	61547721	0	0	0	0	0	0	0	0
ARGE	2030	SSP1	61547875	0.141533	0.0368624	0.0212317	0.00520521	0.0448016	0.0332426	0.0090504	0.0169608		ARGE	2030	SSP1	61547875	0.0424598	0	0	0.0013013	0.0156805	0	0.00316764	0.00593628
ARGE	2030	SSP1	61547904	0.00103376	0.000269243	0.000155076	3.80188e-05	0.000327231	0.000242804	6.61041e-05	0.000123882		ARGE	2030	SSP1	61547904	0.000310127	0	0	9.50471e-06	0.000114531	0	2.31364e-05	4.33586e-05
ARGE	2030	SSP1	61547905	0	0	0	0	0	0	0	0		ARGE	2030	SSP1	61547905	0	0	0	0	0	0	0	0
ARGE	2030	SSP1	61547907	0.00160413	0.000417797	0.000240639	5.89956e-05	0.000507779	0.00037677	0.000102577	0.000192233		ARGE	2030	SSP1	61547907	0.000481238	0	0	1.47489e-05	0.000177723	0	3.59019e-05	6.72815e-05
ARGE	2030	SSP1	61548056	0	0	0	0	0	0	0	0		ARGE	2030	SSP1	61548056	0	0	0	0	0	0	0	0
ARGE	2030	SSP1	61548065	0.000382936	9.9736e-05	5.74451e-05	1.40834e-05	0.000121217	8.99422e-05	2.4487e-05	4.58896e-05		ARGE	2030	SSP1	61548065	0.000114881	0	0	3.52084e-06	4.24258e-05	0	8.57046e-06	1.60614e-05
ARGE	2030	SSP1	61548111	0.000673642	0.000175451	0.000101055	2.47748e-05	0.000213238	0.000158222	4.30764e-05	8.07268e-05		ARGE	2030	SSP1	61548111	0.000202092	0	0	6.1937e-06	7.46334e-05	0	1.50767e-05	2.82544e-05
ARGE	2030	SSP1	61548164	0	0	0	0	0	0	0	0		ARGE	2030	SSP1	61548164	0	0	0	0	0	0	0	0
ARGE	2030	SSP1	61548177	7.57467e-05	1.97283e-05	1.1363e-05	2.78577e-06	2.39773e-05	1.77911e-05	4.84367e-06	9.07722e-06		ARGE	2030	SSP1	61548177	2.2724e-05	0	0	6.96442e-07	8.39205e-06	0	1.69528e-06	3.17703e-06
ARGE	2030	SSP1	61548191	4.96493e-06	1.29312e-06	7.44802e-07	1.82597e-07	1.57163e-06	1.16614e-06	3.17486e-07	5.9498e-07		ARGE	2030	SSP1	61548191	1.48948e-06	0	0	4.56493e-08	5.50069e-07	0	1.1112e-07	2.08243e-07
ARGE	2030	SSP1	61548261	0.000194545	5.06696e-05	2.91842e-05	7.15487e-06	6.15825e-05	4.56939e-05	1.24403e-05	2.33136e-05		ARGE	2030	SSP1	61548261	5.83636e-05	0	0	1.78872e-06	2.15539e-05	0	4.35411e-06	8.15977e-06
ARGE	2030	SSP1	61548332	0.000188208	4.90191e-05	2.82336e-05	6.92182e-06	5.95766e-05	4.42056e-05	1.20351e-05	2.25542e-05		ARGE	2030	SSP1	61548332	5.64625e-05	0	0	1.73045e-06	2.08518e-05	0	4.21228e-06	7.89398e-06
ARGE	2030	SSP1	61548333	0	0	0	0	0	0	0	0		ARGE	2030	SSP1	61548333	0	0	0	0	0	0	0	0
ARGE	2030	SSP1	61548359	0	0	0	0	0	0	0	0		ARGE	2030	SSP1	61548359	0	0	0	0	0	0	0	0
ARGE	2030	SSP1	61548639	2.41889e-05	6.30004e-06	3.62864e-06	8.89606e-07	7.6569e-06	5.68139e-06	1.54677e-06	2.89871e-06		ARGE	2030	SSP1	61548639	7.25668e-06	0	0	2.22402e-07	2.67991e-06	0	5.41371e-07	1.01455e-06
ARGE	2030	SSP1	61548685	0.00172038	0.000448076	0.000258079	6.32712e-05	0.000544579	0.000404076	0.000110011	0.000206164		ARGE	2030	SSP1	61548685	0.000516114	0	0	1.58178e-05	0.000190603	0	3.85038e-05	7.21576e-05
ARGE	2030	SSP1	61548700	0	0	0	0	0	0	0	0		ARGE	2030	SSP1	61548700	0	0	0	0	0	0	0	0
ARGE	2030	SSP1	61548702	4.49256e-05	1.17009e-05	6.73941e-06	1.65225e-06	1.4221e-05	1.05519e-05	2.8728e-06	5.38373e-06		ARGE	2030	SSP1	61548702	1.34777e-05	0	0	4.13062e-07	4.97735e-06	0	1.00548e-06	1.88431e-06
ARGE	2030	SSP1	61548703	0.00102821	0.000267799	0.000154245	3.7815e-05	0.000325476	0.000241502	6.57497e-05	0.000123217		ARGE	2030	SSP1	61548703	0.000308464	0	0	9.45376e-06	0.000113917	0	2.30124e-05	4.31261e-05
ARGE	2030	SSP1	61548762	0	0	0	0	0	0	0	0		ARGE	2030	SSP1	61548762	0	0	0	0	0	0	0	0
ARGE	2030	SSP1	61548763	5.30227e-05	1.38098e-05	7.95407e-06	1.95004e-06	1.67841e-05	1.24537e-05	3.39057e-06	6.35405e-06		ARGE	2030	SSP1	61548763	1.59068e-05	0	0	4.87509e-07	5.87444e-06	0	1.1867e-06	2.22392e-06
ARGE	2030	SSP1	61548800	2.27354e-05	5.92146e-06	3.41059e-06	8.36148e-07	7.19678e-06	5.33998e-06	1.45383e-06	2.72453e-06		ARGE	2030	SSP1	61548800	6.82061e-06	0	0	2.09037e-07	2.51887e-06	0	5.08839e-07	9.53584e-07
ARGE	2030	SSP1	61548953	0.0128513	0.00334712	0.00192785	0.000472636	0.00406801	0.00301845	0.000821781	0.00154005		ARGE	2030	SSP1	61548953	0.00385537	0	0	0.000118159	0.0014238	0	0.000287623	0.000539017
ARGE	2030	SSP1	61548993	0.000119786	3.11983e-05	1.79693e-05	4.4054e-06	3.79176e-05	2.81347e-05	7.65975e-06	1.43547e-05		ARGE	2030	SSP1	61548993	3.59356e-05	0	0	1.10135e-06	1.32711e-05	0	2.68091e-06	5.02413e-06
ARGE	2030	SSP1	61548994	0	0	0	0	0	0	0	0		ARGE	2030	SSP1	61548994	0	0	0	0	0	0	0	0
ARGE	2030	SSP1	61548998	0.000216399	5.63615e-05	3.24626e-05	7.95861e-06	6.85003e-05	5.08269e-05	1.38378e-05	2.59325e-05		ARGE	2030	SSP1	61548998	6.49198e-05	0	0	1.98965e-06	2.39751e-05	0	4.84322e-06	9.07639e-06
ARGE	2030	SSP1	61549025	2.80288e-05	7.30013e-06	4.20467e-06	1.03083e-06	8.87239e-06	6.58328e-06	1.79232e-06	3.35887e-06		ARGE	2030	SSP1	61549025	8.40864e-06	0	0	2.57707e-07	3.10534e-06	0	6.27311e-07	1.1756e-06
ARGE	2030	SSP1	61549098	0.000447692	0.000116602	6.71595e-05	1.6465e-05	0.000141715	0.000105152	2.86279e-05	5.36498e-05		ARGE	2030	SSP1	61549098	0.000134308	0	0	4.11624e-06	4.96002e-05	0	1.00198e-05	1.87774e-05
ARGE	2030	SSP1	61549104	0.00209442	0.000545493	0.000314189	7.70272e-05	0.000662978	0.000491927	0.000133929	0.000250987		ARGE	2030	SSP1	61549104	0.000628325	0	0	1.92568e-05	0.000232042	0	4.6875e-05	8.78456e-05
ARGE	2030	SSP1	61549131	0.00016498	4.29691e-05	2.4749e-05	6.06752e-06	5.22236e-05	3.87497e-05	1.05497e-05	1.97706e-05		ARGE	2030	SSP1	61549131	4.94939e-05	0	0	1.51688e-06	1.82782e-05	0	3.6924e-06	6.9197e-06
ARGE	2030	SSP1	61549143	0	0	0	0	0	0	0	0		ARGE	2030	SSP1	61549143	0	0	0	0	0	0	0	0
ARGE	2030	SSP1	61549242	0.000126646	3.29851e-05	1.89985e-05	4.6577e-06	4.00892e-05	2.9746e-05	8.09844e-06	1.51768e-05		ARGE	2030	SSP1	61549242	3.79937e-05	0	0	1.16443e-06	1.40312e-05	0	2.83445e-06	5.31187e-06
ARGE	2030	SSP1	61549275	4.05421e-05	1.05592e-05	6.08183e-06	1.49103e-06	1.28334e-05	9.52235e-06	2.59249e-06	4.85842e-06		ARGE	2030	SSP1	61549275	1.21626e-05	0	0	3.72758e-07	4.4917e-06	0	9.07371e-07	1.70045e-06
ARGE	2030	SSP1	61549300	8.31754e-05	2.16631e-05	1.24774e-05	3.05898e-06	2.63288e-05	1.95359e-05	5.3187e-06	9.96744e-06		ARGE	2030	SSP1	61549300	2.49526e-05	0	0	7.64744e-07	9.21508e-06	0	1.86154e-06	3.48861e-06
ARGE	2030	SSP1	61549576	0.000543764	0.000141624	8.15714e-05	1.99982e-05	0.000172126	0.000127717	3.47713e-05	6.51627e-05		ARGE	2030	SSP1	61549576	0.000163129	0	0	4.99956e-06	6.02441e-05	0	1.217e-05	2.2807e-05
ARGE	2030	SSP1	61549577	0.000163384	4.25534e-05	2.45096e-05	6.00882e-06	5.17183e-05	3.83748e-05	1.04477e-05	1.95793e-05		ARGE	2030	SSP1	61549577	4.90151e-05	0	0	1.50221e-06	1.81014e-05	0	3.65668e-06	6.85276e-06
ARGE	2030	SSP1	61549603	0.114648	0.0298603	0.0171987	0.00421647	0.0362914	0.0269281	0.00733125	0.013739		ARGE	2030	SSP1	61549603	0.0343945	0	0	0.00105412	0.012702	0	0.00256594	0.00480866
ARGE	2030	SSP1	61549708	0	0	0	0	0	0	0	0		ARGE	2030	SSP1	61549708	0	0	0	0	0	0	0	0
ARGE	2030	SSP1	61549709	0	0	0	0	0	0	0	0		ARGE	2030	SSP1	61549709	0	0	0	0	0	0	0	0
ARGE	2030	SSP1	61549790	7.83587e-06	2.04086e-06	1.17548e-06	2.88183e-07	2.48041e-06	1.84045e-06	5.01069e-07	9.39023e-07		ARGE	2030	SSP1	61549790	2.35076e-06	0	0	7.20457e-08	8.68143e-07	0	1.75374e-07	3.28658e-07
ARGE	2030	SSP1	61549791	0.000746645	0.000194465	0.000112006	2.74597e-05	0.000236347	0.000175369	4.77446e-05	8.94752e-05		ARGE	2030	SSP1	61549791	0.000223993	0	0	6.86491e-06	8.27215e-05	0	1.67106e-05	3.13163e-05
ARGE	2030	SSP1	61549816	0.000179066	4.66378e-05	2.68621e-05	6.58556e-06	5.66824e-05	4.20581e-05	1.14504e-05	2.14586e-05		ARGE	2030	SSP1	61549816	5.37196e-05	0	0	1.64639e-06	1.98388e-05	0	4.00766e-06	7.5105e-06
ARGE	2030	SSP1	61549895	0.000474365	0.000123549	7.11608e-05	1.74459e-05	0.000150158	0.000111417	3.03336e-05	5.68462e-05		ARGE	2030	SSP1	61549895	0.00014231	0	0	4.36148e-06	5.25554e-05	0	1.06167e-05	1.98962e-05
ARGE	2030	SSP1	61549924	4.6561e-06	1.21269e-06	6.98473e-07	1.71239e-07	1.47387e-06	1.0936e-06	2.97737e-07	5.5797e-07		ARGE	2030	SSP1	61549924	1.39683e-06	0	0	4.28098e-08	5.15853e-07	0	1.04208e-07	1.9529e-07
ARGE	2030	SSP1	61549925	0.000246512	6.42043e-05	3.69799e-05	9.06607e-06	7.80323e-05	5.78996e-05	1.57633e-05	2.95411e-05		ARGE	2030	SSP1	61549925	7.39535e-05	0	0	2.26652e-06	2.73113e-05	0	5.51717e-06	1.03394e-05
ARGE	2030	SSP1	61549957	0.000336971	8.77645e-05	5.05499e-05	1.23929e-05	0.000106667	7.91463e-05	2.15478e-05	4.03814e-05		ARGE	2030	SSP1	61549957	0.000101091	0	0	3.09823e-06	3.73333e-05	0	7.54173e-06	1.41335e-05
ARGE	2030	SSP1	61550005	0.0146557	0.0038171	0.00219854	0.000539	0.00463921	0.00344227	0.000937169	0.00175629		ARGE	2030	SSP1	61550005	0.00439672	0	0	0.00013475	0.00162372	0	0.000328009	0.000614702
ARGE	2030	SSP1	61550035	8.44999e-05	2.20081e-05	1.2676e-05	3.10769e-06	2.67481e-05	1.9847e-05	5.40339e-06	1.01262e-05		ARGE	2030	SSP1	61550035	2.535e-05	0	0	7.76921e-07	9.36182e-06	0	1.89119e-06	3.54416e-06
ARGE	2030	SSP1	61550063	0.000234565	6.10927e-05	3.51877e-05	8.62669e-06	7.42505e-05	5.50936e-05	1.49994e-05	2.81094e-05		ARGE	2030	SSP1	61550063	7.03695e-05	0	0	2.15667e-06	2.59877e-05	0	5.24979e-06	9.8383e-06
ARGE	2030	SSP1	61550124	0.000186482	4.85696e-05	2.79747e-05	6.85834e-06	5.90302e-05	4.38002e-05	1.19247e-05	2.23474e-05		ARGE	2030	SSP1	61550124	5.59447e-05	0	0	1.71459e-06	2.06606e-05	0	4.17365e-06	7.82159e-06
ARGE	2030	SSP1	61550133	0.000494973	0.000128916	7.42522e-05	1.82038e-05	0.000156682	0.000116257	3.16513e-05	5.93158e-05		ARGE	2030	SSP1	61550133	0.000148492	0	0	4.55095e-06	5.48385e-05	0	1.1078e-05	2.07605e-05
ARGE	2030	SSP1	61550176	0.000156502	4.0761e-05	2.34772e-05	5.75572e-06	4.95399e-05	3.67584e-05	1.00076e-05	1.87546e-05		ARGE	2030	SSP1	61550176	4.69505e-05	0	0	1.43893e-06	1.7339e-05	0	3.50265e-06	6.56411e-06
ARGE	2030	SSP1	61550177	0.000896632	0.000233529	0.000134506	3.29758e-05	0.000283825	0.000210597	5.73356e-05	0.000107449		ARGE	2030	SSP1	61550177	0.000268989	0	0	8.24394e-06	9.93386e-05	0	2.00675e-05	3.76072e-05
ARGE	2030	SSP1	61550205	0	0	0	0	0	0	0	0		ARGE	2030	SSP1	61550205	0	0	0	0	0	0	0	0
ARGE	2030	SSP1	61550224	0	0	0	0	0	0	0	0		ARGE	2030	SSP1	61550224	0	0	0	0	0	0	0	0
ARGE	2030	SSP1	61550328	0.00103589	0.000269799	0.000155397	3.80974e-05	0.000327907	0.000243305	6.62406e-05	0.000124137		ARGE	2030	SSP1	61550328	0.000310767	0	0	9.52434e-06	0.000114767	0	2.31842e-05	4.34481e-05
ARGE	2030	SSP1	61550357	1.86925e-05	4.86849e-06	2.80411e-06	6.87462e-07	5.91704e-06	4.39042e-06	1.1953e-06	2.24005e-06		ARGE	2030	SSP1	61550357	5.60776e-06	0	0	1.71866e-07	2.07096e-06	0	4.18356e-07	7.84016e-07
ARGE	2030	SSP1	61550362	0.00401795	0.00104648	0.000602744	0.00014777	0.00127187	0.000943719	0.00025693	0.000481497		ARGE	2030	SSP1	61550362	0.00120539	0	0	3.69425e-05	0.000445153	0	8.99256e-05	0.000168524
ARGE	2030	SSP1	61550398	0.000212375	5.53133e-05	3.18589e-05	7.81059e-06	6.72263e-05	4.98816e-05	1.35804e-05	2.54502e-05		ARGE	2030	SSP1	61550398	6.37124e-05	0	0	1.95265e-06	2.35292e-05	0	4.75315e-06	8.90758e-06
ARGE	2030	SSP1	61550427	0.00203035	0.000528808	0.000304579	7.46711e-05	0.0006427	0.000476881	0.000129832	0.00024331		ARGE	2030	SSP1	61550427	0.000609106	0	0	1.86678e-05	0.000224945	0	4.54412e-05	8.51586e-05
ARGE	2030	SSP1	61550432	0.000289752	7.54662e-05	4.34664e-05	1.06563e-05	9.17196e-05	6.80556e-05	1.85283e-05	3.47228e-05		ARGE	2030	SSP1	61550432	8.69255e-05	0	0	2.66408e-06	3.21019e-05	0	6.48492e-06	1.2153e-05
ARGE	2030	SSP1	61550455	6.20482e-05	1.61605e-05	9.30801e-06	2.28197e-06	1.96411e-05	1.45736e-05	3.96771e-06	7.43563e-06		ARGE	2030	SSP1	61550455	1.86144e-05	0	0	5.70493e-07	6.87437e-06	0	1.3887e-06	2.60247e-06
ARGE	2030	SSP1	61550485	0.000260228	6.77767e-05	3.90375e-05	9.57051e-06	8.2374e-05	6.11212e-05	1.66404e-05	3.11848e-05		ARGE	2030	SSP1	61550485	7.80683e-05	0	0	2.39263e-06	2.88309e-05	0	5.82415e-06	1.09147e-05
ARGE	2030	SSP1	61550486	0	0	0	0	0	0	0	0		ARGE	2030	SSP1	61550486	0	0	0	0	0	0	0	0
ARGE	2030	SSP1	61550494	0	0	0	0	0	0	0	0		ARGE	2030	SSP1	61550494	0	0	0	0	0	0	0	0
ARGE	2030	SSP1	61550623	0	0	0	0	0	0	0	0		ARGE	2030	SSP1	61550623	0	0	0	0	0	0	0	0
ARGE	2030	SSP1	61550643	0.000498351	0.000129796	7.47589e-05	1.83281e-05	0.000157751	0.00011705	3.18673e-05	5.97206e-05		ARGE	2030	SSP1	61550643	0.000149505	0	0	4.58201e-06	5.52128e-05	0	1.11536e-05	2.09022e-05
ARGE	2030	SSP1	61550644	0.000190289	4.95609e-05	2.85457e-05	6.99832e-06	6.0235e-05	4.46941e-05	1.21681e-05	2.28035e-05		ARGE	2030	SSP1	61550644	5.70865e-05	0	0	1.74958e-06	2.10822e-05	0	4.25884e-06	7.98123e-06
ARGE	2030	SSP1	61550655	0.000184484	4.8049e-05	2.76749e-05	6.78483e-06	5.83975e-05	4.33307e-05	1.17969e-05	2.21079e-05		ARGE	2030	SSP1	61550655	5.53451e-05	0	0	1.69621e-06	2.04391e-05	0	4.12892e-06	7.73775e-06
ARGE	2030	SSP1	61550722	0.000102991	2.6824e-05	1.54499e-05	3.78773e-06	3.26012e-05	2.419e-05	6.58579e-06	1.2342e-05		ARGE	2030	SSP1	61550722	3.08972e-05	0	0	9.46931e-07	1.14104e-05	0	2.30503e-06	4.31971e-06
ARGE	2030	SSP1	61550832	0.000399243	0.000103983	5.98915e-05	1.46831e-05	0.000126379	9.37725e-05	2.55298e-05	4.78439e-05		ARGE	2030	SSP1	61550832	0.000119773	0	0	3.67078e-06	4.42325e-05	0	8.93544e-06	1.67454e-05
ARGE	2030	SSP1	61550885	0.000210978	5.49495e-05	3.16493e-05	7.75922e-06	6.67841e-05	4.95536e-05	1.34911e-05	2.52828e-05		ARGE	2030	SSP1	61550885	6.32934e-05	0	0	1.93981e-06	2.33744e-05	0	4.72189e-06	8.849e-06
ARGE	2030	SSP1	61550900	0.0152611	0.00397477	0.00228935	0.000561263	0.00483083	0.00358446	0.000975879	0.00182883		ARGE	2030	SSP1	61550900	0.00457832	0	0	0.000140316	0.00169079	0	0.000341558	0.000640092
ARGE	2030	SSP1	61550942	0	0	0	0	0	0	0	0		ARGE	2030	SSP1	61550942	0	0	0	0	0	0	0	0
[truncated: 113,323 more rows]

## Sheet: Fig.6
CLE													MFR
[truncated: 114,590 more rows]

[truncated: 1 more sheets: Fig.7]
